# Supplementary material for: The effect of seasonal temperatures on the physiology of the overwintered honey bee
Source: PLoS One. 2024 Dec 9;19(12):e0315062. doi: 10.1371/journal.pone.0315062 (PMC11627422; doi:10.1371/journal.pone.0315062)
Supplement: S1 File — (XLSX) [file pone.0315062.s005.xlsx]

## Sheet: Raw data
NO	Number of hive	Temperature	Humidity	CO₂	Time
636	01	30.7	78.9	1332	2022-08-01 00:02:00
637	01	30.7	78.9	1233	2022-08-01 00:32:00
638	01	30.8	79	1255	2022-08-01 01:02:00
639	01	30.7	78.9	1204	2022-08-01 01:33:00
640	01	30.7	78.8	1651	2022-08-01 02:03:00
641	01	30.9	79	1293	2022-08-01 02:33:00
642	01	30.7	79	1943	2022-08-01 03:03:00
643	01	30.7	79	885	2022-08-01 03:33:00
644	01	30.8	79	1246	2022-08-01 04:03:00
645	01	30.9	78.9	636	2022-08-01 04:33:00
646	01	30.8	79.1	2277	2022-08-01 05:03:00
647	01	30.8	78.9	1179	2022-08-01 05:33:00
648	01	30.9	79	546	2022-08-01 06:03:00
649	01	30.6	78.9	582	2022-08-01 06:33:00
650	01	30.6	78.9	741	2022-08-01 07:03:00
651	01	30.5	78.9	1011	2022-08-01 07:33:00
652	01	30.6	78.9	385	2022-08-01 08:03:00
653	01	30.6	78.9	270	2022-08-01 08:33:00
654	01	30.5	78.9	174	2022-08-01 09:03:00
655	01	30.4	78.9	315	2022-08-01 09:33:00
656	01	30.5	78.8	142	2022-08-01 10:03:00
657	01	30.4	78.9	362	2022-08-01 10:33:00
658	01	30.4	78.9	473	2022-08-01 11:03:00
659	01	30.3	78.7	380	2022-08-01 11:33:00
660	01	30.5	78.9	186	2022-08-01 12:03:00
661	01	30.4	78.8	271	2022-08-01 12:33:00
662	01	30.4	78.8	415	2022-08-01 13:03:00
663	01	30.5	78.9	477	2022-08-01 13:33:00
664	01	30.4	78.9	236	2022-08-01 14:03:00
665	01	30.5	78.8	395	2022-08-01 14:33:00
666	01	30.7	78.9	633	2022-08-01 15:03:00
667	01	30.8	78.9	501	2022-08-01 15:33:00
668	01	30.9	78.8	510	2022-08-01 16:03:00
669	01	30.8	78.8	393	2022-08-01 16:33:00
670	01	30.9	78.9	500	2022-08-01 17:03:00
671	01	30.8	78.9	285	2022-08-01 17:33:00
672	01	30.9	78.9	170	2022-08-01 18:03:00
673	01	30.7	78.8	275	2022-08-01 18:33:00
674	01	30.9	78.9	388	2022-08-01 19:03:00
675	01	30.9	78.9	296	2022-08-01 19:34:00
676	01	30.7	78.7	483	2022-08-01 20:04:00
677	01	30.8	78.8	3123	2022-08-01 20:34:00
678	01	31.1	79	2726	2022-08-01 21:04:00
679	01	31.1	79	739	2022-08-01 21:34:00
680	01	31	79.1	975	2022-08-01 22:04:00
681	01	30.9	79	919	2022-08-01 22:34:00
682	01	30.8	78.9	1111	2022-08-01 23:04:00
683	01	30.9	79.1	1270	2022-08-01 23:34:00
684	01	30.8	79	1757	2022-08-02 00:04:00
685	01	30.9	79.1	681	2022-08-02 00:34:00
686	01	30.9	79	2211	2022-08-02 01:04:00
687	01	30.9	78.9	1880	2022-08-02 01:34:00
688	01	31	79	1736	2022-08-02 02:04:00
689	01	31	79.1	1924	2022-08-02 02:34:00
690	01	31.1	79.2	3352	2022-08-02 03:04:00
691	01	30.9	79.2	1273	2022-08-02 03:34:00
692	01	31	79.2	2241	2022-08-02 04:04:00
693	01	31	79.2	1304	2022-08-02 04:34:00
694	01	31	79.3	2176	2022-08-02 05:04:00
695	01	31	79.3	926	2022-08-02 05:34:00
696	01	30.9	79.2	372	2022-08-02 06:04:00
697	01	30.7	79.1	745	2022-08-02 06:34:00
698	01	30.6	79.2	534	2022-08-02 07:04:00
699	01	30.3	79.1	444	2022-08-02 07:34:00
700	01	30.3	79	806	2022-08-02 08:04:00
701	01	30.4	79	543	2022-08-02 08:34:00
702	01	30.4	79	776	2022-08-02 09:04:00
703	01	30.2	78.9	807	2022-08-02 09:34:00
704	01	30.2	79	597	2022-08-02 10:04:00
705	01	30	78.9	267	2022-08-02 10:34:00
706	01	29.8	78.7	683	2022-08-02 11:04:00
707	01	29.9	78.8	1302	2022-08-02 11:34:00
708	01	29.9	78.7	349	2022-08-02 12:04:00
709	01	29.9	78.7	682	2022-08-02 12:34:00
710	01	29.9	78.6	338	2022-08-02 13:04:00
711	01	29.8	78.6	344	2022-08-02 13:34:00
712	01	29.9	78.6	618	2022-08-02 14:05:00
713	01	29.3	78.4	402	2022-08-02 14:35:00
714	01	29.5	78.5	438	2022-08-02 15:05:00
715	01	29.6	78.4	587	2022-08-02 15:35:00
716	01	29.8	78.5	402	2022-08-02 16:05:00
717	01	29.9	78.5	347	2022-08-02 16:35:00
718	01	29.8	78.4	669	2022-08-02 17:05:00
719	01	29.8	78.4	212	2022-08-02 17:35:00
720	01	29.8	78.4	242	2022-08-02 18:05:00
721	01	29.9	78.4	507	2022-08-02 18:35:00
722	01	30.2	78.5	232	2022-08-02 19:05:00
723	01	30.3	78.6	255	2022-08-02 19:35:00
724	01	30.3	78.6	752	2022-08-02 20:05:00
725	01	30.6	78.8	878	2022-08-02 20:35:00
726	01	30.8	78.8	1975	2022-08-02 21:05:00
727	01	30.8	78.8	982	2022-08-02 21:35:00
728	01	30.7	78.8	912	2022-08-02 22:05:00
729	01	30.9	78.9	1246	2022-08-02 22:35:00
730	01	31.1	79	1837	2022-08-02 23:05:00
731	01	30.9	79.1	944	2022-08-02 23:35:00
732	01	30.8	78.9	1597	2022-08-03 00:05:00
733	01	30.8	78.9	676	2022-08-03 00:35:00
734	01	30.8	79	1610	2022-08-03 01:05:00
735	01	30.7	78.9	1408	2022-08-03 01:35:00
736	01	30.8	79.1	734	2022-08-03 02:05:00
737	01	30.9	79	1788	2022-08-03 02:35:00
738	01	30.8	79	2277	2022-08-03 03:05:00
739	01	30.8	79	1396	2022-08-03 03:35:00
740	01	30.6	78.9	1532	2022-08-03 04:05:00
741	01	30.6	78.9	1033	2022-08-03 04:35:00
742	01	30.8	79.1	1328	2022-08-03 05:05:00
743	01	30.8	79	1041	2022-08-03 05:35:00
744	01	30.7	79	531	2022-08-03 06:05:00
745	01	30.6	79.1	557	2022-08-03 06:35:00
746	01	30.4	79	409	2022-08-03 07:05:00
747	01	30.5	79	409	2022-08-03 07:35:00
748	01	30.4	79	367	2022-08-03 08:06:00
749	01	30.3	78.9	963	2022-08-03 08:36:00
750	01	30.3	79	323	2022-08-03 09:06:00
751	01	30.3	79	404	2022-08-03 09:36:00
752	01	30.3	79	268	2022-08-03 10:06:00
753	01	30.2	79	432	2022-08-03 10:36:00
754	01	30.3	78.9	339	2022-08-03 11:06:00
755	01	30.2	78.9	424	2022-08-03 11:36:00
756	01	30	78.7	367	2022-08-03 12:06:00
757	01	30.2	78.8	287	2022-08-03 12:36:00
758	01	30.1	78.8	329	2022-08-03 13:06:00
759	01	30.1	78.8	280	2022-08-03 13:36:00
760	01	30.1	78.7	230	2022-08-03 14:06:00
761	01	30	78.6	204	2022-08-03 14:36:00
762	01	30.1	78.7	662	2022-08-03 15:06:00
763	01	30	78.5	379	2022-08-03 15:36:00
764	01	30.3	78.6	608	2022-08-03 16:06:00
765	01	30.3	78.6	296	2022-08-03 16:36:00
766	01	30.3	78.7	368	2022-08-03 17:06:00
767	01	30.2	78.7	503	2022-08-03 17:36:00
768	01	30.1	78.6	372	2022-08-03 18:06:00
769	01	30.4	78.7	229	2022-08-03 18:36:00
770	01	30.4	78.8	198	2022-08-03 19:06:00
771	01	30.3	78.6	264	2022-08-03 19:36:00
772	01	30.2	78.7	256	2022-08-03 20:06:00
773	01	30.5	78.7	1604	2022-08-03 20:36:00
774	01	30.9	78.9	4577	2022-08-03 21:06:00
775	01	30.9	78.9	471	2022-08-03 21:36:00
776	01	30.5	79	410	2022-08-03 22:06:00
777	01	30.7	79	490	2022-08-03 22:36:00
778	01	30.8	79	295	2022-08-03 23:06:00
779	01	30.6	79	554	2022-08-03 23:36:00
780	01	30.6	79	511	2022-08-04 00:06:00
781	01	30.6	79	634	2022-08-04 00:36:00
782	01	30.5	79	792	2022-08-04 01:06:00
783	01	30.6	79	547	2022-08-04 01:36:00
784	01	30.5	79	833	2022-08-04 02:07:00
785	01	30.5	79	443	2022-08-04 02:37:00
786	01	30.5	78.9	1384	2022-08-04 03:07:00
787	01	30.7	79	1188	2022-08-04 03:37:00
788	01	30.5	79	412	2022-08-04 04:07:00
789	01	30.4	78.9	1050	2022-08-04 04:37:00
790	01	30.4	79	863	2022-08-04 05:07:00
791	01	30.5	79	956	2022-08-04 05:37:00
792	01	30.4	78.8	602	2022-08-04 06:07:00
793	01	30.4	78.9	946	2022-08-04 06:37:00
794	01	30.4	78.8	543	2022-08-04 07:07:00
795	01	30.3	78.9	512	2022-08-04 07:37:00
796	01	30.3	78.8	357	2022-08-04 08:07:00
797	01	30.3	78.8	434	2022-08-04 08:37:00
798	01	30.1	78.8	205	2022-08-04 09:07:00
799	01	30	78.9	289	2022-08-04 09:37:00
800	01	30	78.8	202	2022-08-04 10:07:00
801	01	30	78.9	378	2022-08-04 10:37:00
802	01	29.7	78.6	571	2022-08-04 11:07:00
803	01	29.7	78.6	233	2022-08-04 11:37:00
804	01	29.7	78.5	316	2022-08-04 12:07:00
805	01	29.5	78.4	274	2022-08-04 12:37:00
806	01	29.5	78.2	440	2022-08-04 13:07:00
807	01	29.4	78.3	337	2022-08-04 13:37:00
808	01	28.8	78	1075	2022-08-04 14:07:00
809	01	28.7	78.3	985	2022-08-04 14:37:00
810	01	29.4	78.5	757	2022-08-04 15:07:00
811	01	29.9	78.4	458	2022-08-04 15:37:00
812	01	30.2	78.3	417	2022-08-04 16:07:00
813	01	30.3	78.2	421	2022-08-04 16:37:00
814	01	30.1	78.1	850	2022-08-04 17:07:00
815	01	30	78	459	2022-08-04 17:37:00
816	01	29.9	77.9	361	2022-08-04 18:07:00
817	01	30	77.8	886	2022-08-04 18:37:00
818	01	30	78	294	2022-08-04 19:07:00
819	01	29.9	77.9	564	2022-08-04 19:37:00
820	01	30	78	372	2022-08-04 20:08:00
821	01	29.9	78	2660	2022-08-04 20:38:00
822	01	30.1	78	376	2022-08-04 21:08:00
823	01	29.9	78	299	2022-08-04 21:38:00
824	01	30	78	643	2022-08-04 22:08:00
825	01	29.9	78	1059	2022-08-04 22:38:00
826	01	29.8	78	733	2022-08-04 23:08:00
827	01	29.7	78	285	2022-08-04 23:38:00
828	01	29.7	77.9	381	2022-08-05 00:08:00
829	01	29.7	77.9	320	2022-08-05 00:38:00
830	01	29.7	78	613	2022-08-05 01:08:00
831	01	29.7	78	761	2022-08-05 01:38:00
832	01	29.4	77.9	338	2022-08-05 02:08:00
833	01	29.6	78	468	2022-08-05 02:38:00
834	01	29.5	77.8	304	2022-08-05 03:08:00
835	01	29.5	77.8	877	2022-08-05 03:38:00
836	01	29.7	78	2119	2022-08-05 04:08:00
837	01	29.5	77.8	305	2022-08-05 04:38:00
838	01	29.7	78	386	2022-08-05 05:08:00
839	01	29.5	77.9	746	2022-08-05 05:38:00
840	01	29.3	77.8	1238	2022-08-05 06:08:00
841	01	29.3	77.9	894	2022-08-05 06:38:00
842	01	29.3	77.7	524	2022-08-05 07:08:00
843	01	29.3	77.8	652	2022-08-05 07:38:00
844	01	29.4	77.8	505	2022-08-05 08:08:00
845	01	29.7	77.8	715	2022-08-05 08:38:00
846	01	29.7	77.9	493	2022-08-05 09:08:00
847	01	29.8	77.8	434	2022-08-05 09:38:00
848	01	29.6	77.7	354	2022-08-05 10:08:00
849	01	29.6	77.7	457	2022-08-05 10:38:00
850	01	29.4	77.5	340	2022-08-05 11:08:00
851	01	29.6	77.4	493	2022-08-05 11:38:00
852	01	29.9	77.7	479	2022-08-05 12:08:00
853	01	30	77.8	414	2022-08-05 12:38:00
854	01	29.9	77.6	514	2022-08-05 13:08:00
855	01	29.9	77.5	487	2022-08-05 13:38:00
856	01	29.9	77.5	542	2022-08-05 14:08:00
857	01	29.8	77.5	396	2022-08-05 14:39:00
858	01	29.9	77.6	883	2022-08-05 15:09:00
859	01	30.1	77.5	507	2022-08-05 15:39:00
860	01	30.7	77.6	611	2022-08-05 16:09:00
861	01	30.3	77.6	559	2022-08-05 16:39:00
862	01	30.3	77.6	486	2022-08-05 17:09:00
863	01	30	77.6	508	2022-08-05 17:39:00
864	01	30	77.7	438	2022-08-05 18:09:00
865	01	30	77.7	552	2022-08-05 18:39:00
866	01	29.9	77.7	395	2022-08-05 19:09:00
867	01	29.8	77.7	507	2022-08-05 19:39:00
868	01	29.9	77.7	564	2022-08-05 20:09:00
869	01	29.8	77.7	1366	2022-08-05 20:39:00
870	01	29.9	77.8	520	2022-08-05 21:09:00
871	01	29.8	77.7	519	2022-08-05 21:39:00
872	01	29.9	77.7	489	2022-08-05 22:09:00
873	01	29.7	77.7	347	2022-08-05 22:39:00
874	01	29.9	77.8	394	2022-08-05 23:09:00
875	01	30.3	77.8	708	2022-08-05 23:39:00
876	01	30.3	77.6	388	2022-08-06 00:09:00
877	01	30	77.6	581	2022-08-06 00:39:00
878	01	29.5	77.4	691	2022-08-06 01:09:00
879	01	29.7	77.6	520	2022-08-06 01:39:00
880	01	29.4	77.5	1124	2022-08-06 02:09:00
881	01	29.4	77.5	811	2022-08-06 02:39:00
882	01	29.5	77.5	426	2022-08-06 03:09:00
883	01	29.3	77.5	442	2022-08-06 03:39:00
884	01	29.2	77.3	1298	2022-08-06 04:09:00
885	01	29.2	77.5	261	2022-08-06 04:39:00
886	01	29.1	77.4	776	2022-08-06 05:09:00
887	01	29.1	77.5	384	2022-08-06 05:39:00
888	01	29.2	77.5	767	2022-08-06 06:09:00
889	01	29.3	77.5	863	2022-08-06 06:39:00
890	01	29.4	77.3	771	2022-08-06 07:09:00
891	01	29.5	77.4	1144	2022-08-06 07:39:00
892	01	29.7	77.2	706	2022-08-06 08:09:00
893	01	30	77.2	522	2022-08-06 08:40:00
894	01	30.2	77	970	2022-08-06 09:10:00
895	01	30.3	77.2	822	2022-08-06 09:40:00
896	01	30.1	77.2	906	2022-08-06 10:10:00
897	01	30.2	76.9	690	2022-08-06 10:40:00
898	01	30.3	76.6	563	2022-08-06 11:10:00
899	01	30.5	76.7	473	2022-08-06 11:40:00
900	01	30.3	77.2	440	2022-08-06 12:10:00
901	01	30.4	77.6	348	2022-08-06 12:40:00
902	01	30.3	77.6	1129	2022-08-06 13:10:00
903	01	30.2	77.6	315	2022-08-06 13:40:00
904	01	30.1	77.5	426	2022-08-06 14:10:00
905	01	30.3	77.5	487	2022-08-06 14:40:00
906	01	30.3	77.5	377	2022-08-06 15:10:00
907	01	30.4	77.7	493	2022-08-06 15:40:00
908	01	30.4	77.6	404	2022-08-06 16:10:00
909	01	30.3	77.6	1999	2022-08-06 16:40:00
910	01	30.5	77.6	481	2022-08-06 17:10:00
911	01	30.2	77.5	343	2022-08-06 17:40:00
912	01	30.1	77.6	397	2022-08-06 18:10:00
913	01	30	77.5	235	2022-08-06 18:40:00
914	01	30	77.5	256	2022-08-06 19:10:00
915	01	29.9	77.4	183	2022-08-06 19:40:00
916	01	29.8	77.4	398	2022-08-06 20:10:00
917	01	30	77.4	1293	2022-08-06 20:40:00
918	01	30.1	77.4	530	2022-08-06 21:10:00
919	01	30.1	77.5	911	2022-08-06 21:40:00
920	01	30.1	77.4	521	2022-08-06 22:10:00
921	01	30	77.4	664	2022-08-06 22:40:00
922	01	29.8	77.4	478	2022-08-06 23:10:00
923	01	29.9	77.4	424	2022-08-06 23:40:00
924	01	30.1	77.4	878	2022-08-07 00:10:00
925	01	30	77.3	527	2022-08-07 00:40:00
926	01	30	77.2	346	2022-08-07 01:10:00
927	01	30.1	77.4	833	2022-08-07 01:40:00
928	01	30.2	77.2	533	2022-08-07 02:11:00
929	01	30	77.2	841	2022-08-07 02:41:00
930	01	30.3	77.5	478	2022-08-07 03:11:00
931	01	30.2	77.4	760	2022-08-07 03:41:00
932	01	30.2	77.4	551	2022-08-07 04:11:00
933	01	30.1	77.3	738	2022-08-07 04:41:00
934	01	30	77.3	421	2022-08-07 05:11:00
935	01	30	77.4	429	2022-08-07 05:41:00
936	01	30.1	77.4	1000	2022-08-07 06:11:00
937	01	30	77.3	968	2022-08-07 06:41:00
938	01	30.2	77.4	834	2022-08-07 07:11:00
939	01	30.5	77.5	482	2022-08-07 07:41:00
940	01	30.6	77.5	1200	2022-08-07 08:11:00
941	01	30.6	77.5	932	2022-08-07 08:41:00
942	01	30.7	77.6	455	2022-08-07 09:11:00
943	01	30.8	77.5	1983	2022-08-07 09:41:00
944	01	30.7	77.5	454	2022-08-07 10:11:00
945	01	30.5	77.3	376	2022-08-07 10:41:00
946	01	30.4	77.4	434	2022-08-07 11:11:00
947	01	30.4	77.4	422	2022-08-07 11:41:00
948	01	30.6	77.4	439	2022-08-07 12:11:00
949	01	30.8	77.5	401	2022-08-07 12:41:00
950	01	30.8	77.5	398	2022-08-07 13:11:00
951	01	31	77.6	564	2022-08-07 13:41:00
952	01	31.2	77.5	403	2022-08-07 14:11:00
953	01	30.9	77.4	348	2022-08-07 14:41:00
954	01	30.9	77.5	389	2022-08-07 15:11:00
955	01	31.1	77.7	356	2022-08-07 15:41:00
956	01	31.2	77.7	514	2022-08-07 16:11:00
957	01	30.9	77.5	320	2022-08-07 16:41:00
958	01	30.9	77.7	420	2022-08-07 17:11:00
959	01	31	77.8	274	2022-08-07 17:41:00
960	01	31.1	77.9	302	2022-08-07 18:11:00
961	01	31.1	78.1	303	2022-08-07 18:41:00
962	01	31.1	77.9	276	2022-08-07 19:11:00
963	01	30.9	77.8	240	2022-08-07 19:41:00
964	01	30.9	77.8	188	2022-08-07 20:11:00
965	01	31.2	78	2562	2022-08-07 20:42:00
966	01	31.2	77.8	1416	2022-08-07 21:12:00
967	01	31.2	77.9	849	2022-08-07 21:42:00
968	01	31.2	77.9	394	2022-08-07 22:12:00
969	01	31.4	78	1605	2022-08-07 22:42:00
970	01	31.1	77.9	863	2022-08-07 23:12:00
971	01	31	77.9	947	2022-08-07 23:42:00
972	01	31.1	78	498	2022-08-08 00:12:00
973	01	31	78	769	2022-08-08 00:42:00
974	01	31.2	78	622	2022-08-08 01:12:00
975	01	30.9	78	959	2022-08-08 01:42:00
976	01	30.8	77.9	724	2022-08-08 02:12:00
977	01	30.6	77.8	1181	2022-08-08 02:42:00
978	01	30.7	77.9	740	2022-08-08 03:12:00
979	01	30.6	77.7	797	2022-08-08 03:42:00
980	01	30.6	77.7	1141	2022-08-08 04:12:00
981	01	30.6	77.7	762	2022-08-08 04:42:00
982	01	30.6	77.8	1336	2022-08-08 05:12:00
983	01	30.5	77.7	815	2022-08-08 05:42:00
984	01	30.6	77.7	1458	2022-08-08 06:12:00
985	01	30.3	77.7	811	2022-08-08 06:42:00
986	01	30.4	77.8	928	2022-08-08 07:12:00
987	01	30.5	77.8	710	2022-08-08 07:42:00
988	01	30.5	77.7	674	2022-08-08 08:12:00
989	01	30.6	77.8	429	2022-08-08 08:42:00
990	01	30.7	77.6	333	2022-08-08 09:12:00
991	01	30.6	77.7	342	2022-08-08 09:42:00
992	01	30.6	77.8	359	2022-08-08 10:12:00
993	01	30.7	77.8	425	2022-08-08 10:42:00
994	01	30.8	77.8	385	2022-08-08 11:12:00
995	01	30.6	77.8	314	2022-08-08 11:42:00
996	01	30.9	78	310	2022-08-08 12:12:00
997	01	30.9	77.8	384	2022-08-08 12:42:00
998	01	30.7	77.8	285	2022-08-08 13:12:00
999	01	30.6	77.9	352	2022-08-08 13:42:00
1000	01	30.8	77.7	451	2022-08-08 14:12:00
1001	01	30.8	77.8	661	2022-08-08 14:43:00
1002	01	30.6	77.8	256	2022-08-08 15:13:00
1003	01	30.7	77.9	274	2022-08-08 15:43:00
1004	01	30.7	77.9	206	2022-08-08 16:13:00
1005	01	30.6	77.9	206	2022-08-08 16:43:00
1006	01	30.3	77.8	304	2022-08-08 17:13:00
1007	01	30.2	77.9	258	2022-08-08 17:43:00
1008	01	30.5	77.9	236	2022-08-08 18:13:00
1009	01	30.5	77.9	260	2022-08-08 18:43:00
1010	01	30.5	78	310	2022-08-08 19:13:00
1011	01	30.6	78.1	255	2022-08-08 19:43:00
1012	01	30.6	78.2	558	2022-08-08 20:13:00
1013	01	30.9	78.2	901	2022-08-08 20:43:00
1014	01	31	78.2	1521	2022-08-08 21:13:00
1015	01	30.9	78.3	713	2022-08-08 21:43:00
1016	01	30.8	78.2	628	2022-08-08 22:13:00
1017	01	30.7	78.1	397	2022-08-08 22:43:00
1018	01	30.6	78.1	316	2022-08-08 23:13:00
1019	01	30.7	78.1	586	2022-08-08 23:43:00
1020	01	30.7	78	482	2022-08-09 00:13:00
1021	01	30.8	78.1	1049	2022-08-09 00:43:00
1022	01	30.5	78	520	2022-08-09 01:13:00
1023	01	30.5	78.1	1340	2022-08-09 01:43:00
1024	01	30.3	78	636	2022-08-09 02:13:00
1025	01	30.3	78	419	2022-08-09 02:43:00
1026	01	30.2	77.9	482	2022-08-09 03:13:00
1027	01	30	77.8	1506	2022-08-09 03:43:00
1028	01	30	77.8	631	2022-08-09 04:13:00
1029	01	30	77.8	796	2022-08-09 04:43:00
1030	01	30	77.9	516	2022-08-09 05:13:00
1031	01	29.8	77.9	462	2022-08-09 05:43:00
1032	01	29.9	77.9	746	2022-08-09 06:13:00
1033	01	30.1	78	491	2022-08-09 06:43:00
1034	01	29.9	77.9	561	2022-08-09 07:13:00
1035	01	29.9	77.9	343	2022-08-09 07:43:00
1036	01	29.8	77.9	1189	2022-08-09 08:13:00
1037	01	29.8	77.9	416	2022-08-09 08:43:00
1038	01	29.7	77.9	281	2022-08-09 09:14:00
1039	01	29.8	77.9	256	2022-08-09 09:44:00
1040	01	29.8	78	317	2022-08-09 10:14:00
1041	01	22.9	76	501	2022-08-09 10:44:00
1042	01	28.4	78.1	1100	2022-08-09 11:14:00
1043	01	30.2	78.6	666	2022-08-09 11:44:00
1044	01	30.3	78.7	669	2022-08-09 12:14:00
1045	01	31	78.9	876	2022-08-09 12:44:00
1046	01	32.1	79.4	739	2022-08-09 13:14:00
1047	01	31.8	79	858	2022-08-09 13:44:00
1048	01	30.4	78.4	296	2022-08-09 14:14:00
1049	01	30.4	78.5	1208	2022-08-09 14:44:00
1050	01	30.8	78.3	626	2022-08-09 15:14:00
1051	01	24.9	76.3	577	2022-08-09 15:44:00
1052	01	28.2	77.6	947	2022-08-09 16:14:00
1053	01	30.6	78	732	2022-08-09 16:44:00
1054	01	33	78.5	370	2022-08-09 17:14:00
1055	01	34.1	79.2	355	2022-08-09 17:44:00
1056	01	33.9	78.9	420	2022-08-09 18:14:00
1057	01	33.3	79	312	2022-08-09 18:44:00
1058	01	32	78.4	258	2022-08-09 19:14:00
1059	01	31.2	78.3	223	2022-08-09 19:44:00
1060	01	31.1	78.3	1264	2022-08-09 20:14:00
1061	01	31.1	78.3	1805	2022-08-09 20:44:00
1062	01	31.1	78.3	907	2022-08-09 21:14:00
1063	01	31.1	78.2	772	2022-08-09 21:44:00
1064	01	31.2	78.4	774	2022-08-09 22:14:00
1065	01	31.1	78.4	647	2022-08-09 22:44:00
1066	01	31.3	78.5	755	2022-08-09 23:14:00
1067	01	31.2	78.4	638	2022-08-09 23:44:00
1068	01	31.2	78.4	828	2022-08-10 00:14:00
1069	01	31.1	78.5	401	2022-08-10 00:44:00
1070	01	31.2	78.4	381	2022-08-10 01:14:00
1071	01	31.1	78.4	414	2022-08-10 01:44:00
1072	01	30.9	78.2	205	2022-08-10 02:14:00
1073	01	30.6	78.1	783	2022-08-10 02:45:00
1074	01	30.6	78.1	536	2022-08-10 03:15:00
1075	01	30.8	78.1	339	2022-08-10 03:45:00
1076	01	30.7	78.1	449	2022-08-10 04:15:00
1077	01	30.6	78.1	494	2022-08-10 04:45:00
1078	01	30.5	78	331	2022-08-10 05:15:00
1079	01	30.4	77.9	973	2022-08-10 05:45:00
1080	01	30.5	78.1	810	2022-08-10 06:15:00
1081	01	31	78.2	1824	2022-08-10 06:45:00
1082	01	31.2	78.4	1403	2022-08-10 07:15:00
1083	01	31.2	78.3	945	2022-08-10 07:45:00
1084	01	31.2	78.4	512	2022-08-10 08:15:00
1085	01	31.2	78.4	426	2022-08-10 08:45:00
1086	01	31.1	78.4	482	2022-08-10 09:15:00
1087	01	31.1	78.3	477	2022-08-10 09:45:00
1088	01	30.8	78.2	326	2022-08-10 10:15:00
1089	01	30.2	77.9	470	2022-08-10 10:45:00
1090	01	30.2	77.9	506	2022-08-10 11:15:00
1091	01	30.1	77.8	596	2022-08-10 11:45:00
1092	01	30	77.9	464	2022-08-10 12:15:00
1093	01	30	77.9	623	2022-08-10 12:45:00
1094	01	30.6	78.2	403	2022-08-10 13:15:00
1095	01	30.6	78.3	298	2022-08-10 13:45:00
1096	01	31.4	78.6	453	2022-08-10 14:15:00
1097	01	31.8	78.8	319	2022-08-10 14:45:00
1098	01	32.2	78.9	234	2022-08-10 15:15:00
1099	01	32.4	78.9	835	2022-08-10 15:45:00
1100	01	32.6	79.1	232	2022-08-10 16:15:00
1101	01	32.6	79.1	207	2022-08-10 16:45:00
1102	01	32.5	79	226	2022-08-10 17:15:00
1103	01	32.7	79	208	2022-08-10 17:45:00
1104	01	32.5	78.9	195	2022-08-10 18:15:00
1105	01	32.4	78.9	232	2022-08-10 18:45:00
1106	01	32.2	78.7	317	2022-08-10 19:15:00
1107	01	32.2	78.7	258	2022-08-10 19:45:00
1108	01	32.3	78.8	327	2022-08-10 20:15:00
1109	01	32.4	78.9	866	2022-08-10 20:46:00
1110	01	32.5	78.9	1013	2022-08-10 21:16:00
1111	01	32.3	78.8	537	2022-08-10 21:46:00
1112	01	32.2	78.8	694	2022-08-10 22:16:00
1113	01	32.2	78.9	764	2022-08-10 22:46:00
1114	01	32.1	78.8	415	2022-08-10 23:16:00
1115	01	32	78.7	431	2022-08-10 23:46:00
1116	01	32.1	78.8	317	2022-08-11 00:16:00
1117	01	32	78.8	1484	2022-08-11 00:46:00
1118	01	31.9	78.7	533	2022-08-11 01:16:00
1119	01	31.9	78.7	927	2022-08-11 01:46:00
1120	01	31.9	78.7	720	2022-08-11 02:16:00
1121	01	32.1	78.7	782	2022-08-11 02:46:00
1122	01	32	78.7	713	2022-08-11 03:16:00
1123	01	32	78.7	613	2022-08-11 03:46:00
1124	01	32	78.6	1723	2022-08-11 04:16:00
1125	01	31.9	78.7	366	2022-08-11 04:46:00
1126	01	31.9	78.7	546	2022-08-11 05:16:00
1127	01	31.8	78.7	408	2022-08-11 05:46:00
1128	01	31.8	78.5	408	2022-08-11 06:16:00
1129	01	31.8	78.6	269	2022-08-11 06:46:00
1130	01	31.7	78.6	275	2022-08-11 07:16:00
1131	01	31.9	78.6	738	2022-08-11 07:46:00
1132	01	31.9	78.6	366	2022-08-11 08:16:00
1133	01	31.9	78.7	451	2022-08-11 08:46:00
1134	01	32.1	78.8	527	2022-08-11 09:16:00
1135	01	32.2	78.8	476	2022-08-11 09:46:00
1136	01	32.1	78.6	365	2022-08-11 10:16:00
1137	01	32.1	78.7	477	2022-08-11 10:46:00
1138	01	32.6	78.9	485	2022-08-11 11:16:00
1139	01	32.8	79	262	2022-08-11 11:46:00
1140	01	32.9	79	293	2022-08-11 12:16:00
1141	01	32.9	79	306	2022-08-11 12:46:00
1142	01	33	79	503	2022-08-11 13:16:00
1143	01	33.3	79.2	899	2022-08-11 13:46:00
1144	01	33.3	79.1	396	2022-08-11 14:16:00
1145	01	33.4	79.1	291	2022-08-11 14:46:00
1146	01	33.4	79.1	349	2022-08-11 15:17:00
1147	01	33.6	79.2	505	2022-08-11 15:47:00
1148	01	33.8	79.2	224	2022-08-11 16:17:00
1149	01	33.8	79.1	439	2022-08-11 16:47:00
1150	01	33.8	79.1	212	2022-08-11 17:17:00
1151	01	33.8	79	210	2022-08-11 17:47:00
1152	01	33.6	79	330	2022-08-11 18:17:00
1153	01	33.4	78.9	245	2022-08-11 18:47:00
1154	01	33.2	78.8	187	2022-08-11 19:17:00
1155	01	33	78.6	245	2022-08-11 19:47:00
1156	01	33	78.6	398	2022-08-11 20:17:00
1157	01	33.2	78.7	447	2022-08-11 20:47:00
1158	01	33.3	78.7	403	2022-08-11 21:17:00
1159	01	33.1	78.6	478	2022-08-11 21:47:00
1160	01	33.2	78.6	349	2022-08-11 22:17:00
1161	01	33.2	78.5	468	2022-08-11 22:47:00
1162	01	33.1	78.5	613	2022-08-11 23:17:00
1163	01	33	78.5	519	2022-08-11 23:47:00
1164	01	33.2	78.6	495	2022-08-12 00:17:00
1165	01	33.2	78.5	444	2022-08-12 00:47:00
1166	01	33.5	78.6	837	2022-08-12 01:17:00
1167	01	33.3	78.5	949	2022-08-12 01:47:00
1168	01	33.2	78.5	698	2022-08-12 02:17:00
1169	01	33.1	78.4	946	2022-08-12 02:47:00
1170	01	33	78.3	1103	2022-08-12 03:17:00
1171	01	33.2	78.5	569	2022-08-12 03:47:00
1172	01	33.3	78.5	873	2022-08-12 04:17:00
1173	01	33.2	78.4	800	2022-08-12 04:47:00
1174	01	33.2	78.5	632	2022-08-12 05:17:00
1175	01	33.1	78.4	446	2022-08-12 05:47:00
1176	01	33.3	78.5	337	2022-08-12 06:17:00
1177	01	33.3	78.5	668	2022-08-12 06:47:00
1178	01	33.4	78.6	785	2022-08-12 07:17:00
1179	01	33.4	78.6	514	2022-08-12 07:47:00
1180	01	33.4	78.5	437	2022-08-12 08:17:00
1181	01	33.3	78.5	530	2022-08-12 08:47:00
1182	01	33.3	78.5	329	2022-08-12 09:18:00
1183	01	33.3	78.5	398	2022-08-12 09:48:00
1184	01	33.3	78.4	276	2022-08-12 10:18:00
1185	01	33.2	78.4	504	2022-08-12 11:18:00
1186	01	33.3	78.4	807	2022-08-12 11:48:00
1187	01	33.4	78.4	338	2022-08-12 12:18:00
1188	01	33.6	78.5	788	2022-08-12 12:48:00
1189	01	33.7	78.6	322	2022-08-12 13:18:00
1190	01	33.8	78.6	388	2022-08-12 13:48:00
1191	01	33.9	78.5	278	2022-08-12 14:18:00
1192	01	33.8	78.5	310	2022-08-12 14:48:00
1193	01	33.8	78.4	288	2022-08-12 15:18:00
1194	01	33.7	78.4	491	2022-08-12 15:48:00
1195	01	34.1	78.5	282	2022-08-12 16:18:00
1196	01	34.1	78.4	309	2022-08-12 16:48:00
1197	01	34	78.3	257	2022-08-12 17:18:00
1198	01	34.1	78.4	283	2022-08-12 17:48:00
1199	01	34.2	78.3	374	2022-08-12 18:18:00
1200	01	34.4	78.4	440	2022-08-12 18:48:00
1201	01	34.3	78.2	240	2022-08-12 19:18:00
1202	01	34.1	78.1	281	2022-08-12 19:48:00
1203	01	34	78.1	665	2022-08-12 20:18:00
1204	01	33.9	77.9	447	2022-08-12 20:48:00
1205	01	33.8	77.9	618	2022-08-12 21:18:00
1206	01	33.6	77.9	777	2022-08-12 21:48:00
1207	01	33.3	77.8	881	2022-08-12 22:18:00
1208	01	33.2	77.7	831	2022-08-12 22:48:00
1209	01	32.9	77.5	1769	2022-08-12 23:18:00
1210	01	32.8	77.4	1612	2022-08-12 23:48:00
1211	01	32.6	77.4	2193	2022-08-13 00:18:00
1212	01	32.6	77.4	862	2022-08-13 00:48:00
1213	01	32.6	77.4	581	2022-08-13 01:18:00
1214	01	32.4	77.3	1956	2022-08-13 01:48:00
1215	01	32.3	77.2	1570	2022-08-13 02:18:00
1216	01	32.2	77.2	1054	2022-08-13 02:49:00
1217	01	32.3	77.3	1262	2022-08-13 03:19:00
1218	01	32.3	77.2	1069	2022-08-13 03:49:00
1219	01	32.2	77.2	1253	2022-08-13 04:19:00
1220	01	32.3	77.2	742	2022-08-13 04:49:00
1221	01	32.2	77.2	1178	2022-08-13 05:19:00
1222	01	32.2	77.2	851	2022-08-13 05:49:00
1223	01	32.2	77.1	805	2022-08-13 06:19:00
1224	01	32.2	77	1589	2022-08-13 06:49:00
1225	01	32.2	77	1057	2022-08-13 07:19:00
1226	01	32.2	77	981	2022-08-13 07:49:00
1227	01	32.5	77.1	734	2022-08-13 08:19:00
1228	01	32.6	77.2	794	2022-08-13 08:49:00
1229	01	32.6	77.2	672	2022-08-13 09:19:00
1230	01	32.8	77.2	508	2022-08-13 09:49:00
1231	01	33	77.2	440	2022-08-13 10:19:00
1232	01	31.6	76.7	436	2022-08-13 10:49:00
1233	01	32.2	77.1	559	2022-08-13 11:19:00
1234	01	32.6	77.2	373	2022-08-13 11:49:00
1235	01	32.7	77.2	383	2022-08-13 12:19:00
1236	01	32.8	77.2	249	2022-08-13 12:49:00
1237	01	33	77.3	357	2022-08-13 13:19:00
1238	01	33.1	77.3	402	2022-08-13 13:49:00
1239	01	33.2	77.4	844	2022-08-13 14:19:00
1240	01	33.5	77.5	373	2022-08-13 14:49:00
1241	01	33.5	77.4	316	2022-08-13 15:19:00
1242	01	33.7	77.5	373	2022-08-13 15:49:00
1243	01	33.6	77.4	344	2022-08-13 16:19:00
1244	01	33.5	77.4	301	2022-08-13 16:49:00
1245	01	33.5	77.4	479	2022-08-13 17:19:00
1246	01	33.5	77.3	277	2022-08-13 17:49:00
1247	01	33.2	77.2	250	2022-08-13 18:19:00
1248	01	33.1	77.2	375	2022-08-13 18:49:00
1249	01	33.2	77.2	266	2022-08-13 19:19:00
1250	01	33	77.1	251	2022-08-13 19:49:00
1251	01	32.9	77.1	882	2022-08-13 20:19:00
1252	01	33	77.1	1072	2022-08-13 20:49:00
1253	01	32.7	77	533	2022-08-13 21:20:00
1254	01	32.9	77.1	1076	2022-08-13 21:50:00
1255	01	33	77.1	864	2022-08-13 22:20:00
1256	01	32.8	77	704	2022-08-13 22:50:00
1257	01	32.7	76.9	693	2022-08-13 23:20:00
1258	01	32.7	77	628	2022-08-13 23:50:00
1259	01	32.7	77	695	2022-08-14 00:20:00
1260	01	32.7	76.9	406	2022-08-14 00:50:00
1261	01	32.6	76.9	641	2022-08-14 01:20:00
1262	01	32.4	76.9	676	2022-08-14 01:50:00
1263	01	32.5	76.9	623	2022-08-14 02:20:00
1264	01	32.6	77	569	2022-08-14 02:50:00
1265	01	32.6	77	621	2022-08-14 03:20:00
1266	01	32.7	76.9	587	2022-08-14 03:50:00
1267	01	32.6	76.8	524	2022-08-14 04:20:00
1268	01	32.8	76.9	347	2022-08-14 04:50:00
1269	01	32.9	76.9	729	2022-08-14 05:20:00
1270	01	33.1	76.9	324	2022-08-14 05:50:00
1271	01	33	76.8	638	2022-08-14 06:20:00
1272	01	33	76.8	598	2022-08-14 06:50:00
1273	01	33	76.8	602	2022-08-14 07:20:00
1274	01	33	76.8	516	2022-08-14 07:50:00
1275	01	32.9	76.8	497	2022-08-14 08:20:00
1276	01	32.9	76.7	379	2022-08-14 08:50:00
1277	01	33.2	76.8	684	2022-08-14 09:20:00
1278	01	33.2	76.6	429	2022-08-14 09:50:00
1279	01	33.2	76.8	659	2022-08-14 10:20:00
1280	01	33.3	76.7	365	2022-08-14 11:20:00
1281	01	33.5	76.9	460	2022-08-14 11:50:00
1282	01	33.5	76.8	628	2022-08-14 12:20:00
1283	01	33.4	76.7	889	2022-08-14 12:50:00
1284	01	33.6	76.7	465	2022-08-14 13:20:00
1285	01	33.6	76.8	454	2022-08-14 13:50:00
1286	01	33.8	76.8	533	2022-08-14 14:20:00
1287	01	34	76.9	744	2022-08-14 14:50:00
1288	01	34	76.9	365	2022-08-14 15:21:00
1289	01	34.1	77.1	626	2022-08-14 15:51:00
1290	01	34.4	77.1	389	2022-08-14 16:21:00
1291	01	34.6	77.1	536	2022-08-14 16:51:00
1292	01	34.4	77	453	2022-08-14 17:21:00
1293	01	34.4	77	322	2022-08-14 17:51:00
1294	01	34.1	76.8	593	2022-08-14 18:21:00
1295	01	33.8	76.7	417	2022-08-14 18:51:00
1296	01	33.8	76.7	382	2022-08-14 19:21:00
1297	01	33.6	76.6	623	2022-08-14 19:51:00
1298	01	33.5	76.6	628	2022-08-14 20:21:00
1299	01	33.5	76.5	683	2022-08-14 20:51:00
1300	01	33.7	76.7	566	2022-08-14 21:21:00
1301	01	33.6	76.5	641	2022-08-14 21:51:00
1302	01	33.6	76.4	1027	2022-08-14 22:21:00
1303	01	33.5	76.4	1074	2022-08-14 22:51:00
1304	01	33.6	76.5	1107	2022-08-14 23:21:00
1305	01	33.6	76.5	1153	2022-08-14 23:51:00
1306	01	33.6	76.4	1118	2022-08-15 00:21:00
1307	01	33.6	76.4	752	2022-08-15 00:51:00
1308	01	33.6	76.4	1146	2022-08-15 01:21:00
1309	01	33.7	76.4	1021	2022-08-15 01:51:00
1310	01	33.6	76.4	894	2022-08-15 02:21:00
1311	01	33.7	76.4	1276	2022-08-15 02:51:00
1312	01	33.7	76.4	1632	2022-08-15 03:21:00
1313	01	33.7	76.3	1496	2022-08-15 03:51:00
1314	01	33.8	76.4	1170	2022-08-15 04:21:00
1315	01	33.5	76.2	835	2022-08-15 04:51:00
1316	01	33.5	76.2	1354	2022-08-15 05:21:00
1317	01	33.6	76.2	1838	2022-08-15 05:51:00
1318	01	33.6	76.3	696	2022-08-15 06:21:00
1319	01	33.7	76.3	1697	2022-08-15 06:51:00
1320	01	33.7	76.3	761	2022-08-15 07:21:00
1321	01	33.8	76.3	782	2022-08-15 07:51:00
1322	01	33.7	76.2	859	2022-08-15 08:21:00
1323	01	33.7	76.3	487	2022-08-15 08:51:00
1324	01	33.5	76.2	633	2022-08-15 09:21:00
1325	01	33.5	76	372	2022-08-15 09:52:00
1326	01	33.6	76.2	632	2022-08-15 10:22:00
1327	01	33.6	76.2	889	2022-08-15 10:52:00
1328	01	33.6	76.1	549	2022-08-15 11:22:00
1329	01	33.7	76.2	552	2022-08-15 11:52:00
1330	01	33.7	76.1	748	2022-08-15 12:22:00
1331	01	33.8	76.3	650	2022-08-15 12:52:00
1332	01	33.8	76.2	356	2022-08-15 13:22:00
1333	01	34	76.2	479	2022-08-15 13:52:00
1334	01	34	76.2	443	2022-08-15 14:22:00
1335	01	34.3	76.3	376	2022-08-15 14:52:00
1336	01	34.6	76.5	476	2022-08-15 15:22:00
1337	01	34.8	76.6	433	2022-08-15 15:52:00
1338	01	34.8	76.5	625	2022-08-15 16:22:00
1339	01	34.8	76.5	468	2022-08-15 16:52:00
1340	01	34.8	76.5	428	2022-08-15 17:22:00
1341	01	34.6	76.3	627	2022-08-15 17:52:00
1342	01	34.2	76.1	423	2022-08-15 18:22:00
1343	01	34.1	76	397	2022-08-15 18:52:00
1344	01	34	75.8	512	2022-08-15 19:22:00
1345	01	33.9	75.7	519	2022-08-15 19:52:00
1346	01	33.8	75.5	556	2022-08-15 20:22:00
1347	01	33.7	75.6	705	2022-08-15 20:52:00
1348	01	33.8	75.5	1584	2022-08-15 21:22:00
1349	01	33.7	75.4	759	2022-08-15 21:52:00
1350	01	33.7	75.4	1162	2022-08-15 22:22:00
1351	01	33.7	75.4	817	2022-08-15 22:52:00
1352	01	33.8	75.4	901	2022-08-15 23:22:00
1353	01	33.8	75.4	697	2022-08-15 23:52:00
1354	01	33.7	75.4	655	2022-08-16 00:22:00
1355	01	33.5	75.3	750	2022-08-16 00:52:00
1356	01	33.7	75.5	949	2022-08-16 01:22:00
1357	01	33.7	75.5	1148	2022-08-16 01:52:00
1358	01	33.6	75.3	910	2022-08-16 02:22:00
1359	01	33.6	75.3	713	2022-08-16 02:52:00
1360	01	33.5	75.2	846	2022-08-16 03:23:00
1361	01	33.6	75.4	597	2022-08-16 03:53:00
1362	01	33.6	75.3	964	2022-08-16 04:23:00
1363	01	33.5	75.3	1449	2022-08-16 04:53:00
1364	01	33.6	75.3	1150	2022-08-16 05:23:00
1365	01	33.6	75.3	1423	2022-08-16 05:53:00
1366	01	33.7	75.4	647	2022-08-16 06:23:00
1367	01	33.8	75.5	1004	2022-08-16 06:53:00
1368	01	33.8	75.3	633	2022-08-16 07:23:00
1369	01	33.6	75.3	646	2022-08-16 07:53:00
1370	01	33.7	75.3	635	2022-08-16 08:23:00
1371	01	33.5	75.2	553	2022-08-16 08:53:00
1372	01	33.6	75.3	707	2022-08-16 09:23:00
1373	01	33.6	75.2	629	2022-08-16 09:53:00
1374	01	33.6	75.1	415	2022-08-16 10:23:00
1375	01	33.6	75.2	727	2022-08-16 10:53:00
1376	01	33.6	75.1	447	2022-08-16 11:23:00
1377	01	33.6	75	553	2022-08-16 11:53:00
1378	01	33.8	75.1	505	2022-08-16 12:23:00
1379	01	33.8	75	353	2022-08-16 12:53:00
1380	01	33.8	75.1	414	2022-08-16 13:23:00
1381	01	34.1	75.2	504	2022-08-16 13:53:00
1382	01	34.1	75.1	353	2022-08-16 14:23:00
1383	01	34.2	75.1	297	2022-08-16 14:53:00
1384	01	34.3	75.2	430	2022-08-16 15:23:00
1385	01	34.5	75.1	374	2022-08-16 15:53:00
1386	01	34.5	75.1	439	2022-08-16 16:23:00
1387	01	34.6	75.1	445	2022-08-16 16:53:00
1388	01	34.5	75.1	361	2022-08-16 17:23:00
1389	01	34.3	74.9	373	2022-08-16 17:53:00
1390	01	34.1	74.8	343	2022-08-16 18:23:00
1391	01	33.9	74.7	388	2022-08-16 18:53:00
1392	01	33.9	74.7	337	2022-08-16 19:23:00
1393	01	33.7	74.7	544	2022-08-16 19:53:00
1394	01	33.8	74.8	1449	2022-08-16 20:23:00
1395	01	33.9	74.8	762	2022-08-16 20:53:00
1396	01	33.6	74.6	948	2022-08-16 21:23:00
1397	01	33.7	74.6	958	2022-08-16 21:54:00
1398	01	33.7	74.5	851	2022-08-16 22:24:00
1399	01	33.8	74.6	1031	2022-08-16 22:54:00
1400	01	33.7	74.7	695	2022-08-16 23:24:00
1401	01	33.8	74.7	890	2022-08-16 23:54:00
1402	01	33.8	74.6	1277	2022-08-17 00:24:00
1403	01	33.7	74.5	2062	2022-08-17 00:54:00
1404	01	33.8	74.6	1581	2022-08-17 01:24:00
1405	01	33.7	74.5	1010	2022-08-17 01:54:00
1406	01	33.5	74.3	1261	2022-08-17 02:24:00
1407	01	33.6	74.3	842	2022-08-17 02:54:00
1408	01	33.6	74.3	1161	2022-08-17 03:24:00
1409	01	33.5	74.3	1316	2022-08-17 03:54:00
1410	01	33.6	74.4	983	2022-08-17 04:24:00
1411	01	33.7	74.4	1055	2022-08-17 04:54:00
1412	01	33.6	74.3	1053	2022-08-17 05:24:00
1413	01	33.7	74.4	644	2022-08-17 05:54:00
1414	01	33.8	74.4	547	2022-08-17 06:24:00
1415	01	33.8	74.4	907	2022-08-17 06:54:00
1416	01	33.7	74.2	525	2022-08-17 07:24:00
1417	01	33.8	74.4	776	2022-08-17 07:54:00
1418	01	33.7	74.3	530	2022-08-17 08:24:00
1419	01	33.6	74.1	392	2022-08-17 08:54:00
1420	01	33.5	74.1	816	2022-08-17 09:24:00
1421	01	33.4	74.1	708	2022-08-17 09:54:00
1422	01	33.5	74.1	584	2022-08-17 10:24:00
1423	01	33.5	74.1	630	2022-08-17 10:54:00
1424	01	33.5	74.1	330	2022-08-17 11:24:00
1425	01	33.7	74.2	284	2022-08-17 11:54:00
1426	01	33.7	74.1	310	2022-08-17 12:24:00
1427	01	33.8	74.2	383	2022-08-17 12:54:00
1428	01	34.1	74.3	590	2022-08-17 13:24:00
1429	01	34.1	74.2	327	2022-08-17 13:54:00
1430	01	34.2	74.2	442	2022-08-17 14:24:00
1431	01	34.3	74.2	403	2022-08-17 14:54:00
1432	01	34.2	74.2	375	2022-08-17 15:24:00
1433	01	34.1	74	498	2022-08-17 15:55:00
1434	01	34	74	491	2022-08-17 16:25:00
1435	01	34	73.9	340	2022-08-17 16:55:00
1436	01	33.9	73.9	351	2022-08-17 17:25:00
1437	01	33.9	73.9	518	2022-08-17 17:55:00
1438	01	33.9	73.9	376	2022-08-17 18:25:00
1439	01	33.6	73.7	525	2022-08-17 18:55:00
1440	01	33.5	73.5	436	2022-08-17 19:25:00
1441	01	33.6	73.6	824	2022-08-17 19:55:00
1442	01	33.8	73.7	2299	2022-08-17 20:25:00
1443	01	33.9	73.8	1760	2022-08-17 20:55:00
1444	01	33.9	73.8	1548	2022-08-17 21:25:00
1445	01	33.8	73.7	1373	2022-08-17 21:55:00
1446	01	33.9	73.8	2015	2022-08-17 22:25:00
1447	01	33.8	73.7	800	2022-08-17 22:55:00
1448	01	33.8	73.7	986	2022-08-17 23:25:00
1449	01	33.7	73.8	1026	2022-08-17 23:55:00
1450	01	33.7	73.7	1472	2022-08-18 00:25:00
1451	01	33.7	73.7	989	2022-08-18 00:55:00
1452	01	33.7	73.7	1874	2022-08-18 01:25:00
1453	01	33.8	73.9	1648	2022-08-18 01:55:00
1454	01	33.8	73.8	1646	2022-08-18 02:25:00
1455	01	33.8	73.9	2271	2022-08-18 02:55:00
1456	01	33.8	73.8	1737	2022-08-18 03:25:00
1457	01	33.7	73.8	758	2022-08-18 03:55:00
1458	01	33.7	73.8	829	2022-08-18 04:25:00
1459	01	33.6	73.8	930	2022-08-18 04:55:00
1460	01	33.6	73.6	1077	2022-08-18 05:25:00
1461	01	33.6	73.8	854	2022-08-18 05:55:00
1462	01	33.6	73.7	1385	2022-08-18 06:25:00
1463	01	33.5	73.7	1028	2022-08-18 06:55:00
1464	01	33.7	73.7	2383	2022-08-18 07:25:00
1465	01	33.7	73.7	1637	2022-08-18 07:55:00
1466	01	33.7	73.6	1144	2022-08-18 08:25:00
1467	01	33.9	73.8	884	2022-08-18 08:55:00
1468	01	33.8	73.7	1397	2022-08-18 09:25:00
1469	01	33.9	73.7	1336	2022-08-18 09:56:00
1470	01	33.8	73.7	1025	2022-08-18 10:26:00
1471	01	31.8	72.6	637	2022-08-18 10:56:00
1472	01	31.9	72.6	445	2022-08-18 11:26:00
1473	01	32.1	72.6	288	2022-08-18 11:56:00
1474	01	32.2	72.7	368	2022-08-18 12:26:00
1475	01	32.4	72.8	315	2022-08-18 12:56:00
1476	01	32.5	72.9	227	2022-08-18 13:26:00
1477	01	32.7	73	390	2022-08-18 13:56:00
1478	01	33	73.1	350	2022-08-18 14:26:00
1479	01	33.2	73.2	541	2022-08-18 14:56:00
1480	01	33.3	73.4	390	2022-08-18 15:26:00
1481	01	33.6	73.5	504	2022-08-18 15:56:00
1482	01	33.9	73.6	299	2022-08-18 16:26:00
1483	01	33.9	73.4	355	2022-08-18 16:56:00
1484	01	34	73.4	291	2022-08-18 17:26:00
1485	01	33.8	73.4	233	2022-08-18 17:56:00
1486	01	33.6	73.2	293	2022-08-18 18:26:00
1487	01	33.5	73.2	417	2022-08-18 18:56:00
1488	01	33.3	73.1	327	2022-08-18 19:26:00
1489	01	33.3	73.1	338	2022-08-18 19:56:00
1490	01	33.4	73	1048	2022-08-18 20:26:00
1491	01	33.2	72.9	567	2022-08-18 20:56:00
1492	01	33	72.6	724	2022-08-18 21:26:00
1493	01	32.7	72.4	421	2022-08-18 21:56:00
1494	01	32.6	72.4	526	2022-08-18 22:26:00
1495	01	32.5	72.4	535	2022-08-18 22:56:00
1496	01	32.5	72.4	677	2022-08-18 23:26:00
1497	01	32.4	72.3	880	2022-08-18 23:56:00
1498	01	32.5	72.4	717	2022-08-19 00:26:00
1499	01	32.4	72.2	548	2022-08-19 00:56:00
1500	01	32.5	72.3	383	2022-08-19 01:26:00
1501	01	32.4	72.3	777	2022-08-19 01:56:00
1502	01	32.2	72.3	598	2022-08-19 02:26:00
1503	01	32.1	72.2	490	2022-08-19 02:56:00
1504	01	32.1	72.2	1125	2022-08-19 03:26:00
1505	01	32.1	72.2	943	2022-08-19 03:57:00
1506	01	32.1	72.2	1154	2022-08-19 04:27:00
1507	01	32.1	72.1	644	2022-08-19 04:57:00
1508	01	32.1	72.2	794	2022-08-19 05:27:00
1509	01	32.2	72.2	1618	2022-08-19 05:57:00
1510	01	32.4	72.3	1047	2022-08-19 06:27:00
1511	01	32.5	72.4	1337	2022-08-19 06:57:00
1512	01	32.5	72.4	428	2022-08-19 07:27:00
1513	01	32.5	72.5	1125	2022-08-19 07:57:00
1514	01	32.6	72.6	834	2022-08-19 08:27:00
1515	01	32.4	72.5	656	2022-08-19 08:57:00
1516	01	32.2	72.4	268	2022-08-19 09:27:00
1517	01	32	72.3	490	2022-08-19 09:57:00
1518	01	32.1	72.3	437	2022-08-19 10:27:00
1519	01	32.1	72.4	486	2022-08-19 10:57:00
1520	01	32.3	72.5	313	2022-08-19 11:27:00
1521	01	32.5	72.7	447	2022-08-19 11:57:00
1522	01	32.6	72.7	281	2022-08-19 12:27:00
1523	01	32.8	72.7	271	2022-08-19 12:57:00
1524	01	33	72.7	292	2022-08-19 13:27:00
1525	01	33.3	72.9	225	2022-08-19 13:57:00
1526	01	33.6	73	190	2022-08-19 14:27:00
1527	01	33.9	73.2	239	2022-08-19 14:57:00
1528	01	34	73.2	353	2022-08-19 15:27:00
1529	01	33.9	73.2	232	2022-08-19 15:57:00
1530	01	34.1	73.2	241	2022-08-19 16:27:00
1531	01	34.1	73.3	324	2022-08-19 16:57:00
1532	01	34.1	73.2	223	2022-08-19 17:27:00
1533	01	33.9	73.2	255	2022-08-19 17:57:00
1534	01	33.6	73	223	2022-08-19 18:27:00
1535	01	33.4	72.9	227	2022-08-19 18:57:00
1536	01	33.2	72.9	265	2022-08-19 19:27:00
1537	01	33.2	72.9	282	2022-08-19 19:57:00
1538	01	33.2	72.9	776	2022-08-19 20:27:00
1539	01	33.3	72.9	860	2022-08-19 20:57:00
1540	01	33.4	72.9	910	2022-08-19 21:27:00
1541	01	33.4	72.9	1309	2022-08-19 21:58:00
1542	01	33.4	72.9	1806	2022-08-19 22:28:00
1543	01	33.4	72.9	786	2022-08-19 22:58:00
1544	01	33.3	72.8	503	2022-08-19 23:28:00
1545	01	33.2	72.8	507	2022-08-19 23:58:00
1546	01	33.2	72.9	856	2022-08-20 00:28:00
1547	01	33.1	72.9	372	2022-08-20 00:58:00
1548	01	33.2	72.9	798	2022-08-20 01:28:00
1549	01	33.2	73	722	2022-08-20 01:58:00
1550	01	33.3	72.9	1028	2022-08-20 02:28:00
1551	01	33.2	72.9	771	2022-08-20 02:58:00
1552	01	33.2	72.8	803	2022-08-20 03:28:00
1553	01	33.2	72.9	1429	2022-08-20 03:58:00
1554	01	33.2	72.9	995	2022-08-20 04:28:00
1555	01	33.2	72.8	1104	2022-08-20 04:58:00
1556	01	33.1	72.8	422	2022-08-20 05:28:00
1557	01	33	72.8	433	2022-08-20 05:58:00
1558	01	32.9	72.8	370	2022-08-20 06:28:00
1559	01	32.9	72.7	659	2022-08-20 06:58:00
1560	01	33	72.8	931	2022-08-20 07:28:00
1561	01	33.1	72.8	543	2022-08-20 07:58:00
1562	01	33	72.8	347	2022-08-20 08:28:00
1563	01	32.9	72.8	749	2022-08-20 08:58:00
1564	01	32.8	72.7	300	2022-08-20 09:28:00
1565	01	32.8	72.6	254	2022-08-20 09:58:00
1566	01	32.8	72.7	313	2022-08-20 10:28:00
1567	01	33	72.7	265	2022-08-20 10:58:00
1568	01	33	72.8	376	2022-08-20 11:28:00
1569	01	33	72.7	369	2022-08-20 11:58:00
1570	01	33	72.7	307	2022-08-20 12:28:00
1571	01	33	72.8	270	2022-08-20 12:58:00
1572	01	33.1	72.9	237	2022-08-20 13:28:00
1573	01	33	72.8	293	2022-08-20 13:58:00
1574	01	33	72.8	362	2022-08-20 14:28:00
1575	01	33	72.8	251	2022-08-20 14:58:00
1576	01	33	72.8	349	2022-08-20 15:28:00
1577	01	33.2	72.9	490	2022-08-20 15:58:00
1578	01	33.4	73	357	2022-08-20 16:29:00
1579	01	33.5	72.9	253	2022-08-20 16:59:00
1580	01	33.3	73.1	371	2022-08-20 17:29:00
1581	01	33.2	72.8	384	2022-08-20 17:59:00
1582	01	33.2	72.8	367	2022-08-20 18:29:00
1583	01	33.2	72.9	266	2022-08-20 18:59:00
1584	01	33.1	72.8	399	2022-08-20 19:29:00
1585	01	33	72.7	681	2022-08-20 19:59:00
1586	01	33.1	72.8	573	2022-08-20 20:29:00
1587	01	33.2	72.9	595	2022-08-20 20:59:00
1588	01	33.2	72.8	674	2022-08-20 21:29:00
1589	01	33.1	72.8	386	2022-08-20 21:59:00
1590	01	33	72.8	550	2022-08-20 22:29:00
1591	01	33	72.7	870	2022-08-20 22:59:00
1592	01	33	72.8	653	2022-08-20 23:29:00
1593	01	33.1	72.8	440	2022-08-20 23:59:00
1594	01	33.1	72.8	713	2022-08-21 00:29:00
1595	01	33	72.7	1159	2022-08-21 00:59:00
1596	01	33	72.6	652	2022-08-21 01:29:00
1597	01	33	72.7	418	2022-08-21 01:59:00
1598	01	33	72.6	506	2022-08-21 02:29:00
1599	01	33	72.6	648	2022-08-21 02:59:00
1600	01	33	72.6	865	2022-08-21 03:29:00
1601	01	33	72.7	484	2022-08-21 03:59:00
1602	01	33	72.6	479	2022-08-21 04:29:00
1603	01	33	72.6	674	2022-08-21 04:59:00
1604	01	33	72.6	387	2022-08-21 05:29:00
1605	01	33.1	72.7	355	2022-08-21 05:59:00
1606	01	33.1	72.8	1245	2022-08-21 06:29:00
1607	01	33	72.5	803	2022-08-21 06:59:00
1608	01	32.9	72.5	589	2022-08-21 07:29:00
1609	01	33	72.6	496	2022-08-21 07:59:00
1610	01	32.9	72.6	308	2022-08-21 08:29:00
1611	01	33	72.7	264	2022-08-21 08:59:00
1612	01	33	72.6	269	2022-08-21 09:29:00
1613	01	33	72.5	209	2022-08-21 09:59:00
1614	01	33	72.6	298	2022-08-21 10:30:00
1615	01	33	72.6	203	2022-08-21 11:00:00
1616	01	33	72.6	194	2022-08-21 11:30:00
1617	01	33	72.5	210	2022-08-21 12:00:00
1618	01	33	72.5	330	2022-08-21 12:30:00
1619	01	32.9	72.5	446	2022-08-21 13:00:00
1620	01	32.8	72.5	415	2022-08-21 13:30:00
1621	01	32.9	72.6	309	2022-08-21 14:00:00
1622	01	32.9	72.5	311	2022-08-21 14:30:00
1623	01	32.9	72.6	219	2022-08-21 15:00:00
1624	01	32.8	72.5	202	2022-08-21 15:30:00
1625	01	32.7	72.5	263	2022-08-21 16:00:00
1626	01	32.7	72.5	292	2022-08-21 16:30:00
1627	01	32.7	72.5	528	2022-08-21 17:00:00
1628	01	32.8	72.5	203	2022-08-21 17:30:00
1629	01	32.7	72.4	163	2022-08-21 18:00:00
1630	01	32.6	72.4	224	2022-08-21 18:30:00
1631	01	32.6	72.4	177	2022-08-21 19:00:00
1632	01	32.6	72.4	193	2022-08-21 19:30:00
1633	01	32.7	72.5	678	2022-08-21 20:00:00
1634	01	32.8	72.5	852	2022-08-21 20:30:00
1635	01	32.9	72.5	885	2022-08-21 21:00:00
1636	01	32.9	72.5	913	2022-08-21 21:30:00
1637	01	32.9	72.5	587	2022-08-21 22:00:00
1638	01	33	72.7	542	2022-08-21 22:30:00
1639	01	32.8	72.4	716	2022-08-21 23:00:00
1640	01	32.9	72.5	862	2022-08-21 23:30:00
1641	01	33	72.4	706	2022-08-22
1642	01	33	72.5	684	2022-08-22 00:30:00
1643	01	33	72.5	792	2022-08-22 01:00:00
1644	01	33	72.6	906	2022-08-22 01:30:00
1645	01	33	72.5	673	2022-08-22 02:00:00
1646	01	33	72.5	465	2022-08-22 02:30:00
1647	01	33.1	72.5	1000	2022-08-22 03:00:00
1648	01	33.1	72.4	1226	2022-08-22 03:30:00
1649	01	33.1	72.5	764	2022-08-22 04:01:00
1650	01	33.2	72.5	796	2022-08-22 04:31:00
1651	01	33.2	72.6	855	2022-08-22 05:01:00
1652	01	33.2	72.6	1323	2022-08-22 05:31:00
1653	01	33.2	72.6	1757	2022-08-22 06:01:00
1654	01	33	72.4	917	2022-08-22 06:31:00
1655	01	33.1	72.5	790	2022-08-22 07:01:00
1656	01	33	72.4	975	2022-08-22 07:31:00
1657	01	33	72.5	920	2022-08-22 08:01:00
1658	01	32.9	72.4	871	2022-08-22 08:31:00
1659	01	32.8	72.4	869	2022-08-22 09:01:00
1660	01	32.8	72.4	762	2022-08-22 09:31:00
1661	01	32.9	72.3	846	2022-08-22 10:01:00
1662	01	32.9	72.4	677	2022-08-22 10:31:00
1663	01	32.9	72.3	688	2022-08-22 11:01:00
1664	01	32.9	72.4	871	2022-08-22 11:31:00
1665	01	32.9	72.4	262	2022-08-22 12:01:00
1666	01	32.9	72.4	256	2022-08-22 12:31:00
1667	01	32.9	72.4	328	2022-08-22 13:01:00
1668	01	32.9	72.4	309	2022-08-22 13:31:00
1669	01	33	72.5	572	2022-08-22 14:01:00
1670	01	33.2	72.4	779	2022-08-22 14:31:00
1671	01	33.3	72.5	824	2022-08-22 15:01:00
1672	01	33.3	72.5	864	2022-08-22 15:31:00
1673	01	33.2	72.4	712	2022-08-22 16:01:00
1674	01	33.1	72.4	870	2022-08-22 16:31:00
1675	01	33.1	72.4	796	2022-08-22 17:01:00
1676	01	33.1	72.4	662	2022-08-22 17:31:00
1677	01	33	72.4	621	2022-08-22 18:01:00
1678	01	33	72.3	695	2022-08-22 18:31:00
1679	01	32.8	72.3	645	2022-08-22 19:01:00
1680	01	32.8	72.3	794	2022-08-22 19:31:00
1681	01	32.9	72.3	1381	2022-08-22 20:01:00
1682	01	33.2	72.4	2986	2022-08-22 20:31:00
1683	01	33.3	72.4	3135	2022-08-22 21:01:00
1684	01	33.3	72.4	777	2022-08-22 21:31:00
1685	01	33.1	72.2	1359	2022-08-22 22:02:00
1686	01	33.1	72.3	1209	2022-08-22 22:32:00
1687	01	33.1	72.3	1242	2022-08-22 23:02:00
1688	01	33	72.2	1022	2022-08-22 23:32:00
1689	01	33.1	72.2	1606	2022-08-23 00:02:00
1690	01	33	72.1	1017	2022-08-23 00:32:00
1691	01	33.2	72.1	1688	2022-08-23 01:02:00
1692	01	33.2	72.2	1261	2022-08-23 01:32:00
1693	01	33.2	72.3	2545	2022-08-23 02:02:00
1694	01	33.2	72.2	1730	2022-08-23 02:32:00
1695	01	33.1	72.1	883	2022-08-23 03:02:00
1696	01	33	71.9	1163	2022-08-23 03:32:00
1697	01	33	71.9	1763	2022-08-23 04:02:00
1698	01	33	71.8	886	2022-08-23 04:32:00
1699	01	33.1	71.9	1500	2022-08-23 05:02:00
1700	01	33.1	72	823	2022-08-23 05:32:00
1701	01	33	71.9	2154	2022-08-23 06:02:00
1702	01	33.1	71.9	1471	2022-08-23 06:32:00
1703	01	33.1	71.9	1364	2022-08-23 07:02:00
1704	01	33.1	71.9	1452	2022-08-23 07:32:00
1705	01	33.1	71.9	1049	2022-08-23 08:02:00
1706	01	33.1	71.9	1166	2022-08-23 08:32:00
1707	01	33.1	71.9	573	2022-08-23 09:02:00
1708	01	32.9	71.8	650	2022-08-23 09:32:00
1709	01	32.9	71.8	402	2022-08-23 10:02:00
1710	01	33	71.8	367	2022-08-23 10:32:00
1711	01	32.9	71.8	336	2022-08-23 11:02:00
1712	01	33	71.8	389	2022-08-23 11:32:00
1713	01	33	71.8	692	2022-08-23 12:02:00
1714	01	33	71.8	622	2022-08-23 12:32:00
1715	01	33	71.8	513	2022-08-23 13:02:00
1716	01	32.9	71.8	387	2022-08-23 13:32:00
1717	01	33	71.8	411	2022-08-23 14:02:00
1718	01	33	71.8	386	2022-08-23 14:32:00
1719	01	33	71.8	322	2022-08-23 15:02:00
1720	01	32.9	71.8	408	2022-08-23 15:32:00
1721	01	32.9	71.7	415	2022-08-23 16:02:00
1722	01	33	71.8	423	2022-08-23 16:33:00
1723	01	32.9	71.8	417	2022-08-23 17:03:00
1724	01	32.9	71.8	324	2022-08-23 17:33:00
1725	01	32.9	71.8	258	2022-08-23 18:03:00
1726	01	32.9	71.8	306	2022-08-23 18:33:00
1727	01	32.9	71.7	300	2022-08-23 19:03:00
1728	01	32.8	71.7	331	2022-08-23 19:33:00
1729	01	33	71.8	2050	2022-08-23 20:03:00
1730	01	33	71.8	2151	2022-08-23 20:33:00
1731	01	33	71.7	1764	2022-08-23 21:03:00
1732	01	33	71.7	912	2022-08-23 21:33:00
1733	01	32.9	71.6	1521	2022-08-23 22:03:00
1734	01	32.8	71.5	563	2022-08-23 22:33:00
1735	01	32.8	71.7	1869	2022-08-23 23:03:00
1736	01	32.8	71.5	913	2022-08-23 23:33:00
1737	01	32.9	71.5	2214	2022-08-24 00:03:00
1738	01	33	71.5	2892	2022-08-24 00:33:00
1739	01	32.9	71.5	1423	2022-08-24 01:03:00
1740	01	33	71.6	1740	2022-08-24 01:33:00
1741	01	33	71.6	1156	2022-08-24 02:03:00
1742	01	33.1	71.6	1030	2022-08-24 02:33:00
1743	01	33	71.5	1073	2022-08-24 03:03:00
1744	01	33	71.6	857	2022-08-24 03:33:00
1745	01	33	71.5	2438	2022-08-24 04:03:00
1746	01	32.9	71.3	1357	2022-08-24 04:33:00
1747	01	33.1	71.5	1274	2022-08-24 05:03:00
1748	01	33	71.5	921	2022-08-24 05:33:00
1749	01	33	71.5	750	2022-08-24 06:03:00
1750	01	33	71.5	367	2022-08-24 06:33:00
1751	01	33	71.5	359	2022-08-24 07:03:00
1752	01	33.1	71.5	547	2022-08-24 07:33:00
1753	01	33	71.4	798	2022-08-24 08:03:00
1754	01	33	71.5	382	2022-08-24 08:33:00
1755	01	33.1	71.6	541	2022-08-24 09:03:00
1756	01	33.1	71.5	615	2022-08-24 09:33:00
1757	01	33.1	71.5	604	2022-08-24 10:03:00
1758	01	33.2	71.6	633	2022-08-24 10:33:00
1759	01	33.2	71.6	574	2022-08-24 11:04:00
1760	01	33.2	71.6	486	2022-08-24 11:34:00
1761	01	33.2	71.6	429	2022-08-24 12:04:00
1762	01	33.2	71.6	403	2022-08-24 12:34:00
1763	01	33.3	71.6	583	2022-08-24 13:04:00
1764	01	33.3	71.5	489	2022-08-24 13:34:00
1765	01	33.4	71.6	319	2022-08-24 14:04:00
1766	01	33.3	71.6	386	2022-08-24 14:34:00
1767	01	33.3	71.5	343	2022-08-24 15:04:00
1768	01	33.4	71.6	390	2022-08-24 15:34:00
1769	01	33.3	71.6	429	2022-08-24 16:04:00
1770	01	33.5	71.7	1687	2022-08-24 16:34:00
1771	01	33.3	71.5	505	2022-08-24 17:04:00
1772	01	33.1	71.4	401	2022-08-24 17:34:00
1773	01	32.9	71.3	330	2022-08-24 18:04:00
1774	01	32.8	71.2	338	2022-08-24 18:34:00
1775	01	32.8	71.3	297	2022-08-24 19:04:00
1776	01	32.8	71.3	242	2022-08-24 19:34:00
1777	01	32.8	71.3	893	2022-08-24 20:04:00
1778	01	32.8	71.3	611	2022-08-24 20:34:00
1779	01	32.9	71.3	1002	2022-08-24 21:04:00
1780	01	32.9	71.3	1020	2022-08-24 21:34:00
1781	01	32.9	71.3	1411	2022-08-24 22:04:00
1782	01	32.8	71.2	1082	2022-08-24 22:34:00
1783	01	32.8	71.2	772	2022-08-24 23:04:00
1784	01	32.9	71.2	974	2022-08-24 23:34:00
1785	01	32.9	71.3	697	2022-08-25 00:04:00
1786	01	32.9	71.3	1209	2022-08-25 00:34:00
1787	01	33	71.3	812	2022-08-25 01:04:00
1788	01	32.9	71.3	975	2022-08-25 01:34:00
1789	01	33	71.3	1165	2022-08-25 02:04:00
1790	01	33.1	71.4	1386	2022-08-25 02:34:00
1791	01	33	71.3	954	2022-08-25 03:04:00
1792	01	33.1	71.3	1510	2022-08-25 03:34:00
1793	01	33.1	71.4	1299	2022-08-25 04:04:00
1794	01	33.1	71.3	837	2022-08-25 04:34:00
1795	01	33	71.3	1052	2022-08-25 05:05:00
1796	01	33.1	71.4	1121	2022-08-25 05:35:00
1797	01	33.1	71.4	1255	2022-08-25 06:05:00
1798	01	33.2	71.5	2189	2022-08-25 06:35:00
1799	01	33	71.4	724	2022-08-25 07:05:00
1800	01	33	71.2	1626	2022-08-25 07:35:00
1801	01	33.1	71.3	747	2022-08-25 08:05:00
1802	01	33.1	71.4	476	2022-08-25 08:35:00
1803	01	33	71.3	751	2022-08-25 09:05:00
1804	01	33.2	71.5	2840	2022-08-25 09:35:00
1805	01	33.3	71.4	1121	2022-08-25 10:05:00
1806	01	33.3	71.4	1016	2022-08-25 10:35:00
1807	01	33.3	71.5	1501	2022-08-25 11:05:00
1808	01	33.2	71.4	661	2022-08-25 11:35:00
1809	01	33	71.2	412	2022-08-25 12:05:00
1810	01	33	71.2	449	2022-08-25 12:35:00
1811	01	33.1	71.3	888	2022-08-25 13:05:00
1812	01	33.2	71.3	808	2022-08-25 13:35:00
1813	01	33	71.3	540	2022-08-25 14:05:00
1814	01	33	71.3	590	2022-08-25 14:35:00
1815	01	33.2	71.3	422	2022-08-25 15:05:00
1816	01	33.2	71.3	339	2022-08-25 15:35:00
1817	01	33.2	71.3	446	2022-08-25 16:05:00
1818	01	33.2	71.4	303	2022-08-25 16:35:00
1819	01	33.2	71.4	292	2022-08-25 17:05:00
1820	01	33.2	71.4	458	2022-08-25 17:35:00
1821	01	33.1	71.3	322	2022-08-25 18:05:00
1822	01	33	71.2	344	2022-08-25 18:35:00
1823	01	32.9	71.2	461	2022-08-25 19:05:00
1824	01	32.8	71.2	339	2022-08-25 19:35:00
1825	01	32.9	71.2	1001	2022-08-25 20:05:00
1826	01	32.9	71.1	1378	2022-08-25 20:35:00
1827	01	33	71.1	1115	2022-08-25 21:05:00
1828	01	32.9	71.1	1248	2022-08-25 21:35:00
1829	01	33	71.2	754	2022-08-25 22:05:00
1830	01	32.8	71.1	645	2022-08-25 22:36:00
1831	01	32.9	71.2	1134	2022-08-25 23:06:00
1832	01	32.9	71.2	1462	2022-08-25 23:36:00
1833	01	32.9	71.1	867	2022-08-26 00:06:00
1834	01	32.8	71.2	552	2022-08-26 00:36:00
1835	01	32.8	71.1	1029	2022-08-26 01:06:00
1836	01	32.8	71.1	843	2022-08-26 01:36:00
1837	01	32.9	71.1	1300	2022-08-26 02:06:00
1838	01	32.9	71.2	1223	2022-08-26 02:36:00
1839	01	32.9	71.2	1201	2022-08-26 03:06:00
1840	01	32.9	71.1	887	2022-08-26 03:36:00
1841	01	33	71.1	741	2022-08-26 04:06:00
1842	01	32.9	71.1	1105	2022-08-26 04:36:00
1843	01	32.9	71.1	881	2022-08-26 05:06:00
1844	01	33	71.2	776	2022-08-26 05:36:00
1845	01	32.9	71.1	837	2022-08-26 06:06:00
1846	01	33.1	71.2	661	2022-08-26 06:36:00
1847	01	33	71.2	417	2022-08-26 07:06:00
1848	01	32.9	71.1	875	2022-08-26 07:36:00
1849	01	33	71.3	462	2022-08-26 08:06:00
1850	01	32.9	71.2	569	2022-08-26 08:36:00
1851	01	32.9	71.2	564	2022-08-26 09:06:00
1852	01	33	71.2	1789	2022-08-26 09:36:00
1853	01	33	71.2	425	2022-08-26 10:06:00
1854	01	33	71.2	545	2022-08-26 10:36:00
1855	01	32.2	70.8	598	2022-08-26 11:06:00
1856	01	32.6	71.1	619	2022-08-26 11:36:00
1857	01	32.7	71	487	2022-08-26 12:06:00
1858	01	32.8	71.1	447	2022-08-26 12:36:00
1859	01	32.9	71.1	313	2022-08-26 13:06:00
1860	01	33	71.1	355	2022-08-26 13:36:00
1861	01	33.1	71.1	422	2022-08-26 14:06:00
1862	01	33.2	71.1	553	2022-08-26 14:36:00
1863	01	33.3	71.2	339	2022-08-26 15:06:00
1864	01	33.2	71.2	639	2022-08-26 15:36:00
1865	01	33.3	71.2	345	2022-08-26 16:06:00
1866	01	33.2	71.2	389	2022-08-26 16:37:00
1867	01	33.2	71.2	540	2022-08-26 17:07:00
1868	01	33.1	71.2	252	2022-08-26 17:37:00
1869	01	33	71	356	2022-08-26 18:07:00
1870	01	33	71.1	461	2022-08-26 18:37:00
1871	01	33	71.1	337	2022-08-26 19:07:00
1872	01	33	71.2	389	2022-08-26 19:37:00
1873	01	33	71.1	848	2022-08-26 20:07:00
1874	01	33	71	780	2022-08-26 20:37:00
1875	01	32.9	71	648	2022-08-26 21:07:00
1876	01	33	71.1	698	2022-08-26 21:37:00
1877	02	30.2	71.5	0	2022-07-16 16:53:00
1878	02	30.5	72.7	372	2022-07-16 17:23:00
1879	02	30.6	72.5	1968	2022-07-16 17:53:00
1880	02	30.5	72.4	262	2022-07-16 18:23:00
1881	02	30.4	72	306	2022-07-16 18:53:00
1882	02	30.5	72.2	250	2022-07-16 19:23:00
1883	02	30.4	72.1	353	2022-07-16 19:53:00
1884	02	30.3	72.7	1367	2022-07-16 20:23:00
1885	02	30.5	74	3854	2022-07-16 20:53:00
1886	02	30.5	73.3	686	2022-07-16 21:23:00
1887	02	30.3	72.6	890	2022-07-16 21:53:00
1888	02	30.5	73.5	1929	2022-07-16 22:23:00
1889	02	30.5	72.1	1599	2022-07-16 22:53:00
1890	02	30.5	72.4	749	2022-07-16 23:23:00
1891	02	30.5	71.4	966	2022-07-16 23:53:00
1892	02	30.3	71.1	763	2022-07-17 00:23:00
1893	02	30.3	71	626	2022-07-17 00:54:00
1894	02	30.3	71.2	1635	2022-07-17 01:24:00
1895	02	30.4	70.9	472	2022-07-17 01:54:00
1896	02	30.4	70.9	757	2022-07-17 02:24:00
1897	02	30.3	70.5	540	2022-07-17 02:54:00
1898	02	30.3	70.1	391	2022-07-17 03:24:00
1899	02	30.2	69.9	678	2022-07-17 03:54:00
1900	02	30.3	70.8	423	2022-07-17 04:24:00
1901	02	30.4	70.9	485	2022-07-17 04:54:00
1902	02	30.2	71.1	731	2022-07-17 05:24:00
1903	02	30.3	71.4	411	2022-07-17 05:54:00
1904	02	30.4	71.1	387	2022-07-17 06:24:00
1905	02	30.3	71.4	308	2022-07-17 06:54:00
1906	02	30.4	71.4	368	2022-07-17 07:24:00
1907	02	30.6	71.8	243	2022-07-17 07:54:00
1908	02	30.6	72	387	2022-07-17 08:24:00
1909	02	30.7	71.7	261	2022-07-17 08:54:00
1910	02	30.6	72	443	2022-07-17 09:24:00
1911	02	30.7	72.1	238	2022-07-17 09:54:00
1912	02	30.8	72.6	288	2022-07-17 10:24:00
1913	02	30.8	71.7	426	2022-07-17 10:54:00
1914	02	30.8	72.3	233	2022-07-17 11:24:00
1915	02	30.8	72.3	240	2022-07-17 11:54:00
1916	02	30.7	71.8	240	2022-07-17 12:24:00
1917	02	30.7	71.7	212	2022-07-17 12:54:00
1918	02	30.7	71.5	202	2022-07-17 13:24:00
1919	02	30.7	71.9	241	2022-07-17 13:54:00
1920	02	30.7	71.8	216	2022-07-17 14:24:00
1921	02	30.7	71.9	242	2022-07-17 14:54:00
1922	02	30.8	72.3	276	2022-07-17 15:24:00
1923	02	30.7	72.6	243	2022-07-17 15:54:00
1924	02	30.7	72.6	271	2022-07-17 16:24:00
1925	02	30.3	72.5	285	2022-07-17 16:54:00
1926	02	30.7	73.3	207	2022-07-17 17:24:00
1927	02	31	74	231	2022-07-17 17:54:00
1928	02	31	74.3	307	2022-07-17 18:24:00
1929	02	30.9	74.3	293	2022-07-17 18:55:00
1930	02	30.8	74.5	348	2022-07-17 19:25:00
1931	02	30.8	74.7	214	2022-07-17 19:55:00
1932	02	31	75.4	780	2022-07-17 20:25:00
1933	02	31.4	76.9	1942	2022-07-17 20:55:00
1934	02	31.3	75.9	1277	2022-07-17 21:25:00
1935	02	31.2	76.3	1097	2022-07-17 21:55:00
1936	02	31.3	77.1	1881	2022-07-17 22:25:00
1937	02	31.2	76.5	743	2022-07-17 22:55:00
1938	02	31	76	1087	2022-07-17 23:25:00
1939	02	31.1	76.7	1440	2022-07-17 23:55:00
1940	02	31.2	76.3	791	2022-07-18 00:25:00
1941	02	31	76.5	1342	2022-07-18 00:55:00
1942	02	30.9	76.5	1015	2022-07-18 01:25:00
1943	02	32.2	70.1	0	2022-07-19 12:17:00
1944	02	31.9	68.4	592	2022-07-19 12:47:00
1945	02	31.5	67.1	210	2022-07-19 13:17:00
1946	02	31.3	67.5	290	2022-07-19 13:47:00
1947	02	31.2	67.6	247	2022-07-19 14:17:00
1948	02	31	67.7	276	2022-07-19 14:47:00
1949	02	30.9	66.9	248	2022-07-19 15:17:00
1950	02	30.9	67.4	297	2022-07-19 15:47:00
1951	02	30.8	67.4	254	2022-07-19 16:17:00
1952	02	30.6	66.4	302	2022-07-19 16:47:00
1953	02	30.7	66.8	255	2022-07-19 17:17:00
1954	02	30.8	68	255	2022-07-19 17:47:00
1955	02	30.8	67.9	292	2022-07-19 18:17:00
1956	02	30.7	67.8	253	2022-07-19 18:47:00
1957	02	30.6	67.8	342	2022-07-19 19:17:00
1958	02	30.5	67.8	263	2022-07-19 19:47:00
1959	02	30.3	67.9	959	2022-07-19 20:17:00
1960	02	30.5	69.2	1403	2022-07-19 20:47:00
1961	02	30.7	70.2	436	2022-07-19 21:17:00
1962	02	30.6	69.4	1688	2022-07-19 21:47:00
1963	02	30.6	69.9	343	2022-07-19 22:17:00
1964	02	30.5	69.7	384	2022-07-19 22:47:00
1965	02	30.6	69.6	957	2022-07-19 23:17:00
1966	02	30.5	69.6	520	2022-07-19 23:48:00
1967	02	30.7	71	1351	2022-07-20 00:18:00
1968	02	30.8	71.2	1249	2022-07-20 00:48:00
1969	02	30.8	71.6	1119	2022-07-20 01:18:00
1970	02	31	72.6	1280	2022-07-20 01:48:00
1971	02	30.9	71.9	757	2022-07-20 02:18:00
1972	02	30.9	72.6	354	2022-07-20 02:48:00
1973	02	31	72.5	528	2022-07-20 03:18:00
1974	02	31	72.7	753	2022-07-20 03:48:00
1975	02	31	72.4	868	2022-07-20 04:18:00
1976	02	30.8	72.7	1018	2022-07-20 04:48:00
1977	02	30.6	72.1	347	2022-07-20 05:18:00
1978	02	30.6	72.3	359	2022-07-20 05:48:00
1979	02	30.7	72.2	313	2022-07-20 06:18:00
1980	02	30.7	72.2	286	2022-07-20 06:48:00
1981	02	30.7	72.4	342	2022-07-20 07:18:00
1982	02	30.6	70.3	268	2022-07-20 07:48:00
1983	02	30.3	68.8	325	2022-07-20 08:18:00
1984	02	30.4	69	345	2022-07-20 08:48:00
1985	02	30.3	68.8	280	2022-07-20 09:18:00
1986	02	30.3	69.6	264	2022-07-20 09:48:00
1987	02	30.3	70.3	323	2022-07-20 10:18:00
1988	02	30.4	70.4	246	2022-07-20 10:48:00
1989	02	30.2	68.3	269	2022-07-20 11:18:00
1990	02	30.3	69.6	242	2022-07-20 11:48:00
1991	02	30.2	68.1	261	2022-07-20 12:18:00
1992	02	30	67.8	395	2022-07-20 12:48:00
1993	02	30	68.6	316	2022-07-20 13:18:00
1994	02	30	67.9	452	2022-07-20 13:48:00
1995	02	29.9	66.8	716	2022-07-20 14:18:00
1996	02	29.8	66.9	371	2022-07-20 14:48:00
1997	02	29.9	67.6	467	2022-07-20 15:18:00
1998	02	29.5	67	299	2022-07-20 15:48:00
1999	02	29.7	68.5	556	2022-07-20 16:18:00
2000	02	30	68.6	274	2022-07-20 16:48:00
2001	02	30.1	69.5	386	2022-07-20 17:18:00
2002	02	30.2	69.3	269	2022-07-20 17:48:00
2003	02	30.2	69.3	366	2022-07-20 18:19:00
2004	02	30.2	69.3	271	2022-07-20 18:49:00
2005	02	30	68.6	313	2022-07-20 19:19:00
2006	02	29.9	68.3	324	2022-07-20 19:49:00
2007	02	30.1	70.5	288	2022-07-20 20:19:00
2008	02	30.2	71.4	2070	2022-07-20 20:49:00
2009	02	30.7	72.9	3727	2022-07-20 21:19:00
2010	02	30.6	73	434	2022-07-20 21:49:00
2011	02	30.6	73	1559	2022-07-20 22:19:00
2012	02	30.9	74.3	736	2022-07-20 22:49:00
2013	02	30.6	74.7	699	2022-07-20 23:19:00
2014	02	30.8	75.3	817	2022-07-20 23:49:00
2015	02	30.9	75.5	608	2022-07-21 00:19:00
2016	02	30.8	75.3	665	2022-07-21 00:49:00
2017	02	30.8	76	1548	2022-07-21 01:19:00
2018	02	30.8	75.8	620	2022-07-21 01:49:00
2019	02	30.8	75.8	867	2022-07-21 02:19:00
2020	02	31	75.8	554	2022-07-21 02:49:00
2022	02	30.9	75.7	869	2022-07-21 03:19:00
2022	02	30.9	76	1322	2022-07-21 03:49:00
2023	02	30.8	75.8	755	2022-07-21 04:19:00
2024	02	30.9	75.6	1055	2022-07-21 04:49:00
2025	02	30.8	74.9	358	2022-07-21 05:19:00
2026	02	30.7	74.6	369	2022-07-21 05:49:00
2027	02	30.9	74.8	395	2022-07-21 06:19:00
2028	02	30.9	74.8	267	2022-07-21 06:49:00
2029	02	30.9	74.5	265	2022-07-21 07:19:00
2030	02	30.6	71.7	452	2022-07-21 07:49:00
2031	02	30.6	71.1	250	2022-07-21 08:19:00
2032	02	30.4	70.5	314	2022-07-21 08:49:00
2033	02	30.2	70.1	250	2022-07-21 09:19:00
2034	02	30	69.5	357	2022-07-21 09:49:00
2035	02	30	69.1	265	2022-07-21 10:19:00
2036	02	29.9	68.9	437	2022-07-21 10:49:00
2037	02	29.6	68.1	198	2022-07-21 11:19:00
2038	02	29.6	68.1	242	2022-07-21 11:49:00
2039	02	29.7	67.7	356	2022-07-21 12:20:00
2040	02	29.7	68.4	237	2022-07-21 12:50:00
2041	02	29.7	67.6	284	2022-07-21 13:20:00
2042	02	29.6	66.1	217	2022-07-21 13:50:00
2043	02	29.5	66.1	244	2022-07-21 14:20:00
2044	02	29.8	67.1	202	2022-07-21 14:50:00
2045	02	29.8	66.8	243	2022-07-21 15:20:00
2046	02	29.9	66.9	542	2022-07-21 15:50:00
2047	02	30	68.1	386	2022-07-21 16:20:00
2048	02	29.8	66.6	322	2022-07-21 16:50:00
2049	02	30.2	69.3	253	2022-07-21 17:20:00
2050	02	30.2	68.8	240	2022-07-21 17:50:00
2051	02	30.1	68.4	1882	2022-07-21 18:20:00
2052	02	30.2	69.4	212	2022-07-21 18:50:00
2053	02	30	68.1	330	2022-07-21 19:20:00
2054	02	29.9	68.2	217	2022-07-21 19:50:00
2055	02	29.6	67.6	357	2022-07-21 20:20:00
2056	02	29.7	68.6	909	2022-07-21 20:50:00
2057	02	29.9	70	801	2022-07-21 21:20:00
2058	02	30.3	72.2	1405	2022-07-21 21:50:00
2059	02	30.4	72.3	626	2022-07-21 22:20:00
2060	02	30.5	73	1487	2022-07-21 22:50:00
2061	02	30.8	74	765	2022-07-21 23:20:00
2062	02	30.8	74.6	871	2022-07-21 23:50:00
2063	02	30.7	75	799	2022-07-22 00:20:00
2064	02	30.9	76	968	2022-07-22 00:50:00
2065	02	30.8	75.9	735	2022-07-22 01:20:00
2066	02	30.9	76.6	1346	2022-07-22 01:50:00
2067	02	31	76.6	910	2022-07-22 02:20:00
2068	02	31	76.5	1430	2022-07-22 02:50:00
2069	02	31	76.4	1177	2022-07-22 03:20:00
2070	02	30.9	76.4	1254	2022-07-22 03:50:00
2071	02	30.8	76	742	2022-07-22 04:20:00
2072	02	30.8	75.9	1289	2022-07-22 04:50:00
2073	02	30.8	75.5	502	2022-07-22 05:20:00
2074	02	30.9	75.3	319	2022-07-22 05:50:00
2075	02	31.1	74.8	451	2022-07-22 06:21:00
2076	02	31.2	74.4	820	2022-07-22 06:51:00
2077	02	31.2	73.7	203	2022-07-22 07:21:00
2078	02	31.1	73.8	270	2022-07-22 07:51:00
2079	02	31	72.9	207	2022-07-22 08:21:00
2080	02	30.9	72.6	179	2022-07-22 08:51:00
2081	02	30.8	72.1	237	2022-07-22 09:21:00
2082	02	30.8	72.1	176	2022-07-22 09:51:00
2083	02	30.8	71.9	200	2022-07-22 10:21:00
2084	02	30.7	72.1	224	2022-07-22 10:51:00
2085	02	30.7	71.6	249	2022-07-22 11:21:00
2086	02	30.6	71.9	232	2022-07-22 11:51:00
2087	02	30.5	71.7	194	2022-07-22 12:21:00
2088	02	30.6	71.3	201	2022-07-22 12:51:00
2089	02	30.6	71.1	259	2022-07-22 13:21:00
2090	02	30.5	71.3	268	2022-07-22 13:51:00
2091	02	30.5	70.9	290	2022-07-22 14:21:00
2092	02	30.5	70.3	205	2022-07-22 14:51:00
2093	02	30.4	70	208	2022-07-22 15:21:00
2094	02	30.4	70.1	419	2022-07-22 15:51:00
2095	02	30.2	69.4	183	2022-07-22 16:21:00
2096	02	30.5	70.5	275	2022-07-22 16:51:00
2097	02	30.2	69.9	181	2022-07-22 17:21:00
2098	02	30.3	70.6	1871	2022-07-22 17:51:00
2099	02	30.6	71.9	436	2022-07-22 18:21:00
2100	02	30.9	72.9	220	2022-07-22 18:51:00
2101	02	30.8	72.5	218	2022-07-22 19:21:00
2102	02	30.8	72.9	251	2022-07-22 19:51:00
2103	02	30.6	73.2	777	2022-07-22 20:21:00
2104	02	30.8	74.4	1612	2022-07-22 20:51:00
2105	02	31.1	75.1	471	2022-07-22 21:21:00
2106	02	31.1	74.8	1417	2022-07-22 21:51:00
2107	02	31	75	560	2022-07-22 22:21:00
2108	02	30.9	74.4	582	2022-07-22 22:51:00
2109	02	31	74.6	1014	2022-07-22 23:21:00
2110	02	31.1	74.8	589	2022-07-22 23:51:00
2111	02	31	74.5	448	2022-07-23 00:22:00
2112	02	30.9	74.7	749	2022-07-23 00:52:00
2113	02	31	75.2	434	2022-07-23 01:22:00
2114	02	31.1	75.1	918	2022-07-23 01:52:00
2115	02	31.2	74.8	693	2022-07-23 02:22:00
2116	02	31.1	74.6	812	2022-07-23 02:52:00
2117	02	31.2	75	870	2022-07-23 03:22:00
2118	02	31.1	74.9	906	2022-07-23 03:52:00
2119	02	31	75.1	1373	2022-07-23 04:22:00
2120	02	31	75.1	767	2022-07-23 04:52:00
2121	02	30.9	74.5	350	2022-07-23 05:22:00
2122	02	30.9	74.3	381	2022-07-23 05:52:00
2123	02	31	74.3	379	2022-07-23 06:22:00
2124	02	31	74.1	557	2022-07-23 06:52:00
2125	02	31	73.7	505	2022-07-23 07:22:00
2126	02	30.9	73	226	2022-07-23 07:52:00
2127	02	30.9	73	206	2022-07-23 08:22:00
2128	02	31.2	73.7	229	2022-07-23 08:52:00
2129	02	31.1	73.5	318	2022-07-23 09:22:00
2130	02	30.9	72.2	288	2022-07-23 09:52:00
2131	02	30.4	69.2	285	2022-07-23 10:22:00
2132	02	30.2	68.2	658	2022-07-23 10:52:00
2133	02	30	67.9	288	2022-07-23 11:22:00
2134	02	30	68.3	473	2022-07-23 11:52:00
2135	02	30.1	68	279	2022-07-23 12:22:00
2136	02	30.2	68.4	235	2022-07-23 12:52:00
2137	02	30.3	68.7	266	2022-07-23 13:22:00
2138	02	30.4	69.7	509	2022-07-23 13:52:00
2139	02	30.5	69.7	210	2022-07-23 14:22:00
2140	02	30.5	69.7	214	2022-07-23 14:52:00
2141	02	30.5	69.8	217	2022-07-23 15:22:00
2142	02	30.5	69.6	308	2022-07-23 15:52:00
2143	02	30.3	69	204	2022-07-23 16:22:00
2144	02	30.3	69.7	355	2022-07-23 16:52:00
2145	02	30.7	71.2	420	2022-07-23 17:22:00
2146	02	30.7	71.2	340	2022-07-23 17:52:00
2147	02	30.6	71.1	331	2022-07-23 18:23:00
2148	02	30.6	72.3	678	2022-07-23 18:53:00
2149	02	31.3	74.4	788	2022-07-23 19:23:00
2150	02	31.3	73.1	243	2022-07-23 19:53:00
2151	02	31.1	73.1	853	2022-07-23 20:23:00
2152	02	31.2	73.5	1434	2022-07-23 20:53:00
2153	02	31.4	74.2	788	2022-07-23 21:23:00
2154	02	31.4	73.9	681	2022-07-23 21:53:00
2155	02	31.3	74.3	425	2022-07-23 22:23:00
2156	02	31.3	74.3	466	2022-07-23 22:53:00
2157	02	31.3	74	818	2022-07-23 23:23:00
2158	02	31.2	74.1	949	2022-07-23 23:53:00
2159	02	31.2	74.1	465	2022-07-24 00:23:00
2160	02	31.2	74.3	485	2022-07-24 00:53:00
2161	02	31.2	74.4	507	2022-07-24 01:23:00
2162	02	31.3	74.6	572	2022-07-24 01:53:00
2163	02	31.2	74.3	876	2022-07-24 02:23:00
2164	02	31.2	74.1	651	2022-07-24 02:53:00
2165	02	31	74.3	841	2022-07-24 03:23:00
2166	02	31.2	74.6	481	2022-07-24 03:53:00
2167	02	31.1	74.5	498	2022-07-24 04:23:00
2168	02	31.1	74.4	628	2022-07-24 04:53:00
2169	02	31	74.5	698	2022-07-24 05:23:00
2170	02	30.8	74.4	651	2022-07-24 05:53:00
2171	02	30.8	74.5	487	2022-07-24 06:23:00
2172	02	30.9	74.8	455	2022-07-24 06:53:00
2173	02	31	74.5	346	2022-07-24 07:23:00
2174	02	31.1	74.4	329	2022-07-24 07:53:00
2175	02	31.1	74.3	415	2022-07-24 08:23:00
2176	02	31.1	74.2	209	2022-07-24 08:53:00
2177	02	31.1	74.7	450	2022-07-24 09:23:00
2178	02	31.1	74.4	208	2022-07-24 09:53:00
2179	02	31.1	74.3	219	2022-07-24 10:23:00
2180	02	31.1	74.1	213	2022-07-24 10:53:00
2181	02	31	73.6	232	2022-07-24 11:23:00
2182	02	30.8	73.2	221	2022-07-24 11:53:00
2183	02	30.8	72.7	198	2022-07-24 12:24:00
2184	02	30.7	71.9	270	2022-07-24 12:54:00
2185	02	30.7	71.6	262	2022-07-24 13:24:00
2186	02	30.7	71.4	201	2022-07-24 13:54:00
2187	02	30.6	70.9	335	2022-07-24 14:24:00
2188	02	30.8	71.7	219	2022-07-24 14:54:00
2189	02	30.5	71.3	227	2022-07-24 15:24:00
2190	02	30.5	71.4	360	2022-07-24 15:54:00
2191	02	30.4	72.1	335	2022-07-24 16:24:00
2192	02	30.5	71.3	376	2022-07-24 16:54:00
2193	02	30.3	71.3	364	2022-07-24 17:24:00
2194	02	30.8	72.4	466	2022-07-24 17:54:00
2195	02	31.1	73.2	429	2022-07-24 18:24:00
2196	02	31.3	74.6	681	2022-07-24 18:54:00
2197	02	31	74.5	283	2022-07-24 19:24:00
2198	02	31.3	74.6	435	2022-07-24 19:54:00
2199	02	31.2	74.3	401	2022-07-24 20:24:00
2200	02	31.5	75.4	2003	2022-07-24 20:54:00
2201	02	31.3	75.4	2428	2022-07-24 21:24:00
2202	02	31.4	76	985	2022-07-24 21:54:00
2203	02	31.1	75.8	636	2022-07-24 22:24:00
2204	02	31.1	75.9	1185	2022-07-24 22:54:00
2205	02	31.2	75.9	489	2022-07-24 23:24:00
2206	02	31.2	75.9	796	2022-07-24 23:54:00
2207	02	31.1	75.8	482	2022-07-25 00:24:00
2208	02	31.1	75.9	477	2022-07-25 00:54:00
2209	02	30.9	75.6	563	2022-07-25 01:24:00
2210	02	30.9	75.8	1173	2022-07-25 01:54:00
2211	02	31	75.7	519	2022-07-25 02:24:00
2212	02	31.1	75.9	613	2022-07-25 02:54:00
2213	02	31.2	75.8	626	2022-07-25 03:24:00
2214	02	31.1	75.8	503	2022-07-25 03:54:00
2215	02	31.1	75.7	544	2022-07-25 04:24:00
2216	02	31.1	75.8	575	2022-07-25 04:54:00
2217	02	30.9	75.4	470	2022-07-25 05:24:00
2218	02	30.8	75.2	431	2022-07-25 05:54:00
2219	02	30.8	74.8	350	2022-07-25 06:24:00
2220	02	30.8	74.8	339	2022-07-25 06:55:00
2221	02	30.7	74.4	250	2022-07-25 07:25:00
2222	02	30.8	74.3	590	2022-07-25 07:55:00
2223	02	30.7	73.8	491	2022-07-25 08:25:00
2224	02	30.7	73.9	439	2022-07-25 08:55:00
2225	02	30.7	73.9	868	2022-07-25 09:25:00
2226	02	30.8	74.2	501	2022-07-25 09:55:00
2227	02	30.8	74	393	2022-07-25 10:25:00
2228	02	30.7	73.3	656	2022-07-25 10:55:00
2229	02	30.7	73.7	250	2022-07-25 11:25:00
2230	02	30.5	72.4	274	2022-07-25 11:55:00
2231	02	30.4	72.4	229	2022-07-25 12:25:00
2232	02	30.4	72.4	228	2022-07-25 12:55:00
2233	02	30.4	71.6	260	2022-07-25 13:25:00
2234	02	30.5	71.7	233	2022-07-25 13:55:00
2235	02	30.5	71.4	239	2022-07-25 14:25:00
2236	02	30.5	71.3	289	2022-07-25 14:55:00
2237	02	30.6	71.7	468	2022-07-25 15:25:00
2238	02	30.6	70.8	329	2022-07-25 15:55:00
2239	02	30.3	70.6	273	2022-07-25 16:25:00
2240	02	30.5	71.6	666	2022-07-25 16:55:00
2241	02	30.6	71.9	599	2022-07-25 17:25:00
2242	02	30.7	72.4	321	2022-07-25 17:55:00
2243	02	30.7	72.3	1092	2022-07-25 18:25:00
2244	02	30.9	73.5	444	2022-07-25 18:55:00
2245	02	30.8	73.7	980	2022-07-25 19:25:00
2246	02	30.9	73.9	573	2022-07-25 19:55:00
2247	02	30.9	74.2	902	2022-07-25 20:25:00
2248	02	31.1	75.1	2582	2022-07-25 20:55:00
2249	02	31.2	75.5	867	2022-07-25 21:25:00
2250	02	31.1	75.5	527	2022-07-25 21:55:00
2251	02	31	75.1	528	2022-07-25 22:25:00
2252	02	31.1	75.6	821	2022-07-25 22:55:00
2253	02	30.9	75.4	873	2022-07-25 23:25:00
2254	02	31	75.4	436	2022-07-25 23:55:00
2255	02	30.9	75.2	565	2022-07-26 00:26:00
2256	02	30.9	75.2	386	2022-07-26 00:56:00
2257	02	30.9	74.9	319	2022-07-26 01:26:00
2258	02	30.9	74.9	448	2022-07-26 01:56:00
2259	02	30.8	74.9	377	2022-07-26 02:26:00
2260	02	30.7	74.6	669	2022-07-26 02:56:00
2261	02	30.7	74.9	340	2022-07-26 03:26:00
2262	02	30.7	74.6	446	2022-07-26 03:56:00
2263	02	30.6	74.4	448	2022-07-26 04:26:00
2264	02	30.6	74.1	336	2022-07-26 04:56:00
2265	02	30.5	74.1	495	2022-07-26 05:26:00
2266	02	30.7	74.6	714	2022-07-26 05:56:00
2267	02	30.7	74.1	399	2022-07-26 06:26:00
2268	02	30.6	73.8	320	2022-07-26 06:56:00
2269	02	30.8	73.9	405	2022-07-26 07:26:00
2270	02	30.6	73.3	303	2022-07-26 07:56:00
2271	02	30.6	72.9	728	2022-07-26 08:26:00
2272	02	30.8	73.5	436	2022-07-26 08:56:00
2273	02	30.6	72.3	389	2022-07-26 09:26:00
2274	02	30.6	72.4	391	2022-07-26 09:56:00
2275	02	30.5	71.6	284	2022-07-26 10:26:00
2276	02	30.4	71	470	2022-07-26 10:56:00
2277	02	30.4	70.9	306	2022-07-26 11:26:00
2278	02	30.3	70.8	269	2022-07-26 11:56:00
2279	02	30.3	70.8	433	2022-07-26 12:26:00
2280	02	30.3	70.6	360	2022-07-26 12:56:00
2281	02	30.5	70.6	233	2022-07-26 13:26:00
2282	02	30.3	70.2	368	2022-07-26 13:56:00
2283	02	30.3	69.6	323	2022-07-26 14:26:00
2284	02	30.3	69.3	418	2022-07-26 14:56:00
2285	02	30.3	69.4	341	2022-07-26 15:26:00
2286	02	30.3	69	368	2022-07-26 15:56:00
2287	02	30.4	69.7	767	2022-07-26 16:26:00
2288	02	30.6	70.5	1607	2022-07-26 16:56:00
2289	02	30.9	71.1	475	2022-07-26 17:26:00
2290	02	29.9	66.2	279	2022-07-26 17:56:00
2291	02	30.4	68.9	842	2022-07-26 18:27:00
2292	02	30.7	68.8	582	2022-07-26 18:57:00
2293	02	31.3	71.3	1867	2022-07-26 19:27:00
2294	02	30.7	69.5	1704	2022-07-26 19:57:00
2295	02	30.8	70.2	403	2022-07-26 20:27:00
2296	02	30.9	70.8	2517	2022-07-26 20:57:00
2297	02	31	70.9	799	2022-07-26 21:27:00
2298	02	30.9	70.2	680	2022-07-26 21:57:00
2299	02	30.9	70.4	457	2022-07-26 22:27:00
2300	02	30.9	70.6	1274	2022-07-26 22:57:00
2301	02	30.9	70.5	584	2022-07-26 23:27:00
2302	02	30.9	70.4	846	2022-07-26 23:57:00
2303	02	30.8	70.6	893	2022-07-27 00:27:00
2304	02	30.9	71	672	2022-07-27 00:57:00
2305	02	31	71.5	476	2022-07-27 01:27:00
2306	02	30.9	71.6	433	2022-07-27 01:57:00
2307	02	30.9	71.9	557	2022-07-27 02:27:00
2308	02	30.8	71.7	879	2022-07-27 02:57:00
2309	02	30.9	72.2	779	2022-07-27 03:27:00
2310	02	31	72.3	545	2022-07-27 03:57:00
2311	02	30.9	71.8	434	2022-07-27 04:27:00
2312	02	30.9	72.3	872	2022-07-27 04:57:00
2313	02	30.6	71.3	332	2022-07-27 05:27:00
2314	02	30.7	71.9	635	2022-07-27 05:57:00
2315	02	30.6	72	367	2022-07-27 06:27:00
2316	02	30.7	71.8	459	2022-07-27 06:57:00
2317	02	30.6	71.7	602	2022-07-27 07:27:00
2318	02	31.1	72.8	562	2022-07-27 07:57:00
2319	02	30.9	72.6	746	2022-07-27 08:27:00
2320	02	30.9	72.5	355	2022-07-27 08:57:00
2321	02	30.8	72.6	429	2022-07-27 09:27:00
2322	02	30.8	72.8	420	2022-07-27 09:57:00
2323	02	30.8	72.5	439	2022-07-27 10:27:00
2324	02	30.7	72.5	465	2022-07-27 10:57:00
2325	02	30.7	72.3	326	2022-07-27 11:27:00
2326	02	30.7	72.5	417	2022-07-27 11:57:00
2327	02	30.7	72.2	331	2022-07-27 12:27:00
2328	02	30.7	72.1	277	2022-07-27 12:58:00
2329	02	30.6	71.8	237	2022-07-27 13:28:00
2330	02	30.5	71.3	225	2022-07-27 13:58:00
2331	02	30.5	71	241	2022-07-27 14:28:00
2332	02	30.5	70.5	225	2022-07-27 14:58:00
2333	02	30.5	70.7	227	2022-07-27 15:28:00
2334	02	30.5	71.1	338	2022-07-27 15:58:00
2335	02	30.5	71.2	382	2022-07-27 16:28:00
2336	02	30.8	72.5	282	2022-07-27 16:58:00
2337	02	30.6	71.6	254	2022-07-27 17:28:00
2338	02	30.7	72.2	516	2022-07-27 17:58:00
2339	02	30.8	72.8	614	2022-07-27 18:28:00
2340	02	30.7	72.9	853	2022-07-27 18:58:00
2341	02	30.8	73.6	332	2022-07-27 19:28:00
2342	02	30.8	73.9	673	2022-07-27 19:58:00
2343	02	30.9	74.5	781	2022-07-27 20:28:00
2344	02	31.3	75.8	3200	2022-07-27 20:58:00
2345	02	31.3	75.9	1902	2022-07-27 21:28:00
2346	02	30.8	74.5	463	2022-07-28 11:29:00
2347	02	30.7	74.4	632	2022-07-28 11:59:00
2348	02	30.8	74.8	974	2022-07-28 12:29:00
2349	02	30.6	73	708	2022-07-28 12:59:00
2350	02	30.5	72.8	738	2022-07-28 13:29:00
2351	02	30.6	72.8	1090	2022-07-28 13:59:00
2352	02	30.6	72.4	268	2022-07-28 14:29:00
2353	02	30.5	72.3	1130	2022-07-28 14:59:00
2354	02	30.4	71.4	232	2022-07-28 15:29:00
2355	02	30	70.9	539	2022-07-28 15:59:00
2356	02	30	77.3	1161	2022-07-28 16:29:00
2357	02	30.7	78.2	876	2022-07-28 16:59:00
2358	02	31	78	1509	2022-07-28 17:29:00
2359	02	30.9	77.7	679	2022-07-28 17:59:00
2360	02	31	78.2	819	2022-07-28 18:29:00
2361	02	31.1	78.5	1094	2022-07-28 18:59:00
2362	02	31	78.1	991	2022-07-28 19:29:00
2363	02	31	77.9	1578	2022-07-28 19:59:00
2364	02	31.2	78.7	2176	2022-07-28 20:29:00
2365	02	31.3	79.7	1963	2022-07-28 20:59:00
2366	02	31.4	79.6	2258	2022-07-28 21:29:00
2367	02	31.2	79.3	1438	2022-07-28 21:59:00
2368	02	31	78.7	1875	2022-07-28 22:29:00
2369	02	31.2	79.5	1681	2022-07-28 22:59:00
2370	02	31.3	79.8	1276	2022-07-28 23:29:00
2371	02	31.2	80.1	1467	2022-07-28 23:59:00
2372	02	31.3	79.8	1209	2022-07-29 00:29:00
2373	02	31.1	78.9	1277	2022-07-29 01:00:00
2374	02	31.2	79.1	1690	2022-07-29 01:30:00
2375	02	31.2	79	1290	2022-07-29 02:00:00
2376	02	31.2	78.9	1387	2022-07-29 02:30:00
2377	02	31.1	78.7	648	2022-07-29 03:00:00
2378	02	31.2	78.9	1519	2022-07-29 03:30:00
2379	02	31.2	79	1483	2022-07-29 04:00:00
2380	02	31.2	78.7	1251	2022-07-29 04:30:00
2381	02	30.9	77.7	358	2022-07-29 05:30:00
2382	02	31	78	524	2022-07-29 06:00:00
2383	02	30.8	77.2	727	2022-07-29 06:30:00
2384	02	30.8	77.1	839	2022-07-29 07:00:00
2385	02	30.8	77.1	597	2022-07-29 07:30:00
2386	02	30.7	77.1	703	2022-07-29 08:00:00
2387	02	30.8	77.4	956	2022-07-29 08:30:00
2388	02	30.8	77.2	686	2022-07-29 09:00:00
2389	02	30.8	77.4	693	2022-07-29 09:30:00
2390	02	30.9	77.8	633	2022-07-29 10:00:00
2391	02	30.8	77.1	689	2022-07-29 10:30:00
2392	02	30.9	77.3	715	2022-07-29 11:00:00
2393	02	30.9	76.9	977	2022-07-29 11:30:00
2394	02	30.8	76.3	432	2022-07-29 12:00:00
2395	02	30.7	75.8	353	2022-07-29 12:30:00
2396	02	30.6	75.3	515	2022-07-29 13:00:00
2397	02	30.6	75.3	602	2022-07-29 13:30:00
2398	02	30.6	75.1	575	2022-07-29 14:00:00
2399	02	30.6	75.1	808	2022-07-29 14:30:00
2400	02	30.6	74.8	595	2022-07-29 15:00:00
2401	02	30.6	74.8	613	2022-07-29 15:30:00
2402	02	30.6	74.8	606	2022-07-29 16:00:00
2403	02	30.8	75.8	1006	2022-07-29 16:30:00
2404	02	30.8	75.4	786	2022-07-29 17:00:00
2405	02	30.8	75.5	543	2022-07-29 17:30:00
2406	02	30.7	75.5	1245	2022-07-29 18:00:00
2407	02	30.8	75.9	592	2022-07-29 18:30:00
2408	02	30.7	76.1	399	2022-07-29 19:01:00
2409	02	30.8	77.1	716	2022-07-29 19:31:00
2410	02	31	77.3	843	2022-07-29 20:01:00
2411	02	31.2	78	1741	2022-07-29 20:31:00
2412	02	31.3	78.7	2445	2022-07-29 21:01:00
2413	02	31.6	79.1	1658	2022-07-29 21:31:00
2414	02	31.4	78.7	1094	2022-07-29 22:01:00
2415	02	31.3	78.7	1412	2022-07-29 22:31:00
2416	02	31.2	78.4	1258	2022-07-29 23:01:00
2417	02	31.2	78.4	594	2022-07-29 23:31:00
2418	02	31.2	78.3	1268	2022-07-30 00:01:00
2419	02	31.2	78.6	1332	2022-07-30 00:31:00
2420	02	31.1	78.3	990	2022-07-30 01:01:00
2421	02	31.1	78.4	550	2022-07-30 01:31:00
2422	02	31.1	78.1	1289	2022-07-30 02:01:00
2423	02	31.1	78.1	1041	2022-07-30 02:31:00
2424	02	31.1	78	865	2022-07-30 03:01:00
2425	02	31.2	78	1274	2022-07-30 03:31:00
2426	02	31.1	78	1370	2022-07-30 04:01:00
2427	02	31.1	78.1	689	2022-07-30 04:31:00
2428	02	31.1	78.1	878	2022-07-30 05:01:00
2429	02	30.9	78.2	355	2022-07-30 05:31:00
2430	02	30.6	77	451	2022-07-30 06:01:00
2431	02	30.6	76.7	657	2022-07-30 06:31:00
2432	02	30.5	76.2	930	2022-07-30 07:01:00
2433	02	30.5	76.2	706	2022-07-30 07:31:00
2434	02	30.6	76.3	651	2022-07-30 08:01:00
2435	02	30.7	76.7	600	2022-07-30 08:31:00
2436	02	30.7	76.7	620	2022-07-30 09:01:00
2437	02	30.7	76.3	508	2022-07-30 09:31:00
2438	02	30.6	76.1	392	2022-07-30 10:01:00
2439	02	30.8	76	677	2022-07-30 10:31:00
2440	02	30.9	75.2	560	2022-07-30 11:01:00
2441	02	30.7	74.4	645	2022-07-30 11:31:00
2442	02	30.5	73.7	572	2022-07-30 12:01:00
2443	02	30.5	73.9	797	2022-07-30 12:31:00
2444	02	25.1	77.5	428	2022-07-30 13:01:00
2445	02	28.6	79.5	2178	2022-07-30 13:32:00
2446	02	30	79	524	2022-07-30 14:02:00
2447	02	30.5	76.2	662	2022-07-30 14:32:00
2448	02	30.6	75.1	966	2022-07-30 15:02:00
2449	02	30.8	75.1	986	2022-07-30 15:32:00
2450	02	28	83.9	1148	2022-07-30 16:02:00
2451	02	28.4	90.5	1008	2022-07-30 16:32:00
2452	02	29.9	90.6	1335	2022-07-30 17:02:00
2453	02	31	87.1	586	2022-07-30 17:32:00
2454	02	30.9	82.4	1153	2022-07-30 18:02:00
2455	02	30.9	80.4	1204	2022-07-30 18:32:00
2456	02	30.7	78.4	1000	2022-07-30 19:02:00
2457	02	30.9	77.3	834	2022-07-30 19:32:00
2458	02	30.8	75.3	954	2022-07-30 20:02:00
2459	02	30.9	75	2795	2022-07-30 20:32:00
2460	02	31.1	74.5	2388	2022-07-30 21:02:00
2461	02	31.1	73.7	1515	2022-07-30 21:32:00
2462	02	31.3	73.9	1006	2022-07-30 22:02:00
2463	02	31.5	72.9	1227	2022-07-30 22:32:00
2464	02	31.7	73.6	682	2022-07-30 23:02:00
2465	02	31.8	73.2	2013	2022-07-30 23:32:00
2466	02	31.8	73.5	1658	2022-07-31 00:02:00
2467	02	31.5	73.5	1242	2022-07-31 00:32:00
2468	02	31.5	73.9	1662	2022-07-31 01:02:00
2469	02	31.7	74.5	1925	2022-07-31 01:32:00
2470	02	31.6	73.9	1341	2022-07-31 02:02:00
2471	02	31.7	73.8	1810	2022-07-31 02:32:00
2472	02	31.8	74.1	933	2022-07-31 03:02:00
2473	02	31.8	74.7	2034	2022-07-31 03:32:00
2474	02	31.8	74.6	2179	2022-07-31 04:02:00
2475	02	31.8	74.7	1538	2022-07-31 04:32:00
2476	02	31.9	74.7	1191	2022-07-31 05:02:00
2477	02	31.6	74.3	862	2022-07-31 05:32:00
2478	02	31.5	73.8	449	2022-07-31 06:02:00
2479	02	31.1	73.5	864	2022-07-31 06:32:00
2480	02	31.1	73.7	839	2022-07-31 07:02:00
2481	02	31.3	74	905	2022-07-31 07:33:00
2482	02	31.1	73.4	1135	2022-07-31 08:03:00
2483	02	31.1	73.6	1087	2022-07-31 08:33:00
2484	02	31.2	73.5	1256	2022-07-31 09:03:00
2485	02	31.1	72.9	590	2022-07-31 09:33:00
2486	02	30.9	72.7	691	2022-07-31 10:03:00
2487	02	31	72.5	697	2022-07-31 10:33:00
2488	02	31	72.9	811	2022-07-31 11:03:00
2489	02	31.1	73.3	1895	2022-07-31 11:33:00
2490	02	31	72.8	886	2022-07-31 12:03:00
2491	02	30.9	73.3	831	2022-07-31 12:33:00
2492	02	31.2	72.8	809	2022-07-31 13:03:00
2493	02	30.8	72.2	822	2022-07-31 13:33:00
2494	02	31	72.7	1574	2022-07-31 14:03:00
2495	02	30.8	71.5	1246	2022-07-31 14:33:00
2496	02	30.6	70.4	1165	2022-07-31 15:03:00
2497	02	27.3	67.2	656	2022-07-31 15:33:00
2498	02	28.8	68.8	717	2022-07-31 16:03:00
2499	02	29.8	69.6	606	2022-07-31 16:33:00
2500	02	30.2	70.1	1706	2022-07-31 17:03:00
2501	02	30.4	70.3	1440	2022-07-31 17:33:00
2502	02	30.9	71.1	729	2022-07-31 18:03:00
2503	02	30.9	71.4	1015	2022-07-31 18:33:00
2504	02	31.1	72.3	1665	2022-07-31 19:03:00
2505	02	31.1	72.8	1551	2022-07-31 19:33:00
2506	02	31.5	74.2	1653	2022-07-31 20:03:00
2507	02	31.5	73.7	2832	2022-07-31 20:33:00
2508	02	31.7	75	2698	2022-07-31 21:03:00
2509	02	31.8	75.5	2964	2022-07-31 21:33:00
2510	02	32.1	76	3517	2022-07-31 22:03:00
2511	02	32	75.4	1796	2022-07-31 22:33:00
2512	02	31.8	74.7	1445	2022-07-31 23:03:00
2513	02	32	75.4	1527	2022-07-31 23:33:00
2514	02	32	75.6	1013	2022-08-01 00:03:00
2515	02	31.6	74.9	937	2022-08-01 00:33:00
2516	02	31.5	74.7	1369	2022-08-01 01:04:00
2517	02	31.4	74.5	1160	2022-08-01 01:34:00
2518	02	31.3	75	1554	2022-08-01 02:04:00
2519	02	31.3	75	1669	2022-08-01 02:34:00
2520	02	31.4	75.5	1397	2022-08-01 03:04:00
2521	02	31.4	75	1650	2022-08-01 03:34:00
2522	02	31.1	74.6	1351	2022-08-01 04:04:00
2523	02	31	75.1	1446	2022-08-01 04:34:00
2524	02	31	75.4	991	2022-08-01 05:04:00
2525	02	31.3	76.1	1284	2022-08-01 05:34:00
2526	02	30.9	74.4	1178	2022-08-01 06:04:00
2527	02	30.8	74.7	1366	2022-08-01 06:34:00
2528	02	31.1	75.1	1063	2022-08-01 07:04:00
2529	02	30.8	74.4	997	2022-08-01 07:34:00
2530	02	30.6	74.5	888	2022-08-01 08:04:00
2531	02	30.6	74.4	954	2022-08-01 08:34:00
2532	02	30.7	74.3	831	2022-08-01 09:04:00
2533	02	30.6	74.3	811	2022-08-01 09:34:00
2534	02	30.5	74.3	621	2022-08-01 10:04:00
2535	02	30.4	74.5	964	2022-08-01 10:34:00
2536	02	30.4	74.9	1159	2022-08-01 11:04:00
2537	02	30.7	75.3	1345	2022-08-01 11:34:00
2538	02	30.7	75.5	1242	2022-08-01 12:04:00
2539	02	31	75.6	931	2022-08-01 12:34:00
2540	02	30.5	74.1	1351	2022-08-01 13:04:00
2541	02	30.6	73.9	660	2022-08-01 13:34:00
2542	02	30.7	74.3	1529	2022-08-01 14:04:00
2543	02	30.8	75.1	1074	2022-08-01 14:34:00
2544	02	30.8	74.9	892	2022-08-01 15:04:00
2545	02	30.8	74.5	1250	2022-08-01 15:34:00
2546	02	30.7	73.7	1217	2022-08-01 16:04:00
2547	02	30.6	74.4	1169	2022-08-01 16:34:00
2548	02	30.7	75.3	719	2022-08-01 17:04:00
2549	02	30.5	75.1	643	2022-08-01 17:34:00
2550	02	30.7	75.9	963	2022-08-01 18:04:00
2551	02	30.6	76	1378	2022-08-01 18:34:00
2552	02	30.6	76.3	661	2022-08-01 19:04:00
2553	02	30.5	76.5	686	2022-08-01 19:35:00
2554	02	30.5	77.1	1829	2022-08-01 20:05:00
2555	02	30.8	77.4	2965	2022-08-01 20:35:00
2556	02	31	77.4	2345	2022-08-01 21:05:00
2557	02	31.1	77.6	2478	2022-08-01 21:35:00
2558	02	31	77.5	2287	2022-08-01 22:05:00
2559	02	31.1	78	2301	2022-08-01 22:35:00
2560	02	31	77.5	2010	2022-08-01 23:05:00
2561	02	31.3	78.3	2090	2022-08-01 23:35:00
2562	02	31.2	78	2804	2022-08-02 00:05:00
2563	02	31.2	78.4	2596	2022-08-02 00:35:00
2564	02	31	78.2	2529	2022-08-02 01:05:00
2565	02	31.1	78.8	3510	2022-08-02 01:35:00
2566	02	31.1	78.6	2082	2022-08-02 02:05:00
2567	02	31.1	78.8	1688	2022-08-02 02:35:00
2568	02	31.1	78.7	1883	2022-08-02 03:05:00
2569	02	31.3	78.9	1943	2022-08-02 03:35:00
2570	02	30.9	78.5	1537	2022-08-02 04:05:00
2571	02	31	78.9	1770	2022-08-02 04:35:00
2572	02	31	79	1729	2022-08-02 05:05:00
2573	02	30.9	79.3	1280	2022-08-02 05:35:00
2574	02	30.6	78.9	581	2022-08-02 06:05:00
2575	02	30.4	78.7	836	2022-08-02 06:35:00
2576	02	30.1	77.9	1108	2022-08-02 07:05:00
2577	02	30.2	78.6	1108	2022-08-02 07:35:00
2578	02	30.2	78.3	879	2022-08-02 08:05:00
2579	02	30.3	79.1	1177	2022-08-02 08:35:00
2580	02	30.4	79.1	1503	2022-08-02 09:05:00
2581	02	30.2	78.7	755	2022-08-02 09:35:00
2582	02	30.1	78.4	1231	2022-08-02 10:05:00
2583	02	30.6	78.5	609	2022-08-02 10:35:00
2584	02	29.9	76.7	474	2022-08-02 11:05:00
2585	02	30.2	77.9	640	2022-08-02 11:35:00
2586	02	28.2	77.3	810	2022-08-02 12:05:00
2587	02	29.9	80.5	871	2022-08-02 12:35:00
2588	02	30.3	79.8	693	2022-08-02 13:05:00
2589	02	30.1	78.9	1325	2022-08-02 13:35:00
2590	02	29.8	77.1	1748	2022-08-02 14:06:00
2591	02	28.1	79	957	2022-08-02 14:36:00
2592	02	28.9	77	509	2022-08-02 15:06:00
2593	02	28.9	74.2	369	2022-08-02 15:36:00
2594	02	28.6	73.3	363	2022-08-02 16:06:00
2595	02	28.7	73.2	412	2022-08-02 16:36:00
2596	02	29.6	74.5	794	2022-08-02 17:06:00
2597	02	29.6	73	647	2022-08-02 17:36:00
2598	02	30.3	74.3	998	2022-08-02 18:06:00
2599	02	30.6	75.6	1227	2022-08-02 18:36:00
2600	02	31	76.4	1563	2022-08-02 19:06:00
2601	02	30.9	77.3	1261	2022-08-02 19:36:00
2602	02	31.1	77.9	2128	2022-08-02 20:06:00
2603	02	30.9	78.5	1891	2022-08-02 20:36:00
2604	02	30.9	78.8	2134	2022-08-02 21:06:00
2605	02	30.9	79	2742	2022-08-02 21:36:00
2606	02	30.8	78.9	1493	2022-08-02 22:06:00
2607	02	30.8	79.1	1980	2022-08-02 22:36:00
2608	02	30.6	79	1398	2022-08-02 23:06:00
2609	02	30.8	79.6	1595	2022-08-02 23:36:00
2610	02	30.7	79.3	1704	2022-08-03 00:06:00
2611	02	30.7	79.6	1794	2022-08-03 00:36:00
2612	02	30.7	79.6	2099	2022-08-03 01:06:00
2613	02	30.6	79.8	1626	2022-08-03 01:36:00
2614	02	30.7	80.6	2131	2022-08-03 02:06:00
2615	02	30.5	79.9	1680	2022-08-03 02:36:00
2616	02	30.6	80.2	1829	2022-08-03 03:06:00
2617	02	30.7	80.5	1673	2022-08-03 03:36:00
2618	02	30.5	80.1	1968	2022-08-03 04:06:00
2619	02	30.6	80.4	1311	2022-08-03 04:36:00
2620	02	30.4	80.7	1786	2022-08-03 05:06:00
2621	02	30.4	80.8	1116	2022-08-03 05:36:00
2622	02	30.3	80.7	847	2022-08-03 06:06:00
2623	02	30.3	80.7	1184	2022-08-03 06:36:00
2624	02	30.1	80.3	1200	2022-08-03 07:06:00
2625	02	30.2	80.6	938	2022-08-03 07:36:00
2626	02	30.4	80.9	1248	2022-08-03 08:07:00
2627	02	30.4	81	1529	2022-08-03 08:37:00
2628	02	30.5	80.8	1762	2022-08-03 09:07:00
2629	02	30.5	80.8	1719	2022-08-03 09:37:00
2630	02	30.4	80.3	499	2022-08-03 10:07:00
2631	02	30.6	80.5	1330	2022-08-03 10:37:00
2632	02	30.5	79.6	1973	2022-08-03 11:07:00
2633	02	30.5	81	2209	2022-08-03 11:37:00
2634	02	30.5	80.8	789	2022-08-03 12:07:00
[truncated: 12,395 more rows]

## Sheet: 1
NO	Number of hive	Temperature	Humidity	CO₂	Time
636	01	30.7	78.9	1332	2022-08-01 00:02:00
637	01	30.7	78.9	1233	2022-08-01 00:32:00
638	01	30.8	79	1255	2022-08-01 01:02:00
639	01	30.7	78.9	1204	2022-08-01 01:33:00
640	01	30.7	78.8	1651	2022-08-01 02:03:00
641	01	30.9	79	1293	2022-08-01 02:33:00
642	01	30.7	79	1943	2022-08-01 03:03:00
643	01	30.7	79	885	2022-08-01 03:33:00
644	01	30.8	79	1246	2022-08-01 04:03:00
645	01	30.9	78.9	636	2022-08-01 04:33:00
646	01	30.8	79.1	2277	2022-08-01 05:03:00
647	01	30.8	78.9	1179	2022-08-01 05:33:00
648	01	30.9	79	546	2022-08-01 06:03:00
649	01	30.6	78.9	582	2022-08-01 06:33:00
650	01	30.6	78.9	741	2022-08-01 07:03:00
651	01	30.5	78.9	1011	2022-08-01 07:33:00
652	01	30.6	78.9	385	2022-08-01 08:03:00
653	01	30.6	78.9	270	2022-08-01 08:33:00
654	01	30.5	78.9	174	2022-08-01 09:03:00
655	01	30.4	78.9	315	2022-08-01 09:33:00
656	01	30.5	78.8	142	2022-08-01 10:03:00
657	01	30.4	78.9	362	2022-08-01 10:33:00
658	01	30.4	78.9	473	2022-08-01 11:03:00
659	01	30.3	78.7	380	2022-08-01 11:33:00
660	01	30.5	78.9	186	2022-08-01 12:03:00
661	01	30.4	78.8	271	2022-08-01 12:33:00
662	01	30.4	78.8	415	2022-08-01 13:03:00
663	01	30.5	78.9	477	2022-08-01 13:33:00
664	01	30.4	78.9	236	2022-08-01 14:03:00
665	01	30.5	78.8	395	2022-08-01 14:33:00
666	01	30.7	78.9	633	2022-08-01 15:03:00
667	01	30.8	78.9	501	2022-08-01 15:33:00
668	01	30.9	78.8	510	2022-08-01 16:03:00
669	01	30.8	78.8	393	2022-08-01 16:33:00
670	01	30.9	78.9	500	2022-08-01 17:03:00
671	01	30.8	78.9	285	2022-08-01 17:33:00
672	01	30.9	78.9	170	2022-08-01 18:03:00
673	01	30.7	78.8	275	2022-08-01 18:33:00
674	01	30.9	78.9	388	2022-08-01 19:03:00
675	01	30.9	78.9	296	2022-08-01 19:34:00
676	01	30.7	78.7	483	2022-08-01 20:04:00
677	01	30.8	78.8	3123	2022-08-01 20:34:00
678	01	31.1	79	2726	2022-08-01 21:04:00
679	01	31.1	79	739	2022-08-01 21:34:00
680	01	31	79.1	975	2022-08-01 22:04:00
681	01	30.9	79	919	2022-08-01 22:34:00
682	01	30.8	78.9	1111	2022-08-01 23:04:00
683	01	30.9	79.1	1270	2022-08-01 23:34:00
684	01	30.8	79	1757	2022-08-02 00:04:00
685	01	30.9	79.1	681	2022-08-02 00:34:00
686	01	30.9	79	2211	2022-08-02 01:04:00
687	01	30.9	78.9	1880	2022-08-02 01:34:00
688	01	31	79	1736	2022-08-02 02:04:00
689	01	31	79.1	1924	2022-08-02 02:34:00
690	01	31.1	79.2	3352	2022-08-02 03:04:00
691	01	30.9	79.2	1273	2022-08-02 03:34:00
692	01	31	79.2	2241	2022-08-02 04:04:00
693	01	31	79.2	1304	2022-08-02 04:34:00
694	01	31	79.3	2176	2022-08-02 05:04:00
695	01	31	79.3	926	2022-08-02 05:34:00
696	01	30.9	79.2	372	2022-08-02 06:04:00
697	01	30.7	79.1	745	2022-08-02 06:34:00
698	01	30.6	79.2	534	2022-08-02 07:04:00
699	01	30.3	79.1	444	2022-08-02 07:34:00
700	01	30.3	79	806	2022-08-02 08:04:00
701	01	30.4	79	543	2022-08-02 08:34:00
702	01	30.4	79	776	2022-08-02 09:04:00
703	01	30.2	78.9	807	2022-08-02 09:34:00
704	01	30.2	79	597	2022-08-02 10:04:00
705	01	30	78.9	267	2022-08-02 10:34:00
706	01	29.8	78.7	683	2022-08-02 11:04:00
707	01	29.9	78.8	1302	2022-08-02 11:34:00
708	01	29.9	78.7	349	2022-08-02 12:04:00
709	01	29.9	78.7	682	2022-08-02 12:34:00
710	01	29.9	78.6	338	2022-08-02 13:04:00
711	01	29.8	78.6	344	2022-08-02 13:34:00
712	01	29.9	78.6	618	2022-08-02 14:05:00
713	01	29.3	78.4	402	2022-08-02 14:35:00
714	01	29.5	78.5	438	2022-08-02 15:05:00
715	01	29.6	78.4	587	2022-08-02 15:35:00
716	01	29.8	78.5	402	2022-08-02 16:05:00
717	01	29.9	78.5	347	2022-08-02 16:35:00
718	01	29.8	78.4	669	2022-08-02 17:05:00
719	01	29.8	78.4	212	2022-08-02 17:35:00
720	01	29.8	78.4	242	2022-08-02 18:05:00
721	01	29.9	78.4	507	2022-08-02 18:35:00
722	01	30.2	78.5	232	2022-08-02 19:05:00
723	01	30.3	78.6	255	2022-08-02 19:35:00
724	01	30.3	78.6	752	2022-08-02 20:05:00
725	01	30.6	78.8	878	2022-08-02 20:35:00
726	01	30.8	78.8	1975	2022-08-02 21:05:00
727	01	30.8	78.8	982	2022-08-02 21:35:00
728	01	30.7	78.8	912	2022-08-02 22:05:00
729	01	30.9	78.9	1246	2022-08-02 22:35:00
730	01	31.1	79	1837	2022-08-02 23:05:00
731	01	30.9	79.1	944	2022-08-02 23:35:00
732	01	30.8	78.9	1597	2022-08-03 00:05:00
733	01	30.8	78.9	676	2022-08-03 00:35:00
734	01	30.8	79	1610	2022-08-03 01:05:00
735	01	30.7	78.9	1408	2022-08-03 01:35:00
736	01	30.8	79.1	734	2022-08-03 02:05:00
737	01	30.9	79	1788	2022-08-03 02:35:00
738	01	30.8	79	2277	2022-08-03 03:05:00
739	01	30.8	79	1396	2022-08-03 03:35:00
740	01	30.6	78.9	1532	2022-08-03 04:05:00
741	01	30.6	78.9	1033	2022-08-03 04:35:00
742	01	30.8	79.1	1328	2022-08-03 05:05:00
743	01	30.8	79	1041	2022-08-03 05:35:00
744	01	30.7	79	531	2022-08-03 06:05:00
745	01	30.6	79.1	557	2022-08-03 06:35:00
746	01	30.4	79	409	2022-08-03 07:05:00
747	01	30.5	79	409	2022-08-03 07:35:00
748	01	30.4	79	367	2022-08-03 08:06:00
749	01	30.3	78.9	963	2022-08-03 08:36:00
750	01	30.3	79	323	2022-08-03 09:06:00
751	01	30.3	79	404	2022-08-03 09:36:00
752	01	30.3	79	268	2022-08-03 10:06:00
753	01	30.2	79	432	2022-08-03 10:36:00
754	01	30.3	78.9	339	2022-08-03 11:06:00
755	01	30.2	78.9	424	2022-08-03 11:36:00
756	01	30	78.7	367	2022-08-03 12:06:00
757	01	30.2	78.8	287	2022-08-03 12:36:00
758	01	30.1	78.8	329	2022-08-03 13:06:00
759	01	30.1	78.8	280	2022-08-03 13:36:00
760	01	30.1	78.7	230	2022-08-03 14:06:00
761	01	30	78.6	204	2022-08-03 14:36:00
762	01	30.1	78.7	662	2022-08-03 15:06:00
763	01	30	78.5	379	2022-08-03 15:36:00
764	01	30.3	78.6	608	2022-08-03 16:06:00
765	01	30.3	78.6	296	2022-08-03 16:36:00
766	01	30.3	78.7	368	2022-08-03 17:06:00
767	01	30.2	78.7	503	2022-08-03 17:36:00
768	01	30.1	78.6	372	2022-08-03 18:06:00
769	01	30.4	78.7	229	2022-08-03 18:36:00
770	01	30.4	78.8	198	2022-08-03 19:06:00
771	01	30.3	78.6	264	2022-08-03 19:36:00
772	01	30.2	78.7	256	2022-08-03 20:06:00
773	01	30.5	78.7	1604	2022-08-03 20:36:00
774	01	30.9	78.9	4577	2022-08-03 21:06:00
775	01	30.9	78.9	471	2022-08-03 21:36:00
776	01	30.5	79	410	2022-08-03 22:06:00
777	01	30.7	79	490	2022-08-03 22:36:00
778	01	30.8	79	295	2022-08-03 23:06:00
779	01	30.6	79	554	2022-08-03 23:36:00
780	01	30.6	79	511	2022-08-04 00:06:00
781	01	30.6	79	634	2022-08-04 00:36:00
782	01	30.5	79	792	2022-08-04 01:06:00
783	01	30.6	79	547	2022-08-04 01:36:00
784	01	30.5	79	833	2022-08-04 02:07:00
785	01	30.5	79	443	2022-08-04 02:37:00
786	01	30.5	78.9	1384	2022-08-04 03:07:00
787	01	30.7	79	1188	2022-08-04 03:37:00
788	01	30.5	79	412	2022-08-04 04:07:00
789	01	30.4	78.9	1050	2022-08-04 04:37:00
790	01	30.4	79	863	2022-08-04 05:07:00
791	01	30.5	79	956	2022-08-04 05:37:00
792	01	30.4	78.8	602	2022-08-04 06:07:00
793	01	30.4	78.9	946	2022-08-04 06:37:00
794	01	30.4	78.8	543	2022-08-04 07:07:00
795	01	30.3	78.9	512	2022-08-04 07:37:00
796	01	30.3	78.8	357	2022-08-04 08:07:00
797	01	30.3	78.8	434	2022-08-04 08:37:00
798	01	30.1	78.8	205	2022-08-04 09:07:00
799	01	30	78.9	289	2022-08-04 09:37:00
800	01	30	78.8	202	2022-08-04 10:07:00
801	01	30	78.9	378	2022-08-04 10:37:00
802	01	29.7	78.6	571	2022-08-04 11:07:00
803	01	29.7	78.6	233	2022-08-04 11:37:00
804	01	29.7	78.5	316	2022-08-04 12:07:00
805	01	29.5	78.4	274	2022-08-04 12:37:00
806	01	29.5	78.2	440	2022-08-04 13:07:00
807	01	29.4	78.3	337	2022-08-04 13:37:00
808	01	28.8	78	1075	2022-08-04 14:07:00
809	01	28.7	78.3	985	2022-08-04 14:37:00
810	01	29.4	78.5	757	2022-08-04 15:07:00
811	01	29.9	78.4	458	2022-08-04 15:37:00
812	01	30.2	78.3	417	2022-08-04 16:07:00
813	01	30.3	78.2	421	2022-08-04 16:37:00
814	01	30.1	78.1	850	2022-08-04 17:07:00
815	01	30	78	459	2022-08-04 17:37:00
816	01	29.9	77.9	361	2022-08-04 18:07:00
817	01	30	77.8	886	2022-08-04 18:37:00
818	01	30	78	294	2022-08-04 19:07:00
819	01	29.9	77.9	564	2022-08-04 19:37:00
820	01	30	78	372	2022-08-04 20:08:00
821	01	29.9	78	2660	2022-08-04 20:38:00
822	01	30.1	78	376	2022-08-04 21:08:00
823	01	29.9	78	299	2022-08-04 21:38:00
824	01	30	78	643	2022-08-04 22:08:00
825	01	29.9	78	1059	2022-08-04 22:38:00
826	01	29.8	78	733	2022-08-04 23:08:00
827	01	29.7	78	285	2022-08-04 23:38:00
828	01	29.7	77.9	381	2022-08-05 00:08:00
829	01	29.7	77.9	320	2022-08-05 00:38:00
830	01	29.7	78	613	2022-08-05 01:08:00
831	01	29.7	78	761	2022-08-05 01:38:00
832	01	29.4	77.9	338	2022-08-05 02:08:00
833	01	29.6	78	468	2022-08-05 02:38:00
834	01	29.5	77.8	304	2022-08-05 03:08:00
835	01	29.5	77.8	877	2022-08-05 03:38:00
836	01	29.7	78	2119	2022-08-05 04:08:00
837	01	29.5	77.8	305	2022-08-05 04:38:00
838	01	29.7	78	386	2022-08-05 05:08:00
839	01	29.5	77.9	746	2022-08-05 05:38:00
840	01	29.3	77.8	1238	2022-08-05 06:08:00
841	01	29.3	77.9	894	2022-08-05 06:38:00
842	01	29.3	77.7	524	2022-08-05 07:08:00
843	01	29.3	77.8	652	2022-08-05 07:38:00
844	01	29.4	77.8	505	2022-08-05 08:08:00
845	01	29.7	77.8	715	2022-08-05 08:38:00
846	01	29.7	77.9	493	2022-08-05 09:08:00
847	01	29.8	77.8	434	2022-08-05 09:38:00
848	01	29.6	77.7	354	2022-08-05 10:08:00
849	01	29.6	77.7	457	2022-08-05 10:38:00
850	01	29.4	77.5	340	2022-08-05 11:08:00
851	01	29.6	77.4	493	2022-08-05 11:38:00
852	01	29.9	77.7	479	2022-08-05 12:08:00
853	01	30	77.8	414	2022-08-05 12:38:00
854	01	29.9	77.6	514	2022-08-05 13:08:00
855	01	29.9	77.5	487	2022-08-05 13:38:00
856	01	29.9	77.5	542	2022-08-05 14:08:00
857	01	29.8	77.5	396	2022-08-05 14:39:00
858	01	29.9	77.6	883	2022-08-05 15:09:00
859	01	30.1	77.5	507	2022-08-05 15:39:00
860	01	30.7	77.6	611	2022-08-05 16:09:00
861	01	30.3	77.6	559	2022-08-05 16:39:00
862	01	30.3	77.6	486	2022-08-05 17:09:00
863	01	30	77.6	508	2022-08-05 17:39:00
864	01	30	77.7	438	2022-08-05 18:09:00
865	01	30	77.7	552	2022-08-05 18:39:00
866	01	29.9	77.7	395	2022-08-05 19:09:00
867	01	29.8	77.7	507	2022-08-05 19:39:00
868	01	29.9	77.7	564	2022-08-05 20:09:00
869	01	29.8	77.7	1366	2022-08-05 20:39:00
870	01	29.9	77.8	520	2022-08-05 21:09:00
871	01	29.8	77.7	519	2022-08-05 21:39:00
872	01	29.9	77.7	489	2022-08-05 22:09:00
873	01	29.7	77.7	347	2022-08-05 22:39:00
874	01	29.9	77.8	394	2022-08-05 23:09:00
875	01	30.3	77.8	708	2022-08-05 23:39:00
876	01	30.3	77.6	388	2022-08-06 00:09:00
877	01	30	77.6	581	2022-08-06 00:39:00
878	01	29.5	77.4	691	2022-08-06 01:09:00
879	01	29.7	77.6	520	2022-08-06 01:39:00
880	01	29.4	77.5	1124	2022-08-06 02:09:00
881	01	29.4	77.5	811	2022-08-06 02:39:00
882	01	29.5	77.5	426	2022-08-06 03:09:00
883	01	29.3	77.5	442	2022-08-06 03:39:00
884	01	29.2	77.3	1298	2022-08-06 04:09:00
885	01	29.2	77.5	261	2022-08-06 04:39:00
886	01	29.1	77.4	776	2022-08-06 05:09:00
887	01	29.1	77.5	384	2022-08-06 05:39:00
888	01	29.2	77.5	767	2022-08-06 06:09:00
889	01	29.3	77.5	863	2022-08-06 06:39:00
890	01	29.4	77.3	771	2022-08-06 07:09:00
891	01	29.5	77.4	1144	2022-08-06 07:39:00
892	01	29.7	77.2	706	2022-08-06 08:09:00
893	01	30	77.2	522	2022-08-06 08:40:00
894	01	30.2	77	970	2022-08-06 09:10:00
895	01	30.3	77.2	822	2022-08-06 09:40:00
896	01	30.1	77.2	906	2022-08-06 10:10:00
897	01	30.2	76.9	690	2022-08-06 10:40:00
898	01	30.3	76.6	563	2022-08-06 11:10:00
899	01	30.5	76.7	473	2022-08-06 11:40:00
900	01	30.3	77.2	440	2022-08-06 12:10:00
901	01	30.4	77.6	348	2022-08-06 12:40:00
902	01	30.3	77.6	1129	2022-08-06 13:10:00
903	01	30.2	77.6	315	2022-08-06 13:40:00
904	01	30.1	77.5	426	2022-08-06 14:10:00
905	01	30.3	77.5	487	2022-08-06 14:40:00
906	01	30.3	77.5	377	2022-08-06 15:10:00
907	01	30.4	77.7	493	2022-08-06 15:40:00
908	01	30.4	77.6	404	2022-08-06 16:10:00
909	01	30.3	77.6	1999	2022-08-06 16:40:00
910	01	30.5	77.6	481	2022-08-06 17:10:00
911	01	30.2	77.5	343	2022-08-06 17:40:00
912	01	30.1	77.6	397	2022-08-06 18:10:00
913	01	30	77.5	235	2022-08-06 18:40:00
914	01	30	77.5	256	2022-08-06 19:10:00
915	01	29.9	77.4	183	2022-08-06 19:40:00
916	01	29.8	77.4	398	2022-08-06 20:10:00
917	01	30	77.4	1293	2022-08-06 20:40:00
918	01	30.1	77.4	530	2022-08-06 21:10:00
919	01	30.1	77.5	911	2022-08-06 21:40:00
920	01	30.1	77.4	521	2022-08-06 22:10:00
921	01	30	77.4	664	2022-08-06 22:40:00
922	01	29.8	77.4	478	2022-08-06 23:10:00
923	01	29.9	77.4	424	2022-08-06 23:40:00
924	01	30.1	77.4	878	2022-08-07 00:10:00
925	01	30	77.3	527	2022-08-07 00:40:00
926	01	30	77.2	346	2022-08-07 01:10:00
927	01	30.1	77.4	833	2022-08-07 01:40:00
928	01	30.2	77.2	533	2022-08-07 02:11:00
929	01	30	77.2	841	2022-08-07 02:41:00
930	01	30.3	77.5	478	2022-08-07 03:11:00
931	01	30.2	77.4	760	2022-08-07 03:41:00
932	01	30.2	77.4	551	2022-08-07 04:11:00
933	01	30.1	77.3	738	2022-08-07 04:41:00
934	01	30	77.3	421	2022-08-07 05:11:00
935	01	30	77.4	429	2022-08-07 05:41:00
936	01	30.1	77.4	1000	2022-08-07 06:11:00
937	01	30	77.3	968	2022-08-07 06:41:00
938	01	30.2	77.4	834	2022-08-07 07:11:00
939	01	30.5	77.5	482	2022-08-07 07:41:00
940	01	30.6	77.5	1200	2022-08-07 08:11:00
941	01	30.6	77.5	932	2022-08-07 08:41:00
942	01	30.7	77.6	455	2022-08-07 09:11:00
943	01	30.8	77.5	1983	2022-08-07 09:41:00
944	01	30.7	77.5	454	2022-08-07 10:11:00
945	01	30.5	77.3	376	2022-08-07 10:41:00
946	01	30.4	77.4	434	2022-08-07 11:11:00
947	01	30.4	77.4	422	2022-08-07 11:41:00
948	01	30.6	77.4	439	2022-08-07 12:11:00
949	01	30.8	77.5	401	2022-08-07 12:41:00
950	01	30.8	77.5	398	2022-08-07 13:11:00
951	01	31	77.6	564	2022-08-07 13:41:00
952	01	31.2	77.5	403	2022-08-07 14:11:00
953	01	30.9	77.4	348	2022-08-07 14:41:00
954	01	30.9	77.5	389	2022-08-07 15:11:00
955	01	31.1	77.7	356	2022-08-07 15:41:00
956	01	31.2	77.7	514	2022-08-07 16:11:00
957	01	30.9	77.5	320	2022-08-07 16:41:00
958	01	30.9	77.7	420	2022-08-07 17:11:00
959	01	31	77.8	274	2022-08-07 17:41:00
960	01	31.1	77.9	302	2022-08-07 18:11:00
961	01	31.1	78.1	303	2022-08-07 18:41:00
962	01	31.1	77.9	276	2022-08-07 19:11:00
963	01	30.9	77.8	240	2022-08-07 19:41:00
964	01	30.9	77.8	188	2022-08-07 20:11:00
965	01	31.2	78	2562	2022-08-07 20:42:00
966	01	31.2	77.8	1416	2022-08-07 21:12:00
967	01	31.2	77.9	849	2022-08-07 21:42:00
968	01	31.2	77.9	394	2022-08-07 22:12:00
969	01	31.4	78	1605	2022-08-07 22:42:00
970	01	31.1	77.9	863	2022-08-07 23:12:00
971	01	31	77.9	947	2022-08-07 23:42:00
972	01	31.1	78	498	2022-08-08 00:12:00
973	01	31	78	769	2022-08-08 00:42:00
974	01	31.2	78	622	2022-08-08 01:12:00
975	01	30.9	78	959	2022-08-08 01:42:00
976	01	30.8	77.9	724	2022-08-08 02:12:00
977	01	30.6	77.8	1181	2022-08-08 02:42:00
978	01	30.7	77.9	740	2022-08-08 03:12:00
979	01	30.6	77.7	797	2022-08-08 03:42:00
980	01	30.6	77.7	1141	2022-08-08 04:12:00
981	01	30.6	77.7	762	2022-08-08 04:42:00
982	01	30.6	77.8	1336	2022-08-08 05:12:00
983	01	30.5	77.7	815	2022-08-08 05:42:00
984	01	30.6	77.7	1458	2022-08-08 06:12:00
985	01	30.3	77.7	811	2022-08-08 06:42:00
986	01	30.4	77.8	928	2022-08-08 07:12:00
987	01	30.5	77.8	710	2022-08-08 07:42:00
988	01	30.5	77.7	674	2022-08-08 08:12:00
989	01	30.6	77.8	429	2022-08-08 08:42:00
990	01	30.7	77.6	333	2022-08-08 09:12:00
991	01	30.6	77.7	342	2022-08-08 09:42:00
992	01	30.6	77.8	359	2022-08-08 10:12:00
993	01	30.7	77.8	425	2022-08-08 10:42:00
994	01	30.8	77.8	385	2022-08-08 11:12:00
995	01	30.6	77.8	314	2022-08-08 11:42:00
996	01	30.9	78	310	2022-08-08 12:12:00
997	01	30.9	77.8	384	2022-08-08 12:42:00
998	01	30.7	77.8	285	2022-08-08 13:12:00
999	01	30.6	77.9	352	2022-08-08 13:42:00
1000	01	30.8	77.7	451	2022-08-08 14:12:00
1001	01	30.8	77.8	661	2022-08-08 14:43:00
1002	01	30.6	77.8	256	2022-08-08 15:13:00
1003	01	30.7	77.9	274	2022-08-08 15:43:00
1004	01	30.7	77.9	206	2022-08-08 16:13:00
1005	01	30.6	77.9	206	2022-08-08 16:43:00
1006	01	30.3	77.8	304	2022-08-08 17:13:00
1007	01	30.2	77.9	258	2022-08-08 17:43:00
1008	01	30.5	77.9	236	2022-08-08 18:13:00
1009	01	30.5	77.9	260	2022-08-08 18:43:00
1010	01	30.5	78	310	2022-08-08 19:13:00
1011	01	30.6	78.1	255	2022-08-08 19:43:00
1012	01	30.6	78.2	558	2022-08-08 20:13:00
1013	01	30.9	78.2	901	2022-08-08 20:43:00
1014	01	31	78.2	1521	2022-08-08 21:13:00
1015	01	30.9	78.3	713	2022-08-08 21:43:00
1016	01	30.8	78.2	628	2022-08-08 22:13:00
1017	01	30.7	78.1	397	2022-08-08 22:43:00
1018	01	30.6	78.1	316	2022-08-08 23:13:00
1019	01	30.7	78.1	586	2022-08-08 23:43:00
1020	01	30.7	78	482	2022-08-09 00:13:00
1021	01	30.8	78.1	1049	2022-08-09 00:43:00
1022	01	30.5	78	520	2022-08-09 01:13:00
1023	01	30.5	78.1	1340	2022-08-09 01:43:00
1024	01	30.3	78	636	2022-08-09 02:13:00
1025	01	30.3	78	419	2022-08-09 02:43:00
1026	01	30.2	77.9	482	2022-08-09 03:13:00
1027	01	30	77.8	1506	2022-08-09 03:43:00
1028	01	30	77.8	631	2022-08-09 04:13:00
1029	01	30	77.8	796	2022-08-09 04:43:00
1030	01	30	77.9	516	2022-08-09 05:13:00
1031	01	29.8	77.9	462	2022-08-09 05:43:00
1032	01	29.9	77.9	746	2022-08-09 06:13:00
1033	01	30.1	78	491	2022-08-09 06:43:00
1034	01	29.9	77.9	561	2022-08-09 07:13:00
1035	01	29.9	77.9	343	2022-08-09 07:43:00
1036	01	29.8	77.9	1189	2022-08-09 08:13:00
1037	01	29.8	77.9	416	2022-08-09 08:43:00
1038	01	29.7	77.9	281	2022-08-09 09:14:00
1039	01	29.8	77.9	256	2022-08-09 09:44:00
1040	01	29.8	78	317	2022-08-09 10:14:00
1041	01	22.9	76	501	2022-08-09 10:44:00
1042	01	28.4	78.1	1100	2022-08-09 11:14:00
1043	01	30.2	78.6	666	2022-08-09 11:44:00
1044	01	30.3	78.7	669	2022-08-09 12:14:00
1045	01	31	78.9	876	2022-08-09 12:44:00
1046	01	32.1	79.4	739	2022-08-09 13:14:00
1047	01	31.8	79	858	2022-08-09 13:44:00
1048	01	30.4	78.4	296	2022-08-09 14:14:00
1049	01	30.4	78.5	1208	2022-08-09 14:44:00
1050	01	30.8	78.3	626	2022-08-09 15:14:00
1051	01	24.9	76.3	577	2022-08-09 15:44:00
1052	01	28.2	77.6	947	2022-08-09 16:14:00
1053	01	30.6	78	732	2022-08-09 16:44:00
1054	01	33	78.5	370	2022-08-09 17:14:00
1055	01	34.1	79.2	355	2022-08-09 17:44:00
1056	01	33.9	78.9	420	2022-08-09 18:14:00
1057	01	33.3	79	312	2022-08-09 18:44:00
1058	01	32	78.4	258	2022-08-09 19:14:00
1059	01	31.2	78.3	223	2022-08-09 19:44:00
1060	01	31.1	78.3	1264	2022-08-09 20:14:00
1061	01	31.1	78.3	1805	2022-08-09 20:44:00
1062	01	31.1	78.3	907	2022-08-09 21:14:00
1063	01	31.1	78.2	772	2022-08-09 21:44:00
1064	01	31.2	78.4	774	2022-08-09 22:14:00
1065	01	31.1	78.4	647	2022-08-09 22:44:00
1066	01	31.3	78.5	755	2022-08-09 23:14:00
1067	01	31.2	78.4	638	2022-08-09 23:44:00
1068	01	31.2	78.4	828	2022-08-10 00:14:00
1069	01	31.1	78.5	401	2022-08-10 00:44:00
1070	01	31.2	78.4	381	2022-08-10 01:14:00
1071	01	31.1	78.4	414	2022-08-10 01:44:00
1072	01	30.9	78.2	205	2022-08-10 02:14:00
1073	01	30.6	78.1	783	2022-08-10 02:45:00
1074	01	30.6	78.1	536	2022-08-10 03:15:00
1075	01	30.8	78.1	339	2022-08-10 03:45:00
1076	01	30.7	78.1	449	2022-08-10 04:15:00
1077	01	30.6	78.1	494	2022-08-10 04:45:00
1078	01	30.5	78	331	2022-08-10 05:15:00
1079	01	30.4	77.9	973	2022-08-10 05:45:00
1080	01	30.5	78.1	810	2022-08-10 06:15:00
1081	01	31	78.2	1824	2022-08-10 06:45:00
1082	01	31.2	78.4	1403	2022-08-10 07:15:00
1083	01	31.2	78.3	945	2022-08-10 07:45:00
1084	01	31.2	78.4	512	2022-08-10 08:15:00
1085	01	31.2	78.4	426	2022-08-10 08:45:00
1086	01	31.1	78.4	482	2022-08-10 09:15:00
1087	01	31.1	78.3	477	2022-08-10 09:45:00
1088	01	30.8	78.2	326	2022-08-10 10:15:00
1089	01	30.2	77.9	470	2022-08-10 10:45:00
1090	01	30.2	77.9	506	2022-08-10 11:15:00
1091	01	30.1	77.8	596	2022-08-10 11:45:00
1092	01	30	77.9	464	2022-08-10 12:15:00
1093	01	30	77.9	623	2022-08-10 12:45:00
1094	01	30.6	78.2	403	2022-08-10 13:15:00
1095	01	30.6	78.3	298	2022-08-10 13:45:00
1096	01	31.4	78.6	453	2022-08-10 14:15:00
1097	01	31.8	78.8	319	2022-08-10 14:45:00
1098	01	32.2	78.9	234	2022-08-10 15:15:00
1099	01	32.4	78.9	835	2022-08-10 15:45:00
1100	01	32.6	79.1	232	2022-08-10 16:15:00
1101	01	32.6	79.1	207	2022-08-10 16:45:00
1102	01	32.5	79	226	2022-08-10 17:15:00
1103	01	32.7	79	208	2022-08-10 17:45:00
1104	01	32.5	78.9	195	2022-08-10 18:15:00
1105	01	32.4	78.9	232	2022-08-10 18:45:00
1106	01	32.2	78.7	317	2022-08-10 19:15:00
1107	01	32.2	78.7	258	2022-08-10 19:45:00
1108	01	32.3	78.8	327	2022-08-10 20:15:00
1109	01	32.4	78.9	866	2022-08-10 20:46:00
1110	01	32.5	78.9	1013	2022-08-10 21:16:00
1111	01	32.3	78.8	537	2022-08-10 21:46:00
1112	01	32.2	78.8	694	2022-08-10 22:16:00
1113	01	32.2	78.9	764	2022-08-10 22:46:00
1114	01	32.1	78.8	415	2022-08-10 23:16:00
1115	01	32	78.7	431	2022-08-10 23:46:00
1116	01	32.1	78.8	317	2022-08-11 00:16:00
1117	01	32	78.8	1484	2022-08-11 00:46:00
1118	01	31.9	78.7	533	2022-08-11 01:16:00
1119	01	31.9	78.7	927	2022-08-11 01:46:00
1120	01	31.9	78.7	720	2022-08-11 02:16:00
1121	01	32.1	78.7	782	2022-08-11 02:46:00
1122	01	32	78.7	713	2022-08-11 03:16:00
1123	01	32	78.7	613	2022-08-11 03:46:00
1124	01	32	78.6	1723	2022-08-11 04:16:00
1125	01	31.9	78.7	366	2022-08-11 04:46:00
1126	01	31.9	78.7	546	2022-08-11 05:16:00
1127	01	31.8	78.7	408	2022-08-11 05:46:00
1128	01	31.8	78.5	408	2022-08-11 06:16:00
1129	01	31.8	78.6	269	2022-08-11 06:46:00
1130	01	31.7	78.6	275	2022-08-11 07:16:00
1131	01	31.9	78.6	738	2022-08-11 07:46:00
1132	01	31.9	78.6	366	2022-08-11 08:16:00
1133	01	31.9	78.7	451	2022-08-11 08:46:00
1134	01	32.1	78.8	527	2022-08-11 09:16:00
1135	01	32.2	78.8	476	2022-08-11 09:46:00
1136	01	32.1	78.6	365	2022-08-11 10:16:00
1137	01	32.1	78.7	477	2022-08-11 10:46:00
1138	01	32.6	78.9	485	2022-08-11 11:16:00
1139	01	32.8	79	262	2022-08-11 11:46:00
1140	01	32.9	79	293	2022-08-11 12:16:00
1141	01	32.9	79	306	2022-08-11 12:46:00
1142	01	33	79	503	2022-08-11 13:16:00
1143	01	33.3	79.2	899	2022-08-11 13:46:00
1144	01	33.3	79.1	396	2022-08-11 14:16:00
1145	01	33.4	79.1	291	2022-08-11 14:46:00
1146	01	33.4	79.1	349	2022-08-11 15:17:00
1147	01	33.6	79.2	505	2022-08-11 15:47:00
1148	01	33.8	79.2	224	2022-08-11 16:17:00
1149	01	33.8	79.1	439	2022-08-11 16:47:00
1150	01	33.8	79.1	212	2022-08-11 17:17:00
1151	01	33.8	79	210	2022-08-11 17:47:00
1152	01	33.6	79	330	2022-08-11 18:17:00
1153	01	33.4	78.9	245	2022-08-11 18:47:00
1154	01	33.2	78.8	187	2022-08-11 19:17:00
1155	01	33	78.6	245	2022-08-11 19:47:00
1156	01	33	78.6	398	2022-08-11 20:17:00
1157	01	33.2	78.7	447	2022-08-11 20:47:00
1158	01	33.3	78.7	403	2022-08-11 21:17:00
1159	01	33.1	78.6	478	2022-08-11 21:47:00
1160	01	33.2	78.6	349	2022-08-11 22:17:00
1161	01	33.2	78.5	468	2022-08-11 22:47:00
1162	01	33.1	78.5	613	2022-08-11 23:17:00
1163	01	33	78.5	519	2022-08-11 23:47:00
1164	01	33.2	78.6	495	2022-08-12 00:17:00
1165	01	33.2	78.5	444	2022-08-12 00:47:00
1166	01	33.5	78.6	837	2022-08-12 01:17:00
1167	01	33.3	78.5	949	2022-08-12 01:47:00
1168	01	33.2	78.5	698	2022-08-12 02:17:00
1169	01	33.1	78.4	946	2022-08-12 02:47:00
1170	01	33	78.3	1103	2022-08-12 03:17:00
1171	01	33.2	78.5	569	2022-08-12 03:47:00
1172	01	33.3	78.5	873	2022-08-12 04:17:00
1173	01	33.2	78.4	800	2022-08-12 04:47:00
1174	01	33.2	78.5	632	2022-08-12 05:17:00
1175	01	33.1	78.4	446	2022-08-12 05:47:00
1176	01	33.3	78.5	337	2022-08-12 06:17:00
1177	01	33.3	78.5	668	2022-08-12 06:47:00
1178	01	33.4	78.6	785	2022-08-12 07:17:00
1179	01	33.4	78.6	514	2022-08-12 07:47:00
1180	01	33.4	78.5	437	2022-08-12 08:17:00
1181	01	33.3	78.5	530	2022-08-12 08:47:00
1182	01	33.3	78.5	329	2022-08-12 09:18:00
1183	01	33.3	78.5	398	2022-08-12 09:48:00
1184	01	33.3	78.4	276	2022-08-12 10:18:00
1185	01	33.2	78.4	504	2022-08-12 11:18:00
1186	01	33.3	78.4	807	2022-08-12 11:48:00
1187	01	33.4	78.4	338	2022-08-12 12:18:00
1188	01	33.6	78.5	788	2022-08-12 12:48:00
1189	01	33.7	78.6	322	2022-08-12 13:18:00
1190	01	33.8	78.6	388	2022-08-12 13:48:00
1191	01	33.9	78.5	278	2022-08-12 14:18:00
1192	01	33.8	78.5	310	2022-08-12 14:48:00
1193	01	33.8	78.4	288	2022-08-12 15:18:00
1194	01	33.7	78.4	491	2022-08-12 15:48:00
1195	01	34.1	78.5	282	2022-08-12 16:18:00
1196	01	34.1	78.4	309	2022-08-12 16:48:00
1197	01	34	78.3	257	2022-08-12 17:18:00
1198	01	34.1	78.4	283	2022-08-12 17:48:00
1199	01	34.2	78.3	374	2022-08-12 18:18:00
1200	01	34.4	78.4	440	2022-08-12 18:48:00
1201	01	34.3	78.2	240	2022-08-12 19:18:00
1202	01	34.1	78.1	281	2022-08-12 19:48:00
1203	01	34	78.1	665	2022-08-12 20:18:00
1204	01	33.9	77.9	447	2022-08-12 20:48:00
1205	01	33.8	77.9	618	2022-08-12 21:18:00
1206	01	33.6	77.9	777	2022-08-12 21:48:00
1207	01	33.3	77.8	881	2022-08-12 22:18:00
1208	01	33.2	77.7	831	2022-08-12 22:48:00
1209	01	32.9	77.5	1769	2022-08-12 23:18:00
1210	01	32.8	77.4	1612	2022-08-12 23:48:00
1211	01	32.6	77.4	2193	2022-08-13 00:18:00
1212	01	32.6	77.4	862	2022-08-13 00:48:00
1213	01	32.6	77.4	581	2022-08-13 01:18:00
1214	01	32.4	77.3	1956	2022-08-13 01:48:00
1215	01	32.3	77.2	1570	2022-08-13 02:18:00
1216	01	32.2	77.2	1054	2022-08-13 02:49:00
1217	01	32.3	77.3	1262	2022-08-13 03:19:00
1218	01	32.3	77.2	1069	2022-08-13 03:49:00
1219	01	32.2	77.2	1253	2022-08-13 04:19:00
1220	01	32.3	77.2	742	2022-08-13 04:49:00
1221	01	32.2	77.2	1178	2022-08-13 05:19:00
1222	01	32.2	77.2	851	2022-08-13 05:49:00
1223	01	32.2	77.1	805	2022-08-13 06:19:00
1224	01	32.2	77	1589	2022-08-13 06:49:00
1225	01	32.2	77	1057	2022-08-13 07:19:00
1226	01	32.2	77	981	2022-08-13 07:49:00
1227	01	32.5	77.1	734	2022-08-13 08:19:00
1228	01	32.6	77.2	794	2022-08-13 08:49:00
1229	01	32.6	77.2	672	2022-08-13 09:19:00
1230	01	32.8	77.2	508	2022-08-13 09:49:00
1231	01	33	77.2	440	2022-08-13 10:19:00
1232	01	31.6	76.7	436	2022-08-13 10:49:00
1233	01	32.2	77.1	559	2022-08-13 11:19:00
1234	01	32.6	77.2	373	2022-08-13 11:49:00
1235	01	32.7	77.2	383	2022-08-13 12:19:00
1236	01	32.8	77.2	249	2022-08-13 12:49:00
1237	01	33	77.3	357	2022-08-13 13:19:00
1238	01	33.1	77.3	402	2022-08-13 13:49:00
1239	01	33.2	77.4	844	2022-08-13 14:19:00
1240	01	33.5	77.5	373	2022-08-13 14:49:00
1241	01	33.5	77.4	316	2022-08-13 15:19:00
1242	01	33.7	77.5	373	2022-08-13 15:49:00
1243	01	33.6	77.4	344	2022-08-13 16:19:00
1244	01	33.5	77.4	301	2022-08-13 16:49:00
1245	01	33.5	77.4	479	2022-08-13 17:19:00
1246	01	33.5	77.3	277	2022-08-13 17:49:00
1247	01	33.2	77.2	250	2022-08-13 18:19:00
1248	01	33.1	77.2	375	2022-08-13 18:49:00
1249	01	33.2	77.2	266	2022-08-13 19:19:00
1250	01	33	77.1	251	2022-08-13 19:49:00
1251	01	32.9	77.1	882	2022-08-13 20:19:00
1252	01	33	77.1	1072	2022-08-13 20:49:00
1253	01	32.7	77	533	2022-08-13 21:20:00
1254	01	32.9	77.1	1076	2022-08-13 21:50:00
1255	01	33	77.1	864	2022-08-13 22:20:00
1256	01	32.8	77	704	2022-08-13 22:50:00
1257	01	32.7	76.9	693	2022-08-13 23:20:00
1258	01	32.7	77	628	2022-08-13 23:50:00
1259	01	32.7	77	695	2022-08-14 00:20:00
1260	01	32.7	76.9	406	2022-08-14 00:50:00
1261	01	32.6	76.9	641	2022-08-14 01:20:00
1262	01	32.4	76.9	676	2022-08-14 01:50:00
1263	01	32.5	76.9	623	2022-08-14 02:20:00
1264	01	32.6	77	569	2022-08-14 02:50:00
1265	01	32.6	77	621	2022-08-14 03:20:00
1266	01	32.7	76.9	587	2022-08-14 03:50:00
1267	01	32.6	76.8	524	2022-08-14 04:20:00
1268	01	32.8	76.9	347	2022-08-14 04:50:00
1269	01	32.9	76.9	729	2022-08-14 05:20:00
1270	01	33.1	76.9	324	2022-08-14 05:50:00
1271	01	33	76.8	638	2022-08-14 06:20:00
1272	01	33	76.8	598	2022-08-14 06:50:00
1273	01	33	76.8	602	2022-08-14 07:20:00
1274	01	33	76.8	516	2022-08-14 07:50:00
1275	01	32.9	76.8	497	2022-08-14 08:20:00
1276	01	32.9	76.7	379	2022-08-14 08:50:00
1277	01	33.2	76.8	684	2022-08-14 09:20:00
1278	01	33.2	76.6	429	2022-08-14 09:50:00
1279	01	33.2	76.8	659	2022-08-14 10:20:00
1280	01	33.3	76.7	365	2022-08-14 11:20:00
1281	01	33.5	76.9	460	2022-08-14 11:50:00
1282	01	33.5	76.8	628	2022-08-14 12:20:00
1283	01	33.4	76.7	889	2022-08-14 12:50:00
1284	01	33.6	76.7	465	2022-08-14 13:20:00
1285	01	33.6	76.8	454	2022-08-14 13:50:00
1286	01	33.8	76.8	533	2022-08-14 14:20:00
1287	01	34	76.9	744	2022-08-14 14:50:00
1288	01	34	76.9	365	2022-08-14 15:21:00
1289	01	34.1	77.1	626	2022-08-14 15:51:00
1290	01	34.4	77.1	389	2022-08-14 16:21:00
1291	01	34.6	77.1	536	2022-08-14 16:51:00
1292	01	34.4	77	453	2022-08-14 17:21:00
1293	01	34.4	77	322	2022-08-14 17:51:00
1294	01	34.1	76.8	593	2022-08-14 18:21:00
1295	01	33.8	76.7	417	2022-08-14 18:51:00
1296	01	33.8	76.7	382	2022-08-14 19:21:00
1297	01	33.6	76.6	623	2022-08-14 19:51:00
1298	01	33.5	76.6	628	2022-08-14 20:21:00
1299	01	33.5	76.5	683	2022-08-14 20:51:00
1300	01	33.7	76.7	566	2022-08-14 21:21:00
1301	01	33.6	76.5	641	2022-08-14 21:51:00
1302	01	33.6	76.4	1027	2022-08-14 22:21:00
1303	01	33.5	76.4	1074	2022-08-14 22:51:00
1304	01	33.6	76.5	1107	2022-08-14 23:21:00
1305	01	33.6	76.5	1153	2022-08-14 23:51:00
1306	01	33.6	76.4	1118	2022-08-15 00:21:00
1307	01	33.6	76.4	752	2022-08-15 00:51:00
1308	01	33.6	76.4	1146	2022-08-15 01:21:00
1309	01	33.7	76.4	1021	2022-08-15 01:51:00
1310	01	33.6	76.4	894	2022-08-15 02:21:00
1311	01	33.7	76.4	1276	2022-08-15 02:51:00
1312	01	33.7	76.4	1632	2022-08-15 03:21:00
1313	01	33.7	76.3	1496	2022-08-15 03:51:00
1314	01	33.8	76.4	1170	2022-08-15 04:21:00
1315	01	33.5	76.2	835	2022-08-15 04:51:00
1316	01	33.5	76.2	1354	2022-08-15 05:21:00
1317	01	33.6	76.2	1838	2022-08-15 05:51:00
1318	01	33.6	76.3	696	2022-08-15 06:21:00
1319	01	33.7	76.3	1697	2022-08-15 06:51:00
1320	01	33.7	76.3	761	2022-08-15 07:21:00
1321	01	33.8	76.3	782	2022-08-15 07:51:00
1322	01	33.7	76.2	859	2022-08-15 08:21:00
1323	01	33.7	76.3	487	2022-08-15 08:51:00
1324	01	33.5	76.2	633	2022-08-15 09:21:00
1325	01	33.5	76	372	2022-08-15 09:52:00
1326	01	33.6	76.2	632	2022-08-15 10:22:00
1327	01	33.6	76.2	889	2022-08-15 10:52:00
1328	01	33.6	76.1	549	2022-08-15 11:22:00
1329	01	33.7	76.2	552	2022-08-15 11:52:00
1330	01	33.7	76.1	748	2022-08-15 12:22:00
1331	01	33.8	76.3	650	2022-08-15 12:52:00
1332	01	33.8	76.2	356	2022-08-15 13:22:00
1333	01	34	76.2	479	2022-08-15 13:52:00
1334	01	34	76.2	443	2022-08-15 14:22:00
1335	01	34.3	76.3	376	2022-08-15 14:52:00
1336	01	34.6	76.5	476	2022-08-15 15:22:00
1337	01	34.8	76.6	433	2022-08-15 15:52:00
1338	01	34.8	76.5	625	2022-08-15 16:22:00
1339	01	34.8	76.5	468	2022-08-15 16:52:00
1340	01	34.8	76.5	428	2022-08-15 17:22:00
1341	01	34.6	76.3	627	2022-08-15 17:52:00
1342	01	34.2	76.1	423	2022-08-15 18:22:00
1343	01	34.1	76	397	2022-08-15 18:52:00
1344	01	34	75.8	512	2022-08-15 19:22:00
1345	01	33.9	75.7	519	2022-08-15 19:52:00
1346	01	33.8	75.5	556	2022-08-15 20:22:00
1347	01	33.7	75.6	705	2022-08-15 20:52:00
1348	01	33.8	75.5	1584	2022-08-15 21:22:00
1349	01	33.7	75.4	759	2022-08-15 21:52:00
1350	01	33.7	75.4	1162	2022-08-15 22:22:00
1351	01	33.7	75.4	817	2022-08-15 22:52:00
1352	01	33.8	75.4	901	2022-08-15 23:22:00
1353	01	33.8	75.4	697	2022-08-15 23:52:00
1354	01	33.7	75.4	655	2022-08-16 00:22:00
1355	01	33.5	75.3	750	2022-08-16 00:52:00
1356	01	33.7	75.5	949	2022-08-16 01:22:00
1357	01	33.7	75.5	1148	2022-08-16 01:52:00
1358	01	33.6	75.3	910	2022-08-16 02:22:00
1359	01	33.6	75.3	713	2022-08-16 02:52:00
1360	01	33.5	75.2	846	2022-08-16 03:23:00
1361	01	33.6	75.4	597	2022-08-16 03:53:00
1362	01	33.6	75.3	964	2022-08-16 04:23:00
1363	01	33.5	75.3	1449	2022-08-16 04:53:00
1364	01	33.6	75.3	1150	2022-08-16 05:23:00
1365	01	33.6	75.3	1423	2022-08-16 05:53:00
1366	01	33.7	75.4	647	2022-08-16 06:23:00
1367	01	33.8	75.5	1004	2022-08-16 06:53:00
1368	01	33.8	75.3	633	2022-08-16 07:23:00
1369	01	33.6	75.3	646	2022-08-16 07:53:00
1370	01	33.7	75.3	635	2022-08-16 08:23:00
1371	01	33.5	75.2	553	2022-08-16 08:53:00
1372	01	33.6	75.3	707	2022-08-16 09:23:00
1373	01	33.6	75.2	629	2022-08-16 09:53:00
1374	01	33.6	75.1	415	2022-08-16 10:23:00
1375	01	33.6	75.2	727	2022-08-16 10:53:00
1376	01	33.6	75.1	447	2022-08-16 11:23:00
1377	01	33.6	75	553	2022-08-16 11:53:00
1378	01	33.8	75.1	505	2022-08-16 12:23:00
1379	01	33.8	75	353	2022-08-16 12:53:00
1380	01	33.8	75.1	414	2022-08-16 13:23:00
1381	01	34.1	75.2	504	2022-08-16 13:53:00
1382	01	34.1	75.1	353	2022-08-16 14:23:00
1383	01	34.2	75.1	297	2022-08-16 14:53:00
1384	01	34.3	75.2	430	2022-08-16 15:23:00
1385	01	34.5	75.1	374	2022-08-16 15:53:00
1386	01	34.5	75.1	439	2022-08-16 16:23:00
1387	01	34.6	75.1	445	2022-08-16 16:53:00
1388	01	34.5	75.1	361	2022-08-16 17:23:00
1389	01	34.3	74.9	373	2022-08-16 17:53:00
1390	01	34.1	74.8	343	2022-08-16 18:23:00
1391	01	33.9	74.7	388	2022-08-16 18:53:00
1392	01	33.9	74.7	337	2022-08-16 19:23:00
1393	01	33.7	74.7	544	2022-08-16 19:53:00
1394	01	33.8	74.8	1449	2022-08-16 20:23:00
1395	01	33.9	74.8	762	2022-08-16 20:53:00
1396	01	33.6	74.6	948	2022-08-16 21:23:00
1397	01	33.7	74.6	958	2022-08-16 21:54:00
1398	01	33.7	74.5	851	2022-08-16 22:24:00
1399	01	33.8	74.6	1031	2022-08-16 22:54:00
1400	01	33.7	74.7	695	2022-08-16 23:24:00
1401	01	33.8	74.7	890	2022-08-16 23:54:00
1402	01	33.8	74.6	1277	2022-08-17 00:24:00
1403	01	33.7	74.5	2062	2022-08-17 00:54:00
1404	01	33.8	74.6	1581	2022-08-17 01:24:00
1405	01	33.7	74.5	1010	2022-08-17 01:54:00
1406	01	33.5	74.3	1261	2022-08-17 02:24:00
1407	01	33.6	74.3	842	2022-08-17 02:54:00
1408	01	33.6	74.3	1161	2022-08-17 03:24:00
1409	01	33.5	74.3	1316	2022-08-17 03:54:00
1410	01	33.6	74.4	983	2022-08-17 04:24:00
1411	01	33.7	74.4	1055	2022-08-17 04:54:00
1412	01	33.6	74.3	1053	2022-08-17 05:24:00
1413	01	33.7	74.4	644	2022-08-17 05:54:00
1414	01	33.8	74.4	547	2022-08-17 06:24:00
1415	01	33.8	74.4	907	2022-08-17 06:54:00
1416	01	33.7	74.2	525	2022-08-17 07:24:00
1417	01	33.8	74.4	776	2022-08-17 07:54:00
1418	01	33.7	74.3	530	2022-08-17 08:24:00
1419	01	33.6	74.1	392	2022-08-17 08:54:00
1420	01	33.5	74.1	816	2022-08-17 09:24:00
1421	01	33.4	74.1	708	2022-08-17 09:54:00
1422	01	33.5	74.1	584	2022-08-17 10:24:00
1423	01	33.5	74.1	630	2022-08-17 10:54:00
1424	01	33.5	74.1	330	2022-08-17 11:24:00
1425	01	33.7	74.2	284	2022-08-17 11:54:00
1426	01	33.7	74.1	310	2022-08-17 12:24:00
1427	01	33.8	74.2	383	2022-08-17 12:54:00
1428	01	34.1	74.3	590	2022-08-17 13:24:00
1429	01	34.1	74.2	327	2022-08-17 13:54:00
1430	01	34.2	74.2	442	2022-08-17 14:24:00
1431	01	34.3	74.2	403	2022-08-17 14:54:00
1432	01	34.2	74.2	375	2022-08-17 15:24:00
1433	01	34.1	74	498	2022-08-17 15:55:00
1434	01	34	74	491	2022-08-17 16:25:00
1435	01	34	73.9	340	2022-08-17 16:55:00
1436	01	33.9	73.9	351	2022-08-17 17:25:00
1437	01	33.9	73.9	518	2022-08-17 17:55:00
1438	01	33.9	73.9	376	2022-08-17 18:25:00
1439	01	33.6	73.7	525	2022-08-17 18:55:00
1440	01	33.5	73.5	436	2022-08-17 19:25:00
1441	01	33.6	73.6	824	2022-08-17 19:55:00
1442	01	33.8	73.7	2299	2022-08-17 20:25:00
1443	01	33.9	73.8	1760	2022-08-17 20:55:00
1444	01	33.9	73.8	1548	2022-08-17 21:25:00
1445	01	33.8	73.7	1373	2022-08-17 21:55:00
1446	01	33.9	73.8	2015	2022-08-17 22:25:00
1447	01	33.8	73.7	800	2022-08-17 22:55:00
1448	01	33.8	73.7	986	2022-08-17 23:25:00
1449	01	33.7	73.8	1026	2022-08-17 23:55:00
1450	01	33.7	73.7	1472	2022-08-18 00:25:00
1451	01	33.7	73.7	989	2022-08-18 00:55:00
1452	01	33.7	73.7	1874	2022-08-18 01:25:00
1453	01	33.8	73.9	1648	2022-08-18 01:55:00
1454	01	33.8	73.8	1646	2022-08-18 02:25:00
1455	01	33.8	73.9	2271	2022-08-18 02:55:00
1456	01	33.8	73.8	1737	2022-08-18 03:25:00
1457	01	33.7	73.8	758	2022-08-18 03:55:00
1458	01	33.7	73.8	829	2022-08-18 04:25:00
1459	01	33.6	73.8	930	2022-08-18 04:55:00
1460	01	33.6	73.6	1077	2022-08-18 05:25:00
1461	01	33.6	73.8	854	2022-08-18 05:55:00
1462	01	33.6	73.7	1385	2022-08-18 06:25:00
1463	01	33.5	73.7	1028	2022-08-18 06:55:00
1464	01	33.7	73.7	2383	2022-08-18 07:25:00
1465	01	33.7	73.7	1637	2022-08-18 07:55:00
1466	01	33.7	73.6	1144	2022-08-18 08:25:00
1467	01	33.9	73.8	884	2022-08-18 08:55:00
1468	01	33.8	73.7	1397	2022-08-18 09:25:00
1469	01	33.9	73.7	1336	2022-08-18 09:56:00
1470	01	33.8	73.7	1025	2022-08-18 10:26:00
1471	01	31.8	72.6	637	2022-08-18 10:56:00
1472	01	31.9	72.6	445	2022-08-18 11:26:00
1473	01	32.1	72.6	288	2022-08-18 11:56:00
1474	01	32.2	72.7	368	2022-08-18 12:26:00
1475	01	32.4	72.8	315	2022-08-18 12:56:00
1476	01	32.5	72.9	227	2022-08-18 13:26:00
1477	01	32.7	73	390	2022-08-18 13:56:00
1478	01	33	73.1	350	2022-08-18 14:26:00
1479	01	33.2	73.2	541	2022-08-18 14:56:00
1480	01	33.3	73.4	390	2022-08-18 15:26:00
1481	01	33.6	73.5	504	2022-08-18 15:56:00
1482	01	33.9	73.6	299	2022-08-18 16:26:00
1483	01	33.9	73.4	355	2022-08-18 16:56:00
1484	01	34	73.4	291	2022-08-18 17:26:00
1485	01	33.8	73.4	233	2022-08-18 17:56:00
1486	01	33.6	73.2	293	2022-08-18 18:26:00
1487	01	33.5	73.2	417	2022-08-18 18:56:00
1488	01	33.3	73.1	327	2022-08-18 19:26:00
1489	01	33.3	73.1	338	2022-08-18 19:56:00
1490	01	33.4	73	1048	2022-08-18 20:26:00
1491	01	33.2	72.9	567	2022-08-18 20:56:00
1492	01	33	72.6	724	2022-08-18 21:26:00
1493	01	32.7	72.4	421	2022-08-18 21:56:00
1494	01	32.6	72.4	526	2022-08-18 22:26:00
1495	01	32.5	72.4	535	2022-08-18 22:56:00
1496	01	32.5	72.4	677	2022-08-18 23:26:00
1497	01	32.4	72.3	880	2022-08-18 23:56:00
1498	01	32.5	72.4	717	2022-08-19 00:26:00
1499	01	32.4	72.2	548	2022-08-19 00:56:00
1500	01	32.5	72.3	383	2022-08-19 01:26:00
1501	01	32.4	72.3	777	2022-08-19 01:56:00
1502	01	32.2	72.3	598	2022-08-19 02:26:00
1503	01	32.1	72.2	490	2022-08-19 02:56:00
1504	01	32.1	72.2	1125	2022-08-19 03:26:00
1505	01	32.1	72.2	943	2022-08-19 03:57:00
1506	01	32.1	72.2	1154	2022-08-19 04:27:00
1507	01	32.1	72.1	644	2022-08-19 04:57:00
1508	01	32.1	72.2	794	2022-08-19 05:27:00
1509	01	32.2	72.2	1618	2022-08-19 05:57:00
1510	01	32.4	72.3	1047	2022-08-19 06:27:00
1511	01	32.5	72.4	1337	2022-08-19 06:57:00
1512	01	32.5	72.4	428	2022-08-19 07:27:00
1513	01	32.5	72.5	1125	2022-08-19 07:57:00
1514	01	32.6	72.6	834	2022-08-19 08:27:00
1515	01	32.4	72.5	656	2022-08-19 08:57:00
1516	01	32.2	72.4	268	2022-08-19 09:27:00
1517	01	32	72.3	490	2022-08-19 09:57:00
1518	01	32.1	72.3	437	2022-08-19 10:27:00
1519	01	32.1	72.4	486	2022-08-19 10:57:00
1520	01	32.3	72.5	313	2022-08-19 11:27:00
1521	01	32.5	72.7	447	2022-08-19 11:57:00
1522	01	32.6	72.7	281	2022-08-19 12:27:00
1523	01	32.8	72.7	271	2022-08-19 12:57:00
1524	01	33	72.7	292	2022-08-19 13:27:00
1525	01	33.3	72.9	225	2022-08-19 13:57:00
1526	01	33.6	73	190	2022-08-19 14:27:00
1527	01	33.9	73.2	239	2022-08-19 14:57:00
1528	01	34	73.2	353	2022-08-19 15:27:00
1529	01	33.9	73.2	232	2022-08-19 15:57:00
1530	01	34.1	73.2	241	2022-08-19 16:27:00
1531	01	34.1	73.3	324	2022-08-19 16:57:00
1532	01	34.1	73.2	223	2022-08-19 17:27:00
1533	01	33.9	73.2	255	2022-08-19 17:57:00
1534	01	33.6	73	223	2022-08-19 18:27:00
1535	01	33.4	72.9	227	2022-08-19 18:57:00
1536	01	33.2	72.9	265	2022-08-19 19:27:00
1537	01	33.2	72.9	282	2022-08-19 19:57:00
1538	01	33.2	72.9	776	2022-08-19 20:27:00
1539	01	33.3	72.9	860	2022-08-19 20:57:00
1540	01	33.4	72.9	910	2022-08-19 21:27:00
1541	01	33.4	72.9	1309	2022-08-19 21:58:00
1542	01	33.4	72.9	1806	2022-08-19 22:28:00
1543	01	33.4	72.9	786	2022-08-19 22:58:00
1544	01	33.3	72.8	503	2022-08-19 23:28:00
1545	01	33.2	72.8	507	2022-08-19 23:58:00
1546	01	33.2	72.9	856	2022-08-20 00:28:00
1547	01	33.1	72.9	372	2022-08-20 00:58:00
1548	01	33.2	72.9	798	2022-08-20 01:28:00
1549	01	33.2	73	722	2022-08-20 01:58:00
1550	01	33.3	72.9	1028	2022-08-20 02:28:00
1551	01	33.2	72.9	771	2022-08-20 02:58:00
1552	01	33.2	72.8	803	2022-08-20 03:28:00
1553	01	33.2	72.9	1429	2022-08-20 03:58:00
1554	01	33.2	72.9	995	2022-08-20 04:28:00
1555	01	33.2	72.8	1104	2022-08-20 04:58:00
1556	01	33.1	72.8	422	2022-08-20 05:28:00
1557	01	33	72.8	433	2022-08-20 05:58:00
1558	01	32.9	72.8	370	2022-08-20 06:28:00
1559	01	32.9	72.7	659	2022-08-20 06:58:00
1560	01	33	72.8	931	2022-08-20 07:28:00
1561	01	33.1	72.8	543	2022-08-20 07:58:00
1562	01	33	72.8	347	2022-08-20 08:28:00
1563	01	32.9	72.8	749	2022-08-20 08:58:00
1564	01	32.8	72.7	300	2022-08-20 09:28:00
1565	01	32.8	72.6	254	2022-08-20 09:58:00
1566	01	32.8	72.7	313	2022-08-20 10:28:00
1567	01	33	72.7	265	2022-08-20 10:58:00
1568	01	33	72.8	376	2022-08-20 11:28:00
1569	01	33	72.7	369	2022-08-20 11:58:00
1570	01	33	72.7	307	2022-08-20 12:28:00
1571	01	33	72.8	270	2022-08-20 12:58:00
1572	01	33.1	72.9	237	2022-08-20 13:28:00
1573	01	33	72.8	293	2022-08-20 13:58:00
1574	01	33	72.8	362	2022-08-20 14:28:00
1575	01	33	72.8	251	2022-08-20 14:58:00
1576	01	33	72.8	349	2022-08-20 15:28:00
1577	01	33.2	72.9	490	2022-08-20 15:58:00
1578	01	33.4	73	357	2022-08-20 16:29:00
1579	01	33.5	72.9	253	2022-08-20 16:59:00
1580	01	33.3	73.1	371	2022-08-20 17:29:00
1581	01	33.2	72.8	384	2022-08-20 17:59:00
1582	01	33.2	72.8	367	2022-08-20 18:29:00
1583	01	33.2	72.9	266	2022-08-20 18:59:00
1584	01	33.1	72.8	399	2022-08-20 19:29:00
1585	01	33	72.7	681	2022-08-20 19:59:00
1586	01	33.1	72.8	573	2022-08-20 20:29:00
1587	01	33.2	72.9	595	2022-08-20 20:59:00
1588	01	33.2	72.8	674	2022-08-20 21:29:00
1589	01	33.1	72.8	386	2022-08-20 21:59:00
1590	01	33	72.8	550	2022-08-20 22:29:00
1591	01	33	72.7	870	2022-08-20 22:59:00
1592	01	33	72.8	653	2022-08-20 23:29:00
1593	01	33.1	72.8	440	2022-08-20 23:59:00
1594	01	33.1	72.8	713	2022-08-21 00:29:00
1595	01	33	72.7	1159	2022-08-21 00:59:00
1596	01	33	72.6	652	2022-08-21 01:29:00
1597	01	33	72.7	418	2022-08-21 01:59:00
1598	01	33	72.6	506	2022-08-21 02:29:00
1599	01	33	72.6	648	2022-08-21 02:59:00
1600	01	33	72.6	865	2022-08-21 03:29:00
1601	01	33	72.7	484	2022-08-21 03:59:00
1602	01	33	72.6	479	2022-08-21 04:29:00
1603	01	33	72.6	674	2022-08-21 04:59:00
1604	01	33	72.6	387	2022-08-21 05:29:00
1605	01	33.1	72.7	355	2022-08-21 05:59:00
1606	01	33.1	72.8	1245	2022-08-21 06:29:00
1607	01	33	72.5	803	2022-08-21 06:59:00
1608	01	32.9	72.5	589	2022-08-21 07:29:00
1609	01	33	72.6	496	2022-08-21 07:59:00
1610	01	32.9	72.6	308	2022-08-21 08:29:00
1611	01	33	72.7	264	2022-08-21 08:59:00
1612	01	33	72.6	269	2022-08-21 09:29:00
1613	01	33	72.5	209	2022-08-21 09:59:00
1614	01	33	72.6	298	2022-08-21 10:30:00
1615	01	33	72.6	203	2022-08-21 11:00:00
1616	01	33	72.6	194	2022-08-21 11:30:00
1617	01	33	72.5	210	2022-08-21 12:00:00
1618	01	33	72.5	330	2022-08-21 12:30:00
1619	01	32.9	72.5	446	2022-08-21 13:00:00
1620	01	32.8	72.5	415	2022-08-21 13:30:00
1621	01	32.9	72.6	309	2022-08-21 14:00:00
1622	01	32.9	72.5	311	2022-08-21 14:30:00
1623	01	32.9	72.6	219	2022-08-21 15:00:00
1624	01	32.8	72.5	202	2022-08-21 15:30:00
1625	01	32.7	72.5	263	2022-08-21 16:00:00
1626	01	32.7	72.5	292	2022-08-21 16:30:00
1627	01	32.7	72.5	528	2022-08-21 17:00:00
1628	01	32.8	72.5	203	2022-08-21 17:30:00
1629	01	32.7	72.4	163	2022-08-21 18:00:00
1630	01	32.6	72.4	224	2022-08-21 18:30:00
1631	01	32.6	72.4	177	2022-08-21 19:00:00
1632	01	32.6	72.4	193	2022-08-21 19:30:00
1633	01	32.7	72.5	678	2022-08-21 20:00:00
1634	01	32.8	72.5	852	2022-08-21 20:30:00
1635	01	32.9	72.5	885	2022-08-21 21:00:00
1636	01	32.9	72.5	913	2022-08-21 21:30:00
1637	01	32.9	72.5	587	2022-08-21 22:00:00
1638	01	33	72.7	542	2022-08-21 22:30:00
1639	01	32.8	72.4	716	2022-08-21 23:00:00
1640	01	32.9	72.5	862	2022-08-21 23:30:00
1641	01	33	72.4	706	2022-08-22
1642	01	33	72.5	684	2022-08-22 00:30:00
1643	01	33	72.5	792	2022-08-22 01:00:00
1644	01	33	72.6	906	2022-08-22 01:30:00
1645	01	33	72.5	673	2022-08-22 02:00:00
1646	01	33	72.5	465	2022-08-22 02:30:00
1647	01	33.1	72.5	1000	2022-08-22 03:00:00
1648	01	33.1	72.4	1226	2022-08-22 03:30:00
1649	01	33.1	72.5	764	2022-08-22 04:01:00
1650	01	33.2	72.5	796	2022-08-22 04:31:00
1651	01	33.2	72.6	855	2022-08-22 05:01:00
1652	01	33.2	72.6	1323	2022-08-22 05:31:00
1653	01	33.2	72.6	1757	2022-08-22 06:01:00
1654	01	33	72.4	917	2022-08-22 06:31:00
1655	01	33.1	72.5	790	2022-08-22 07:01:00
1656	01	33	72.4	975	2022-08-22 07:31:00
1657	01	33	72.5	920	2022-08-22 08:01:00
1658	01	32.9	72.4	871	2022-08-22 08:31:00
1659	01	32.8	72.4	869	2022-08-22 09:01:00
1660	01	32.8	72.4	762	2022-08-22 09:31:00
1661	01	32.9	72.3	846	2022-08-22 10:01:00
1662	01	32.9	72.4	677	2022-08-22 10:31:00
1663	01	32.9	72.3	688	2022-08-22 11:01:00
1664	01	32.9	72.4	871	2022-08-22 11:31:00
1665	01	32.9	72.4	262	2022-08-22 12:01:00
1666	01	32.9	72.4	256	2022-08-22 12:31:00
1667	01	32.9	72.4	328	2022-08-22 13:01:00
1668	01	32.9	72.4	309	2022-08-22 13:31:00
1669	01	33	72.5	572	2022-08-22 14:01:00
1670	01	33.2	72.4	779	2022-08-22 14:31:00
1671	01	33.3	72.5	824	2022-08-22 15:01:00
1672	01	33.3	72.5	864	2022-08-22 15:31:00
1673	01	33.2	72.4	712	2022-08-22 16:01:00
1674	01	33.1	72.4	870	2022-08-22 16:31:00
1675	01	33.1	72.4	796	2022-08-22 17:01:00
1676	01	33.1	72.4	662	2022-08-22 17:31:00
1677	01	33	72.4	621	2022-08-22 18:01:00
1678	01	33	72.3	695	2022-08-22 18:31:00
1679	01	32.8	72.3	645	2022-08-22 19:01:00
1680	01	32.8	72.3	794	2022-08-22 19:31:00
1681	01	32.9	72.3	1381	2022-08-22 20:01:00
1682	01	33.2	72.4	2986	2022-08-22 20:31:00
1683	01	33.3	72.4	3135	2022-08-22 21:01:00
1684	01	33.3	72.4	777	2022-08-22 21:31:00
1685	01	33.1	72.2	1359	2022-08-22 22:02:00
1686	01	33.1	72.3	1209	2022-08-22 22:32:00
1687	01	33.1	72.3	1242	2022-08-22 23:02:00
1688	01	33	72.2	1022	2022-08-22 23:32:00
1689	01	33.1	72.2	1606	2022-08-23 00:02:00
1690	01	33	72.1	1017	2022-08-23 00:32:00
1691	01	33.2	72.1	1688	2022-08-23 01:02:00
1692	01	33.2	72.2	1261	2022-08-23 01:32:00
1693	01	33.2	72.3	2545	2022-08-23 02:02:00
1694	01	33.2	72.2	1730	2022-08-23 02:32:00
1695	01	33.1	72.1	883	2022-08-23 03:02:00
1696	01	33	71.9	1163	2022-08-23 03:32:00
1697	01	33	71.9	1763	2022-08-23 04:02:00
1698	01	33	71.8	886	2022-08-23 04:32:00
1699	01	33.1	71.9	1500	2022-08-23 05:02:00
1700	01	33.1	72	823	2022-08-23 05:32:00
1701	01	33	71.9	2154	2022-08-23 06:02:00
1702	01	33.1	71.9	1471	2022-08-23 06:32:00
1703	01	33.1	71.9	1364	2022-08-23 07:02:00
1704	01	33.1	71.9	1452	2022-08-23 07:32:00
1705	01	33.1	71.9	1049	2022-08-23 08:02:00
1706	01	33.1	71.9	1166	2022-08-23 08:32:00
1707	01	33.1	71.9	573	2022-08-23 09:02:00
1708	01	32.9	71.8	650	2022-08-23 09:32:00
1709	01	32.9	71.8	402	2022-08-23 10:02:00
1710	01	33	71.8	367	2022-08-23 10:32:00
1711	01	32.9	71.8	336	2022-08-23 11:02:00
1712	01	33	71.8	389	2022-08-23 11:32:00
1713	01	33	71.8	692	2022-08-23 12:02:00
1714	01	33	71.8	622	2022-08-23 12:32:00
1715	01	33	71.8	513	2022-08-23 13:02:00
1716	01	32.9	71.8	387	2022-08-23 13:32:00
1717	01	33	71.8	411	2022-08-23 14:02:00
1718	01	33	71.8	386	2022-08-23 14:32:00
1719	01	33	71.8	322	2022-08-23 15:02:00
1720	01	32.9	71.8	408	2022-08-23 15:32:00
1721	01	32.9	71.7	415	2022-08-23 16:02:00
1722	01	33	71.8	423	2022-08-23 16:33:00
1723	01	32.9	71.8	417	2022-08-23 17:03:00
1724	01	32.9	71.8	324	2022-08-23 17:33:00
1725	01	32.9	71.8	258	2022-08-23 18:03:00
1726	01	32.9	71.8	306	2022-08-23 18:33:00
1727	01	32.9	71.7	300	2022-08-23 19:03:00
1728	01	32.8	71.7	331	2022-08-23 19:33:00
1729	01	33	71.8	2050	2022-08-23 20:03:00
1730	01	33	71.8	2151	2022-08-23 20:33:00
1731	01	33	71.7	1764	2022-08-23 21:03:00
1732	01	33	71.7	912	2022-08-23 21:33:00
1733	01	32.9	71.6	1521	2022-08-23 22:03:00
1734	01	32.8	71.5	563	2022-08-23 22:33:00
1735	01	32.8	71.7	1869	2022-08-23 23:03:00
1736	01	32.8	71.5	913	2022-08-23 23:33:00
1737	01	32.9	71.5	2214	2022-08-24 00:03:00
1738	01	33	71.5	2892	2022-08-24 00:33:00
1739	01	32.9	71.5	1423	2022-08-24 01:03:00
1740	01	33	71.6	1740	2022-08-24 01:33:00
1741	01	33	71.6	1156	2022-08-24 02:03:00
1742	01	33.1	71.6	1030	2022-08-24 02:33:00
1743	01	33	71.5	1073	2022-08-24 03:03:00
1744	01	33	71.6	857	2022-08-24 03:33:00
1745	01	33	71.5	2438	2022-08-24 04:03:00
1746	01	32.9	71.3	1357	2022-08-24 04:33:00
1747	01	33.1	71.5	1274	2022-08-24 05:03:00
1748	01	33	71.5	921	2022-08-24 05:33:00
1749	01	33	71.5	750	2022-08-24 06:03:00
1750	01	33	71.5	367	2022-08-24 06:33:00
1751	01	33	71.5	359	2022-08-24 07:03:00
1752	01	33.1	71.5	547	2022-08-24 07:33:00
1753	01	33	71.4	798	2022-08-24 08:03:00
1754	01	33	71.5	382	2022-08-24 08:33:00
1755	01	33.1	71.6	541	2022-08-24 09:03:00
1756	01	33.1	71.5	615	2022-08-24 09:33:00
1757	01	33.1	71.5	604	2022-08-24 10:03:00
1758	01	33.2	71.6	633	2022-08-24 10:33:00
1759	01	33.2	71.6	574	2022-08-24 11:04:00
1760	01	33.2	71.6	486	2022-08-24 11:34:00
1761	01	33.2	71.6	429	2022-08-24 12:04:00
1762	01	33.2	71.6	403	2022-08-24 12:34:00
1763	01	33.3	71.6	583	2022-08-24 13:04:00
1764	01	33.3	71.5	489	2022-08-24 13:34:00
1765	01	33.4	71.6	319	2022-08-24 14:04:00
1766	01	33.3	71.6	386	2022-08-24 14:34:00
1767	01	33.3	71.5	343	2022-08-24 15:04:00
1768	01	33.4	71.6	390	2022-08-24 15:34:00
1769	01	33.3	71.6	429	2022-08-24 16:04:00
1770	01	33.5	71.7	1687	2022-08-24 16:34:00
1771	01	33.3	71.5	505	2022-08-24 17:04:00
1772	01	33.1	71.4	401	2022-08-24 17:34:00
1773	01	32.9	71.3	330	2022-08-24 18:04:00
1774	01	32.8	71.2	338	2022-08-24 18:34:00
1775	01	32.8	71.3	297	2022-08-24 19:04:00
1776	01	32.8	71.3	242	2022-08-24 19:34:00
1777	01	32.8	71.3	893	2022-08-24 20:04:00
1778	01	32.8	71.3	611	2022-08-24 20:34:00
1779	01	32.9	71.3	1002	2022-08-24 21:04:00
1780	01	32.9	71.3	1020	2022-08-24 21:34:00
1781	01	32.9	71.3	1411	2022-08-24 22:04:00
1782	01	32.8	71.2	1082	2022-08-24 22:34:00
1783	01	32.8	71.2	772	2022-08-24 23:04:00
1784	01	32.9	71.2	974	2022-08-24 23:34:00
1785	01	32.9	71.3	697	2022-08-25 00:04:00
1786	01	32.9	71.3	1209	2022-08-25 00:34:00
1787	01	33	71.3	812	2022-08-25 01:04:00
1788	01	32.9	71.3	975	2022-08-25 01:34:00
1789	01	33	71.3	1165	2022-08-25 02:04:00
1790	01	33.1	71.4	1386	2022-08-25 02:34:00
1791	01	33	71.3	954	2022-08-25 03:04:00
1792	01	33.1	71.3	1510	2022-08-25 03:34:00
1793	01	33.1	71.4	1299	2022-08-25 04:04:00
1794	01	33.1	71.3	837	2022-08-25 04:34:00
1795	01	33	71.3	1052	2022-08-25 05:05:00
1796	01	33.1	71.4	1121	2022-08-25 05:35:00
1797	01	33.1	71.4	1255	2022-08-25 06:05:00
1798	01	33.2	71.5	2189	2022-08-25 06:35:00
1799	01	33	71.4	724	2022-08-25 07:05:00
1800	01	33	71.2	1626	2022-08-25 07:35:00
1801	01	33.1	71.3	747	2022-08-25 08:05:00
1802	01	33.1	71.4	476	2022-08-25 08:35:00
1803	01	33	71.3	751	2022-08-25 09:05:00
1804	01	33.2	71.5	2840	2022-08-25 09:35:00
1805	01	33.3	71.4	1121	2022-08-25 10:05:00
1806	01	33.3	71.4	1016	2022-08-25 10:35:00
1807	01	33.3	71.5	1501	2022-08-25 11:05:00
1808	01	33.2	71.4	661	2022-08-25 11:35:00
1809	01	33	71.2	412	2022-08-25 12:05:00
1810	01	33	71.2	449	2022-08-25 12:35:00
1811	01	33.1	71.3	888	2022-08-25 13:05:00
1812	01	33.2	71.3	808	2022-08-25 13:35:00
1813	01	33	71.3	540	2022-08-25 14:05:00
1814	01	33	71.3	590	2022-08-25 14:35:00
1815	01	33.2	71.3	422	2022-08-25 15:05:00
1816	01	33.2	71.3	339	2022-08-25 15:35:00
1817	01	33.2	71.3	446	2022-08-25 16:05:00
1818	01	33.2	71.4	303	2022-08-25 16:35:00
1819	01	33.2	71.4	292	2022-08-25 17:05:00
1820	01	33.2	71.4	458	2022-08-25 17:35:00
1821	01	33.1	71.3	322	2022-08-25 18:05:00
1822	01	33	71.2	344	2022-08-25 18:35:00
1823	01	32.9	71.2	461	2022-08-25 19:05:00
1824	01	32.8	71.2	339	2022-08-25 19:35:00
1825	01	32.9	71.2	1001	2022-08-25 20:05:00
1826	01	32.9	71.1	1378	2022-08-25 20:35:00
1827	01	33	71.1	1115	2022-08-25 21:05:00
1828	01	32.9	71.1	1248	2022-08-25 21:35:00
1829	01	33	71.2	754	2022-08-25 22:05:00
1830	01	32.8	71.1	645	2022-08-25 22:36:00
1831	01	32.9	71.2	1134	2022-08-25 23:06:00
1832	01	32.9	71.2	1462	2022-08-25 23:36:00
1833	01	32.9	71.1	867	2022-08-26 00:06:00
1834	01	32.8	71.2	552	2022-08-26 00:36:00
1835	01	32.8	71.1	1029	2022-08-26 01:06:00
1836	01	32.8	71.1	843	2022-08-26 01:36:00
1837	01	32.9	71.1	1300	2022-08-26 02:06:00
1838	01	32.9	71.2	1223	2022-08-26 02:36:00
1839	01	32.9	71.2	1201	2022-08-26 03:06:00
1840	01	32.9	71.1	887	2022-08-26 03:36:00
1841	01	33	71.1	741	2022-08-26 04:06:00
1842	01	32.9	71.1	1105	2022-08-26 04:36:00
1843	01	32.9	71.1	881	2022-08-26 05:06:00
1844	01	33	71.2	776	2022-08-26 05:36:00
1845	01	32.9	71.1	837	2022-08-26 06:06:00
1846	01	33.1	71.2	661	2022-08-26 06:36:00
1847	01	33	71.2	417	2022-08-26 07:06:00
1848	01	32.9	71.1	875	2022-08-26 07:36:00
1849	01	33	71.3	462	2022-08-26 08:06:00
1850	01	32.9	71.2	569	2022-08-26 08:36:00
1851	01	32.9	71.2	564	2022-08-26 09:06:00
1852	01	33	71.2	1789	2022-08-26 09:36:00
1853	01	33	71.2	425	2022-08-26 10:06:00
1854	01	33	71.2	545	2022-08-26 10:36:00
1855	01	32.2	70.8	598	2022-08-26 11:06:00
1856	01	32.6	71.1	619	2022-08-26 11:36:00
1857	01	32.7	71	487	2022-08-26 12:06:00
1858	01	32.8	71.1	447	2022-08-26 12:36:00
1859	01	32.9	71.1	313	2022-08-26 13:06:00
1860	01	33	71.1	355	2022-08-26 13:36:00
1861	01	33.1	71.1	422	2022-08-26 14:06:00
1862	01	33.2	71.1	553	2022-08-26 14:36:00
1863	01	33.3	71.2	339	2022-08-26 15:06:00
1864	01	33.2	71.2	639	2022-08-26 15:36:00
1865	01	33.3	71.2	345	2022-08-26 16:06:00
1866	01	33.2	71.2	389	2022-08-26 16:37:00
1867	01	33.2	71.2	540	2022-08-26 17:07:00
1868	01	33.1	71.2	252	2022-08-26 17:37:00
1869	01	33	71	356	2022-08-26 18:07:00
1870	01	33	71.1	461	2022-08-26 18:37:00
1871	01	33	71.1	337	2022-08-26 19:07:00
1872	01	33	71.2	389	2022-08-26 19:37:00
1873	01	33	71.1	848	2022-08-26 20:07:00
1874	01	33	71	780	2022-08-26 20:37:00
1875	01	32.9	71	648	2022-08-26 21:07:00
1876	01	33	71.1	698	2022-08-26 21:37:00

## Sheet: 2
NO	Number of hive	Temperature	Humidity	CO₂	Time
2514	02	32	75.6	1013	2022-08-01 00:03:00
2515	02	31.6	74.9	937	2022-08-01 00:33:00
2516	02	31.5	74.7	1369	2022-08-01 01:04:00
2517	02	31.4	74.5	1160	2022-08-01 01:34:00
2518	02	31.3	75	1554	2022-08-01 02:04:00
2519	02	31.3	75	1669	2022-08-01 02:34:00
2520	02	31.4	75.5	1397	2022-08-01 03:04:00
2521	02	31.4	75	1650	2022-08-01 03:34:00
2522	02	31.1	74.6	1351	2022-08-01 04:04:00
2523	02	31	75.1	1446	2022-08-01 04:34:00
2524	02	31	75.4	991	2022-08-01 05:04:00
2525	02	31.3	76.1	1284	2022-08-01 05:34:00
2526	02	30.9	74.4	1178	2022-08-01 06:04:00
2527	02	30.8	74.7	1366	2022-08-01 06:34:00
2528	02	31.1	75.1	1063	2022-08-01 07:04:00
2529	02	30.8	74.4	997	2022-08-01 07:34:00
2530	02	30.6	74.5	888	2022-08-01 08:04:00
2531	02	30.6	74.4	954	2022-08-01 08:34:00
2532	02	30.7	74.3	831	2022-08-01 09:04:00
2533	02	30.6	74.3	811	2022-08-01 09:34:00
2534	02	30.5	74.3	621	2022-08-01 10:04:00
2535	02	30.4	74.5	964	2022-08-01 10:34:00
2536	02	30.4	74.9	1159	2022-08-01 11:04:00
2537	02	30.7	75.3	1345	2022-08-01 11:34:00
2538	02	30.7	75.5	1242	2022-08-01 12:04:00
2539	02	31	75.6	931	2022-08-01 12:34:00
2540	02	30.5	74.1	1351	2022-08-01 13:04:00
2541	02	30.6	73.9	660	2022-08-01 13:34:00
2542	02	30.7	74.3	1529	2022-08-01 14:04:00
2543	02	30.8	75.1	1074	2022-08-01 14:34:00
2544	02	30.8	74.9	892	2022-08-01 15:04:00
2545	02	30.8	74.5	1250	2022-08-01 15:34:00
2546	02	30.7	73.7	1217	2022-08-01 16:04:00
2547	02	30.6	74.4	1169	2022-08-01 16:34:00
2548	02	30.7	75.3	719	2022-08-01 17:04:00
2549	02	30.5	75.1	643	2022-08-01 17:34:00
2550	02	30.7	75.9	963	2022-08-01 18:04:00
2551	02	30.6	76	1378	2022-08-01 18:34:00
2552	02	30.6	76.3	661	2022-08-01 19:04:00
2553	02	30.5	76.5	686	2022-08-01 19:35:00
2554	02	30.5	77.1	1829	2022-08-01 20:05:00
2555	02	30.8	77.4	2965	2022-08-01 20:35:00
2556	02	31	77.4	2345	2022-08-01 21:05:00
2557	02	31.1	77.6	2478	2022-08-01 21:35:00
2558	02	31	77.5	2287	2022-08-01 22:05:00
2559	02	31.1	78	2301	2022-08-01 22:35:00
2560	02	31	77.5	2010	2022-08-01 23:05:00
2561	02	31.3	78.3	2090	2022-08-01 23:35:00
2562	02	31.2	78	2804	2022-08-02 00:05:00
2563	02	31.2	78.4	2596	2022-08-02 00:35:00
2564	02	31	78.2	2529	2022-08-02 01:05:00
2565	02	31.1	78.8	3510	2022-08-02 01:35:00
2566	02	31.1	78.6	2082	2022-08-02 02:05:00
2567	02	31.1	78.8	1688	2022-08-02 02:35:00
2568	02	31.1	78.7	1883	2022-08-02 03:05:00
2569	02	31.3	78.9	1943	2022-08-02 03:35:00
2570	02	30.9	78.5	1537	2022-08-02 04:05:00
2571	02	31	78.9	1770	2022-08-02 04:35:00
2572	02	31	79	1729	2022-08-02 05:05:00
2573	02	30.9	79.3	1280	2022-08-02 05:35:00
2574	02	30.6	78.9	581	2022-08-02 06:05:00
2575	02	30.4	78.7	836	2022-08-02 06:35:00
2576	02	30.1	77.9	1108	2022-08-02 07:05:00
2577	02	30.2	78.6	1108	2022-08-02 07:35:00
2578	02	30.2	78.3	879	2022-08-02 08:05:00
2579	02	30.3	79.1	1177	2022-08-02 08:35:00
2580	02	30.4	79.1	1503	2022-08-02 09:05:00
2581	02	30.2	78.7	755	2022-08-02 09:35:00
2582	02	30.1	78.4	1231	2022-08-02 10:05:00
2583	02	30.6	78.5	609	2022-08-02 10:35:00
2584	02	29.9	76.7	474	2022-08-02 11:05:00
2585	02	30.2	77.9	640	2022-08-02 11:35:00
2586	02	28.2	77.3	810	2022-08-02 12:05:00
2587	02	29.9	80.5	871	2022-08-02 12:35:00
2588	02	30.3	79.8	693	2022-08-02 13:05:00
2589	02	30.1	78.9	1325	2022-08-02 13:35:00
2590	02	29.8	77.1	1748	2022-08-02 14:06:00
2591	02	28.1	79	957	2022-08-02 14:36:00
2592	02	28.9	77	509	2022-08-02 15:06:00
2593	02	28.9	74.2	369	2022-08-02 15:36:00
2594	02	28.6	73.3	363	2022-08-02 16:06:00
2595	02	28.7	73.2	412	2022-08-02 16:36:00
2596	02	29.6	74.5	794	2022-08-02 17:06:00
2597	02	29.6	73	647	2022-08-02 17:36:00
2598	02	30.3	74.3	998	2022-08-02 18:06:00
2599	02	30.6	75.6	1227	2022-08-02 18:36:00
2600	02	31	76.4	1563	2022-08-02 19:06:00
2601	02	30.9	77.3	1261	2022-08-02 19:36:00
2602	02	31.1	77.9	2128	2022-08-02 20:06:00
2603	02	30.9	78.5	1891	2022-08-02 20:36:00
2604	02	30.9	78.8	2134	2022-08-02 21:06:00
2605	02	30.9	79	2742	2022-08-02 21:36:00
2606	02	30.8	78.9	1493	2022-08-02 22:06:00
2607	02	30.8	79.1	1980	2022-08-02 22:36:00
2608	02	30.6	79	1398	2022-08-02 23:06:00
2609	02	30.8	79.6	1595	2022-08-02 23:36:00
2610	02	30.7	79.3	1704	2022-08-03 00:06:00
2611	02	30.7	79.6	1794	2022-08-03 00:36:00
2612	02	30.7	79.6	2099	2022-08-03 01:06:00
2613	02	30.6	79.8	1626	2022-08-03 01:36:00
2614	02	30.7	80.6	2131	2022-08-03 02:06:00
2615	02	30.5	79.9	1680	2022-08-03 02:36:00
2616	02	30.6	80.2	1829	2022-08-03 03:06:00
2617	02	30.7	80.5	1673	2022-08-03 03:36:00
2618	02	30.5	80.1	1968	2022-08-03 04:06:00
2619	02	30.6	80.4	1311	2022-08-03 04:36:00
2620	02	30.4	80.7	1786	2022-08-03 05:06:00
2621	02	30.4	80.8	1116	2022-08-03 05:36:00
2622	02	30.3	80.7	847	2022-08-03 06:06:00
2623	02	30.3	80.7	1184	2022-08-03 06:36:00
2624	02	30.1	80.3	1200	2022-08-03 07:06:00
2625	02	30.2	80.6	938	2022-08-03 07:36:00
2626	02	30.4	80.9	1248	2022-08-03 08:07:00
2627	02	30.4	81	1529	2022-08-03 08:37:00
2628	02	30.5	80.8	1762	2022-08-03 09:07:00
2629	02	30.5	80.8	1719	2022-08-03 09:37:00
2630	02	30.4	80.3	499	2022-08-03 10:07:00
2631	02	30.6	80.5	1330	2022-08-03 10:37:00
2632	02	30.5	79.6	1973	2022-08-03 11:07:00
2633	02	30.5	81	2209	2022-08-03 11:37:00
2634	02	30.5	80.8	789	2022-08-03 12:07:00
2635	02	30.4	80.2	858	2022-08-03 12:37:00
2636	02	30.4	80.5	525	2022-08-03 13:07:00
2637	02	30.3	80.1	1142	2022-08-03 13:37:00
2638	02	30.2	79.2	961	2022-08-03 14:07:00
2639	02	30	79.3	1064	2022-08-03 14:37:00
2640	02	29.7	77.5	754	2022-08-03 15:07:00
2641	02	29.2	74.9	973	2022-08-03 15:37:00
2642	02	29.4	75.2	899	2022-08-03 16:07:00
2643	02	29.7	75.7	1265	2022-08-03 16:37:00
2644	02	29.8	76.4	911	2022-08-03 17:07:00
2645	02	30.4	78	540	2022-08-03 17:37:00
2646	02	30.4	78.1	771	2022-08-03 18:07:00
2647	02	30.5	78.8	984	2022-08-03 18:37:00
2648	02	31.1	78.9	638	2022-08-03 19:07:00
2649	02	30.9	79.5	1224	2022-08-03 19:37:00
2650	02	30.9	79.7	1361	2022-08-03 20:07:00
2651	02	31	80.1	1864	2022-08-03 20:37:00
2652	02	30.8	80.1	1599	2022-08-03 21:07:00
2653	02	30.7	80.3	1573	2022-08-03 21:37:00
2654	02	30.6	80.5	1660	2022-08-03 22:07:00
2655	02	30.6	80.7	1971	2022-08-03 22:37:00
2656	02	30.7	80.9	1975	2022-08-03 23:07:00
2657	02	30.4	80.6	1487	2022-08-03 23:37:00
2658	02	30.5	80.7	1539	2022-08-04 00:07:00
2659	02	30.5	81	1438	2022-08-04 00:37:00
2660	02	30.5	81.1	1635	2022-08-04 01:07:00
2661	02	30.6	81	1173	2022-08-04 01:37:00
2662	02	30.6	80.8	1402	2022-08-04 02:08:00
2663	02	30.5	80.9	1659	2022-08-04 02:38:00
2664	02	30.6	81.2	2066	2022-08-04 03:08:00
2665	02	30.5	81.2	1476	2022-08-04 03:38:00
2666	02	30.5	81.3	1219	2022-08-04 04:08:00
2667	02	30.5	81.5	1947	2022-08-04 04:38:00
2668	02	30.5	81.6	1698	2022-08-04 05:08:00
2669	02	30.4	81.5	901	2022-08-04 05:38:00
2670	02	30.4	81.4	627	2022-08-04 06:08:00
2671	02	30.1	80.9	944	2022-08-04 06:38:00
2672	02	30.3	81.6	1743	2022-08-04 07:08:00
2673	02	30.4	82.1	787	2022-08-04 07:38:00
2674	02	30.4	82.1	1145	2022-08-04 08:08:00
2675	02	30.5	82.3	671	2022-08-04 08:38:00
2676	02	30.2	81.6	786	2022-08-04 09:08:00
2677	02	30.3	81.6	1009	2022-08-04 09:38:00
2678	02	30.3	82	453	2022-08-04 10:08:00
2679	02	30.5	81.6	905	2022-08-04 10:38:00
2680	02	30	81	684	2022-08-04 11:08:00
2681	02	29.8	79.9	423	2022-08-04 11:38:00
2682	02	29.8	80.8	440	2022-08-04 12:08:00
2683	02	29.7	79.9	837	2022-08-04 12:38:00
2684	02	29.4	80.3	1187	2022-08-04 13:08:00
2685	02	29.5	79.6	968	2022-08-04 13:38:00
2686	02	29.4	77.3	884	2022-08-04 14:08:00
2687	02	29.7	78.7	1179	2022-08-04 14:38:00
2688	02	29.7	79.5	323	2022-08-04 15:08:00
2689	02	29.3	78.7	394	2022-08-04 15:38:00
2690	02	29.1	77.9	774	2022-08-04 16:08:00
2691	02	29	75.9	684	2022-08-04 16:38:00
2692	02	28.9	75.8	1025	2022-08-04 17:08:00
2693	02	28.5	74.4	433	2022-08-04 17:38:00
2694	02	28.5	76.2	1486	2022-08-04 18:08:00
2695	02	28.6	76.5	1014	2022-08-04 18:38:00
2696	02	28.7	77.3	607	2022-08-04 19:08:00
2697	02	28.8	76.7	539	2022-08-04 19:38:00
2698	02	28.8	77.3	676	2022-08-04 20:09:00
2699	02	28.8	77.1	908	2022-08-04 20:39:00
2700	02	28.8	77.5	1595	2022-08-04 21:09:00
2701	02	28.8	77.5	1507	2022-08-04 21:39:00
2702	02	28.8	77.8	1313	2022-08-04 22:09:00
2703	02	28.7	77.8	1577	2022-08-04 22:39:00
2704	02	28.5	77.9	1447	2022-08-04 23:09:00
2705	02	28.5	78	1344	2022-08-04 23:39:00
2706	02	28.6	77.7	1201	2022-08-05 00:09:00
2707	02	28.5	78.1	1377	2022-08-05 00:39:00
2708	02	28.6	78.7	1374	2022-08-05 01:09:00
2709	02	28.6	78.5	810	2022-08-05 01:39:00
2710	02	28.5	78.7	715	2022-08-05 02:09:00
2711	02	28.6	78.8	1516	2022-08-05 02:39:00
2712	02	28.5	78.4	863	2022-08-05 03:09:00
2713	02	28.3	78.7	898	2022-08-05 03:39:00
2714	02	28.3	79.2	1054	2022-08-05 04:09:00
2715	02	28.4	78.8	1111	2022-08-05 04:39:00
2716	02	28.3	78.7	886	2022-08-05 05:09:00
2717	02	28.2	78.8	650	2022-08-05 05:39:00
2718	02	28.2	78.4	792	2022-08-05 06:09:00
2719	02	28.1	78.8	588	2022-08-05 06:39:00
2720	02	28.1	78.4	829	2022-08-05 07:09:00
2721	02	28	79.1	1104	2022-08-05 07:39:00
2722	02	28	79.5	539	2022-08-05 08:09:00
2723	02	27.9	79	643	2022-08-05 08:39:00
2724	02	28	79.2	753	2022-08-05 09:09:00
2725	02	28	79.1	471	2022-08-05 09:39:00
2726	02	27.9	78.7	540	2022-08-05 10:09:00
2727	02	27.9	78.9	651	2022-08-05 10:39:00
2728	02	27.9	79.2	813	2022-08-05 11:09:00
2729	02	28	79.2	873	2022-08-05 11:39:00
2730	02	27.9	79.5	1065	2022-08-05 12:09:00
2731	02	27.9	79.9	564	2022-08-05 12:39:00
2732	02	28.1	80.5	737	2022-08-05 13:09:00
2733	02	28.1	79.3	591	2022-08-05 13:39:00
2734	02	28.3	79.3	462	2022-08-05 14:10:00
2735	02	28.2	79	799	2022-08-05 14:40:00
2736	02	28.2	78.7	1498	2022-08-05 15:10:00
2737	02	28.1	78.2	1115	2022-08-05 15:40:00
2738	02	28.1	78.6	468	2022-08-05 16:10:00
2739	02	28.1	78	1196	2022-08-05 16:40:00
2740	02	28.1	77.3	819	2022-08-05 17:10:00
2741	02	28.1	74.6	427	2022-08-05 17:40:00
2742	02	28	75.3	1496	2022-08-05 18:10:00
2743	02	28.1	76.8	1354	2022-08-05 18:40:00
2744	02	28	75.6	523	2022-08-05 19:10:00
2745	02	28.1	76.8	889	2022-08-05 19:40:00
2746	02	28.2	77.2	868	2022-08-05 20:10:00
2747	02	28.1	77.2	1070	2022-08-05 20:40:00
2748	02	28.1	77.3	758	2022-08-05 21:10:00
2749	02	28.2	77.9	679	2022-08-05 21:40:00
2750	02	28.1	77.9	624	2022-08-05 22:10:00
2751	02	28	77.9	782	2022-08-05 22:40:00
2752	02	28	78.1	1060	2022-08-05 23:10:00
2753	02	28	78.1	1176	2022-08-05 23:40:00
2754	02	28	78.4	1053	2022-08-06 00:10:00
2755	02	28.1	78.3	647	2022-08-06 00:40:00
2756	02	28	78.6	1012	2022-08-06 01:10:00
2757	02	28	78.5	1241	2022-08-06 01:40:00
2758	02	28	78.6	1349	2022-08-06 02:10:00
2759	02	28	78.1	935	2022-08-06 02:40:00
2760	02	28	78.6	1164	2022-08-06 03:10:00
2761	02	28	78.9	1459	2022-08-06 03:40:00
2762	02	28	78.6	1158	2022-08-06 04:10:00
2763	02	27.9	78.4	1107	2022-08-06 04:40:00
2764	02	27.9	78.7	854	2022-08-06 05:10:00
2765	02	27.8	78.7	539	2022-08-06 05:40:00
2766	02	27.7	78.6	805	2022-08-06 06:10:00
2767	02	27.7	78.8	455	2022-08-06 06:40:00
2768	02	27.9	79	1667	2022-08-06 07:10:00
2769	02	27.7	78.8	1449	2022-08-06 07:40:00
2770	02	27.8	78.8	847	2022-08-06 08:10:00
2771	02	27.8	79.5	871	2022-08-06 08:41:00
2772	02	27.8	79.5	836	2022-08-06 09:11:00
2773	02	27.9	79.6	1428	2022-08-06 09:41:00
2774	02	27.9	80	634	2022-08-06 10:11:00
2775	02	28	79.6	941	2022-08-06 10:41:00
2776	02	28.1	79.7	661	2022-08-06 11:11:00
2777	02	24.9	78.2	367	2022-08-06 11:41:00
2778	02	23.1	81.7	2468	2022-08-06 12:11:00
2779	02	23.3	81.9	1123	2022-08-06 12:41:00
2780	02	23.4	82	511	2022-08-06 13:11:00
2781	02	22.9	81	577	2022-08-06 13:41:00
2782	02	22.8	80.6	385	2022-08-06 14:11:00
2783	02	22.9	80.4	605	2022-08-06 14:41:00
2784	02	23.1	80.5	452	2022-08-06 15:11:00
2785	02	23.2	80.4	912	2022-08-06 15:41:00
2786	02	23.3	80.4	716	2022-08-06 16:11:00
2787	02	23.2	79.8	3711	2022-08-06 16:41:00
2788	02	29.5	84.3	4574	2022-08-06 17:11:00
2789	02	30.4	83.3	1168	2022-08-06 17:41:00
2790	02	29.7	79.9	711	2022-08-06 18:11:00
2791	02	29.1	78	1001	2022-08-06 18:41:00
2792	02	28.6	77.2	645	2022-08-06 19:11:00
2793	02	28	76.7	423	2022-08-06 19:41:00
2794	02	27.5	76.4	520	2022-08-06 20:11:00
2795	02	27.4	76.8	535	2022-08-06 20:41:00
2796	02	27.3	76.9	881	2022-08-06 21:11:00
2797	02	27.2	77.4	631	2022-08-06 21:41:00
2798	02	27.2	77.4	733	2022-08-06 22:11:00
2799	02	27.1	77.5	599	2022-08-06 22:41:00
2800	02	27.1	77.5	672	2022-08-06 23:11:00
2801	02	27.2	77.8	629	2022-08-06 23:41:00
2802	02	27.2	78	722	2022-08-07 00:11:00
2803	02	27.4	78.4	720	2022-08-07 00:41:00
2804	02	27.4	78.7	861	2022-08-07 01:11:00
2805	02	27.5	78.5	1030	2022-08-07 01:41:00
2806	02	27.6	79.3	1056	2022-08-07 02:12:00
2807	02	27.7	79	645	2022-08-07 02:42:00
2808	02	27.3	78.6	767	2022-08-07 03:12:00
2809	02	27.1	78.8	954	2022-08-07 03:42:00
2810	02	27.1	78.9	1104	2022-08-07 04:12:00
2811	02	27.1	79.2	753	2022-08-07 04:42:00
2812	02	26.9	79.1	1099	2022-08-07 05:12:00
2813	02	27.1	79.2	512	2022-08-07 05:42:00
2814	02	27.1	79.3	582	2022-08-07 06:12:00
2815	02	27.1	78.9	507	2022-08-07 06:42:00
2816	02	27.1	78.4	462	2022-08-07 07:12:00
2817	02	27.3	78.4	425	2022-08-07 07:42:00
2818	02	27.6	79	457	2022-08-07 08:12:00
2819	02	27.6	78.8	303	2022-08-07 08:42:00
2820	02	27.6	78.8	358	2022-08-07 09:12:00
2821	02	27.7	78.8	412	2022-08-07 09:42:00
2822	02	27.6	78.6	371	2022-08-07 10:12:00
2823	02	27.8	78.5	369	2022-08-07 10:42:00
2824	02	27.7	78.2	364	2022-08-07 11:12:00
2825	02	27.7	78.4	422	2022-08-07 11:42:00
2826	02	28.1	78.8	378	2022-08-07 12:12:00
2827	02	28.4	79.6	382	2022-08-07 12:42:00
2828	02	28.4	79.4	341	2022-08-07 13:12:00
2829	02	28.4	79.2	424	2022-08-07 13:42:00
2830	02	28.5	79.4	409	2022-08-07 14:12:00
2831	02	28.3	78.7	353	2022-08-07 14:42:00
2832	02	28.1	78	531	2022-08-07 15:12:00
2833	02	28.1	77.7	378	2022-08-07 15:42:00
2834	02	28	77.7	274	2022-08-07 16:12:00
2835	02	27.9	77.6	377	2022-08-07 16:42:00
2836	02	27.8	77.6	304	2022-08-07 17:12:00
2837	02	27.9	77.9	251	2022-08-07 17:42:00
2838	02	28.2	78.7	525	2022-08-07 18:12:00
2839	02	28.3	79.1	607	2022-08-07 18:42:00
2840	02	28.1	78.9	302	2022-08-07 19:12:00
2841	02	28.1	79.5	388	2022-08-07 19:42:00
2842	02	28.2	79.7	722	2022-08-07 20:12:00
2843	02	28.4	80.7	1107	2022-08-07 20:43:00
2844	02	28.5	81.1	969	2022-08-07 21:13:00
2845	02	28.9	81.7	692	2022-08-07 21:43:00
2846	02	29.2	82.1	777	2022-08-07 22:13:00
2847	02	29	81.9	671	2022-08-07 22:43:00
2848	02	28.8	81.8	905	2022-08-07 23:13:00
2849	02	28.8	82	825	2022-08-07 23:43:00
2850	02	28.8	82.3	840	2022-08-08 00:13:00
2851	02	28.7	82	682	2022-08-08 00:43:00
2852	02	28.5	81.8	741	2022-08-08 01:13:00
2853	02	28.5	82.1	968	2022-08-08 01:43:00
2854	02	28.4	81.8	776	2022-08-08 02:13:00
2855	02	28.3	81.9	848	2022-08-08 02:43:00
2856	02	28.2	81.8	788	2022-08-08 03:13:00
2857	02	28.1	81.6	634	2022-08-08 03:43:00
2858	02	28	81.5	534	2022-08-08 04:13:00
2859	02	27.9	81.6	1033	2022-08-08 04:43:00
2860	02	27.9	81.8	1334	2022-08-08 05:13:00
2861	02	27.7	81.9	441	2022-08-08 05:43:00
2862	02	27.6	81.9	679	2022-08-08 06:13:00
2863	02	27.6	81.8	820	2022-08-08 06:43:00
2864	02	27.6	81.8	621	2022-08-08 07:13:00
2865	02	27.5	81.9	405	2022-08-08 07:43:00
2866	02	27.5	82	541	2022-08-08 08:13:00
2867	02	27.7	82.2	489	2022-08-08 08:43:00
2868	02	27.7	82.2	566	2022-08-08 09:13:00
2869	02	27.7	82.3	389	2022-08-08 09:43:00
2870	02	27.8	82.4	549	2022-08-08 10:13:00
2871	02	27.8	82.5	446	2022-08-08 10:43:00
2872	02	27.9	82.8	1227	2022-08-08 11:13:00
2873	02	27.9	82.9	490	2022-08-08 11:43:00
2874	02	27.8	82.6	520	2022-08-08 12:13:00
2875	02	27.8	82.4	486	2022-08-08 12:43:00
2876	02	27.9	82.4	850	2022-08-08 13:13:00
2877	02	28	82.4	452	2022-08-08 13:43:00
2878	02	28	82.2	393	2022-08-08 14:13:00
2879	02	28.3	83.7	1477	2022-08-08 14:44:00
2880	02	28.2	85.7	574	2022-08-08 15:14:00
2881	02	27.8	87	577	2022-08-08 15:44:00
2882	02	27.6	87.5	1009	2022-08-08 16:14:00
2883	02	27.3	88.4	435	2022-08-08 16:44:00
2884	02	27	88.6	533	2022-08-08 17:14:00
2885	02	27.1	89.3	765	2022-08-08 17:44:00
2886	02	27.3	89.8	888	2022-08-08 18:14:00
2887	02	27.4	90.1	807	2022-08-08 18:44:00
2888	02	27.3	90.3	557	2022-08-08 19:14:00
2889	02	27.3	90.3	732	2022-08-08 19:44:00
2890	02	27.4	90.5	2536	2022-08-08 20:14:00
2891	02	27.7	90.5	2176	2022-08-08 20:44:00
2892	02	27.7	90.8	2020	2022-08-08 21:14:00
2893	02	27.6	90.7	791	2022-08-08 21:44:00
2894	02	27.4	90.8	1141	2022-08-08 22:14:00
2895	02	27.2	90.8	1051	2022-08-08 22:44:00
2896	02	27.2	91	1470	2022-08-08 23:14:00
2897	02	27.1	91.1	1762	2022-08-08 23:44:00
2898	02	27.1	91	1040	2022-08-09 00:14:00
2899	02	27.2	90.9	1534	2022-08-09 00:44:00
2900	02	26.9	90.8	1161	2022-08-09 01:14:00
2901	02	27	90.7	1537	2022-08-09 01:44:00
2902	02	26.8	90.6	1084	2022-08-09 02:14:00
2903	02	26.7	90.6	1219	2022-08-09 02:44:00
2904	02	26.5	90.5	1037	2022-08-09 03:14:00
2905	02	26.5	90.5	1450	2022-08-09 03:44:00
2906	02	26.5	90.6	1022	2022-08-09 04:14:00
2907	02	26.5	90.5	864	2022-08-09 04:44:00
2908	02	26.4	90.4	844	2022-08-09 05:14:00
2909	02	26.3	90.4	644	2022-08-09 05:44:00
2910	02	26.5	90.4	1065	2022-08-09 06:14:00
2911	02	26.6	90.5	915	2022-08-09 06:44:00
2912	02	26.7	90.5	1455	2022-08-09 07:14:00
2913	02	26.6	90.5	1189	2022-08-09 07:44:00
2914	02	26.8	90.5	779	2022-08-09 08:14:00
2915	02	26.7	90.5	645	2022-08-09 08:44:00
2916	02	26.9	90.5	540	2022-08-09 09:15:00
2917	02	26.9	90.3	570	2022-08-09 09:45:00
2918	02	26.6	89.9	344	2022-08-09 10:15:00
2919	02	26.4	89	610	2022-08-09 10:45:00
2920	02	25.7	87.6	793	2022-08-09 11:15:00
2921	02	27.1	87.2	783	2022-08-09 11:45:00
2922	02	27.2	86.5	1872	2022-08-09 12:15:00
2923	02	27.1	85.9	1148	2022-08-09 12:45:00
2924	02	26.9	85.8	793	2022-08-09 13:15:00
2925	02	27	85.5	868	2022-08-09 13:45:00
2926	02	27.4	83.9	1350	2022-08-09 14:15:00
2927	02	28.7	84.9	1813	2022-08-09 14:45:00
2928	02	26.7	81.8	381	2022-08-09 15:15:00
2929	02	27	83.9	984	2022-08-09 15:45:00
2930	02	28	84.5	461	2022-08-09 16:15:00
2931	02	29.2	84.8	847	2022-08-09 16:45:00
2932	02	29.6	85	865	2022-08-09 17:15:00
2933	02	29.9	84.8	680	2022-08-09 17:45:00
2934	02	30.3	84.7	795	2022-08-09 18:15:00
2935	02	30.6	84.2	836	2022-08-09 18:45:00
2936	02	30.4	83.6	770	2022-08-09 19:15:00
2937	02	30.3	83	711	2022-08-09 19:45:00
2938	02	30	82.5	1161	2022-08-09 20:15:00
2939	02	30.2	83.5	3232	2022-08-09 20:45:00
2940	02	30.2	83.8	1168	2022-08-09 21:15:00
2941	02	29.9	82.8	625	2022-08-09 21:45:00
2942	02	30	83.3	896	2022-08-09 22:15:00
2943	02	30.3	83.5	754	2022-08-09 22:45:00
2944	02	30.4	83.6	801	2022-08-09 23:15:00
2945	02	30.3	83.6	922	2022-08-09 23:45:00
2946	02	30.1	83.4	983	2022-08-10 00:15:00
2947	02	30	83.2	846	2022-08-10 00:45:00
2948	02	30.1	82.9	1391	2022-08-10 01:15:00
2949	02	30.2	82.7	615	2022-08-10 01:45:00
2950	02	30	81.6	667	2022-08-10 02:15:00
2951	02	30	81.6	780	2022-08-10 02:46:00
2952	02	29.9	80.9	452	2022-08-10 03:16:00
2953	02	29.9	80.3	607	2022-08-10 03:46:00
2954	02	30	80.2	566	2022-08-10 04:16:00
2955	02	30	80.3	682	2022-08-10 04:46:00
2956	02	29.9	79.6	626	2022-08-10 05:16:00
2957	02	29.6	79	415	2022-08-10 05:46:00
2958	02	29.9	79.7	860	2022-08-10 06:16:00
2959	02	30.2	80.4	1405	2022-08-10 06:46:00
2960	02	30.1	79.4	278	2022-08-10 07:16:00
2961	02	30.3	79.9	913	2022-08-10 07:46:00
2962	02	30.4	79.5	727	2022-08-10 08:16:00
2963	02	30.6	79.3	885	2022-08-10 08:46:00
2964	02	30.5	79.2	783	2022-08-10 09:16:00
2965	02	30.6	78.8	1167	2022-08-10 09:46:00
2966	02	29.7	77.5	873	2022-08-10 10:16:00
2967	02	29	76.8	755	2022-08-10 10:46:00
2968	02	29.3	78.4	984	2022-08-10 11:16:00
2969	02	27.2	78.1	323	2022-08-10 11:46:00
2970	02	27.4	79.3	2169	2022-08-10 12:16:00
2971	02	27.7	80.4	969	2022-08-10 12:46:00
2972	02	29.4	82.5	420	2022-08-10 13:16:00
2973	02	30.7	82.1	712	2022-08-10 13:46:00
2974	02	31.1	81.2	471	2022-08-10 14:16:00
2975	02	31.4	80.5	420	2022-08-10 14:46:00
2976	02	31.7	80.3	533	2022-08-10 15:16:00
2977	02	31.8	79.8	383	2022-08-10 15:46:00
2978	02	32.3	80.1	447	2022-08-10 16:16:00
2979	02	32.4	79.8	435	2022-08-10 16:46:00
2980	02	32.4	79.3	280	2022-08-10 17:16:00
2981	02	32.5	79.2	340	2022-08-10 17:46:00
2982	02	32.2	78.7	335	2022-08-10 18:16:00
2983	02	32.1	78.9	326	2022-08-10 18:46:00
2984	02	31.9	78.8	299	2022-08-10 19:16:00
2985	02	32	79.1	449	2022-08-10 19:46:00
2986	02	32	79	1025	2022-08-10 20:16:00
2987	02	32	79.9	1737	2022-08-10 20:47:00
2988	02	31.9	80.5	991	2022-08-10 21:17:00
2989	02	31.7	80.7	1303	2022-08-10 21:47:00
2990	02	31.4	80.4	476	2022-08-10 22:17:00
2991	02	31.3	80.5	968	2022-08-10 22:47:00
2992	02	31.3	80.8	1104	2022-08-10 23:17:00
2993	02	31.1	80.6	2376	2022-08-10 23:47:00
2994	02	31.2	81	948	2022-08-11 00:17:00
2995	02	31.1	81.1	942	2022-08-11 00:47:00
2996	02	31	81.1	1401	2022-08-11 01:17:00
2997	02	31.1	81.2	782	2022-08-11 01:47:00
2998	02	31.2	81.4	1439	2022-08-11 02:17:00
2999	02	31.2	81.4	952	2022-08-11 02:47:00
3000	02	31.2	81.5	668	2022-08-11 03:17:00
3001	02	31.2	81.6	961	2022-08-11 03:47:00
3002	02	31.2	81.7	1145	2022-08-11 04:17:00
3003	02	31.2	81.5	1410	2022-08-11 04:47:00
3004	02	31.1	81.2	607	2022-08-11 05:17:00
3005	02	30.9	80.6	461	2022-08-11 05:47:00
3006	02	30.9	80.5	520	2022-08-11 06:17:00
3007	02	31.1	80.8	732	2022-08-11 06:47:00
3008	02	31.5	81	668	2022-08-11 07:17:00
3009	02	31.6	80.3	769	2022-08-11 07:47:00
3010	02	31.4	79.8	842	2022-08-11 08:17:00
3011	02	31.7	80.1	783	2022-08-11 08:47:00
3012	02	32	80.1	741	2022-08-11 09:17:00
3013	02	31.9	79.8	646	2022-08-11 09:47:00
3014	02	31.1	78.4	494	2022-08-11 10:17:00
3015	02	30.8	77.8	662	2022-08-11 10:47:00
3016	02	31.4	79.1	619	2022-08-11 11:17:00
3017	02	32	79.6	351	2022-08-11 11:47:00
3018	02	32.5	78.9	433	2022-08-11 12:17:00
3019	02	32.8	78	408	2022-08-11 12:47:00
3020	02	33.4	78.9	419	2022-08-11 13:17:00
3021	02	33.7	77.7	448	2022-08-11 13:47:00
3022	02	34.1	77.2	774	2022-08-11 14:17:00
3023	02	34	75.4	470	2022-08-11 14:47:00
3024	02	34	75.8	520	2022-08-11 15:18:00
3025	02	34.2	76.2	361	2022-08-11 15:48:00
3026	02	33.9	75	370	2022-08-11 16:18:00
3027	02	34	74.4	284	2022-08-11 16:48:00
3028	02	33.9	74.5	365	2022-08-11 17:18:00
3029	02	33.9	74.6	409	2022-08-11 17:48:00
3030	02	34	74.8	373	2022-08-11 18:18:00
3031	02	33.7	73.1	257	2022-08-11 18:48:00
3032	02	33.5	73.1	309	2022-08-11 19:18:00
3033	02	33.4	73.6	374	2022-08-11 19:48:00
3034	02	33.5	74.4	824	2022-08-11 20:18:00
3035	02	34	76	1472	2022-08-11 20:48:00
3036	02	34.3	76	1495	2022-08-11 21:18:00
3037	02	34.4	76.7	1640	2022-08-11 21:48:00
3038	02	33.7	74.8	914	2022-08-11 22:18:00
3039	02	33.8	75.6	763	2022-08-11 22:48:00
3040	02	34	74.9	1479	2022-08-11 23:18:00
3041	02	34	75.9	1288	2022-08-11 23:48:00
3042	02	34.3	75.3	1116	2022-08-12 00:18:00
3043	02	34.3	75.2	636	2022-08-12 00:48:00
3044	02	34	74.6	1094	2022-08-12 01:18:00
3045	02	34.1	74.6	1174	2022-08-12 01:48:00
3046	02	34	74.3	789	2022-08-12 02:18:00
3047	02	34	74.3	536	2022-08-12 02:48:00
3048	02	34.1	74.4	1920	2022-08-12 03:18:00
3049	02	34.3	74.2	952	2022-08-12 03:48:00
3050	02	34	73.6	783	2022-08-12 04:18:00
3051	02	34.1	73.9	953	2022-08-12 04:48:00
3052	02	34	73.1	775	2022-08-12 05:18:00
3053	02	34	73.4	474	2022-08-12 05:48:00
3054	02	33.8	72.6	454	2022-08-12 06:18:00
3055	02	34	73.3	888	2022-08-12 06:48:00
3056	02	34	73	650	2022-08-12 07:18:00
3057	02	33.7	72.9	419	2022-08-12 07:48:00
3058	02	33.6	73.1	509	2022-08-12 08:18:00
3059	02	33.5	73	448	2022-08-12 08:48:00
3060	02	33.6	72.9	359	2022-08-12 09:19:00
3061	02	33.7	73.5	399	2022-08-12 09:49:00
3062	02	33.6	72.7	308	2022-08-12 10:19:00
3063	02	33.6	72.8	332	2022-08-12 10:49:00
3064	02	33.6	72.9	378	2022-08-12 11:19:00
3065	02	33.5	72.6	328	2022-08-12 11:49:00
3066	02	33.7	73.5	390	2022-08-12 12:19:00
3067	02	33.6	72.2	339	2022-08-12 12:49:00
3068	02	33.8	71.2	419	2022-08-12 13:19:00
3069	02	33.9	70.4	446	2022-08-12 13:49:00
3070	02	33.9	70.7	371	2022-08-12 14:19:00
3071	02	33.9	71.3	317	2022-08-12 14:49:00
3072	02	34.1	71.2	305	2022-08-12 15:19:00
3073	02	34	70.9	297	2022-08-12 15:49:00
3074	02	33.9	71.4	364	2022-08-12 16:19:00
3075	02	33.8	71.5	322	2022-08-12 16:49:00
3076	02	33.9	70.7	316	2022-08-12 17:19:00
3077	02	34	70.5	488	2022-08-12 17:49:00
3078	02	34.3	70.3	303	2022-08-12 18:19:00
3079	02	34.5	69.5	309	2022-08-12 18:49:00
3080	02	34.2	68.2	300	2022-08-12 19:19:00
3081	02	34	67.1	309	2022-08-12 19:49:00
3082	02	34.1	68.2	1400	2022-08-12 20:19:00
3083	02	34.1	71.6	1227	2022-08-12 20:49:00
3084	02	34.1	70.5	1798	2022-08-12 21:19:00
3085	02	33.7	70.9	1190	2022-08-12 21:49:00
3086	02	33.7	71.8	1776	2022-08-12 22:19:00
3087	02	33.5	71.3	1621	2022-08-12 22:49:00
3088	02	33.4	71.9	1806	2022-08-12 23:19:00
3089	02	33.2	71.6	1275	2022-08-12 23:49:00
3090	02	33.1	71.7	1424	2022-08-13 00:19:00
3091	02	32.8	71.1	1402	2022-08-13 00:49:00
3092	02	32.9	71.7	1250	2022-08-13 01:19:00
3093	02	32.8	71.4	1316	2022-08-13 01:49:00
3094	02	32.6	71.6	1477	2022-08-13 02:19:00
3095	02	32.6	71.7	1492	2022-08-13 02:50:00
3096	02	32.6	72	1315	2022-08-13 03:20:00
3097	02	32.5	71.9	1103	2022-08-13 03:50:00
3098	02	32.5	71.9	1368	2022-08-13 04:20:00
3099	02	32.5	72	1156	2022-08-13 04:50:00
3100	02	32.5	71.7	1202	2022-08-13 05:20:00
3101	02	32.4	71.4	945	2022-08-13 05:50:00
3102	02	32.1	70.4	609	2022-08-13 06:20:00
3103	02	32.2	70.4	1278	2022-08-13 06:50:00
3104	02	32.2	71.2	1225	2022-08-13 07:20:00
3105	02	32.4	71.8	864	2022-08-13 07:50:00
3106	02	32.5	71.2	1039	2022-08-13 08:20:00
3107	02	32.6	70.8	636	2022-08-13 08:50:00
3108	02	32.7	70.6	525	2022-08-13 09:20:00
3109	02	32.7	70	523	2022-08-13 09:50:00
3110	02	32.9	69.9	555	2022-08-13 10:20:00
3111	02	31.2	73.1	377	2022-08-13 10:50:00
3112	02	32.5	70.6	342	2022-08-13 11:20:00
3113	02	33	69.9	406	2022-08-13 11:50:00
3114	02	33.2	69.3	339	2022-08-13 12:20:00
3115	02	33.4	68.8	282	2022-08-13 12:50:00
3116	02	33.5	68.6	314	2022-08-13 13:20:00
3117	02	33.5	67.8	284	2022-08-13 13:50:00
3118	02	33.6	67.5	402	2022-08-13 14:20:00
3119	02	33.6	67.5	268	2022-08-13 14:50:00
3120	02	33.7	66.8	288	2022-08-13 15:20:00
3121	02	33.7	66.4	289	2022-08-13 15:50:00
3122	02	33.8	66.2	303	2022-08-13 16:20:00
3123	02	33.9	66.1	243	2022-08-13 16:50:00
3124	02	33.8	65.6	249	2022-08-13 17:20:00
3125	02	33.7	64.9	245	2022-08-13 17:50:00
3126	02	33.7	65.2	288	2022-08-13 18:20:00
3127	02	33.7	65.1	295	2022-08-13 18:50:00
3128	02	33.7	64.7	260	2022-08-13 19:20:00
3129	02	33.6	63.9	319	2022-08-13 19:50:00
3130	02	33.9	66.1	1623	2022-08-13 20:20:00
3131	02	34	67.9	1799	2022-08-13 20:50:00
3132	02	34.2	68.7	1790	2022-08-13 21:21:00
3133	02	34.3	69.1	1743	2022-08-13 21:51:00
3134	02	34.3	69.3	2225	2022-08-13 22:21:00
3135	02	34.3	68.5	705	2022-08-13 22:51:00
3136	02	34.2	68.2	1069	2022-08-13 23:21:00
3137	02	34.2	68.5	965	2022-08-13 23:51:00
3138	02	34.2	67.6	1082	2022-08-14 00:21:00
3139	02	34	67.5	724	2022-08-14 00:51:00
3140	02	34	67.3	623	2022-08-14 01:21:00
3141	02	33.9	66.8	704	2022-08-14 01:51:00
3142	02	33.9	66.7	606	2022-08-14 02:21:00
3143	02	33.9	66.4	672	2022-08-14 02:51:00
3144	02	33.9	66.5	515	2022-08-14 03:21:00
3145	02	34	66.5	719	2022-08-14 03:51:00
3146	02	33.9	65.8	481	2022-08-14 04:21:00
3147	02	33.8	65.2	460	2022-08-14 04:51:00
3148	02	33.8	64.7	402	2022-08-14 05:21:00
3149	02	33.7	64.2	463	2022-08-14 05:51:00
3150	02	33.6	64.2	379	2022-08-14 06:21:00
3151	02	33.5	64.1	354	2022-08-14 06:51:00
3152	02	33.4	63.6	337	2022-08-14 07:21:00
3153	02	33.4	64	425	2022-08-14 07:51:00
3154	02	33.4	63.9	395	2022-08-14 08:21:00
3155	02	33.4	63.7	372	2022-08-14 08:51:00
3156	02	33.4	63.3	385	2022-08-14 09:21:00
3157	02	33.3	63	348	2022-08-14 09:51:00
3158	02	33.3	63.1	323	2022-08-14 10:21:00
3159	02	33.4	63	328	2022-08-14 10:51:00
3160	02	33.4	63.1	271	2022-08-14 11:21:00
3161	02	33.3	62.9	302	2022-08-14 11:51:00
3162	02	33.3	62.5	296	2022-08-14 12:21:00
3163	02	33.4	62.5	365	2022-08-14 12:51:00
3164	02	33.6	62.5	245	2022-08-14 13:21:00
3165	02	33.7	62.5	219	2022-08-14 13:51:00
3166	02	34	62.8	386	2022-08-14 14:21:00
3167	02	34.3	62.3	264	2022-08-14 14:51:00
3168	02	34.4	62.2	255	2022-08-14 15:22:00
3169	02	34.5	61.9	255	2022-08-14 15:52:00
3170	02	34.4	61.4	275	2022-08-14 16:22:00
3171	02	34.4	61.4	265	2022-08-14 16:52:00
3172	02	34.5	61.7	298	2022-08-14 17:22:00
3173	02	34.3	61.8	257	2022-08-14 17:52:00
3174	02	34.1	61.7	299	2022-08-14 18:22:00
3175	02	33.9	61.6	266	2022-08-14 18:52:00
3176	02	33.6	61.4	231	2022-08-14 19:22:00
3177	02	33.5	61.2	253	2022-08-14 19:52:00
3178	02	33.6	62.3	512	2022-08-14 20:22:00
3179	02	33.8	64.8	1701	2022-08-14 20:52:00
3180	02	34	66.1	1786	2022-08-14 21:22:00
3181	02	33.8	64.1	328	2022-08-14 21:52:00
3182	02	33.7	63.2	475	2022-08-14 22:22:00
3183	02	33.8	63.5	595	2022-08-14 22:52:00
3184	02	33.8	63.4	360	2022-08-14 23:22:00
3185	02	33.8	63.5	564	2022-08-14 23:52:00
3186	02	33.9	63.6	776	2022-08-15 00:22:00
3187	02	34	64.6	639	2022-08-15 00:52:00
3188	02	34	64.6	624	2022-08-15 01:22:00
3189	02	33.9	63.4	589	2022-08-15 01:52:00
3190	02	33.9	62.8	848	2022-08-15 02:22:00
3191	02	33.9	63.3	546	2022-08-15 02:52:00
3192	02	33.8	62.8	585	2022-08-15 03:22:00
3193	02	33.7	62.3	461	2022-08-15 03:52:00
3194	02	33.7	62.1	433	2022-08-15 04:22:00
3195	02	33.8	62.7	694	2022-08-15 04:52:00
3196	02	33.8	62.8	417	2022-08-15 05:22:00
3197	02	33.7	61.4	455	2022-08-15 05:52:00
3198	02	33.8	62.1	691	2022-08-15 06:22:00
3199	02	33.7	61.6	432	2022-08-15 06:52:00
3200	02	33.7	61.2	457	2022-08-15 07:22:00
3201	02	33.6	61	438	2022-08-15 07:52:00
3202	02	33.6	61.3	406	2022-08-15 08:22:00
3203	02	33.6	62.7	495	2022-08-15 08:52:00
3204	02	33.5	62	412	2022-08-15 09:22:00
3205	02	33.5	61.5	336	2022-08-15 09:53:00
3206	02	33.5	61.5	336	2022-08-15 10:23:00
3207	02	33.6	61.9	332	2022-08-15 10:53:00
3208	02	33.5	61.1	298	2022-08-15 11:23:00
3209	02	33.8	62.8	297	2022-08-15 11:53:00
3210	02	33.7	61.8	303	2022-08-15 12:23:00
3211	02	33.8	61.7	284	2022-08-15 12:53:00
3212	02	34	62	297	2022-08-15 13:23:00
3213	02	34.2	61.4	270	2022-08-15 13:53:00
3214	02	34.4	61.8	312	2022-08-15 14:23:00
3215	02	34.6	61.8	292	2022-08-15 14:53:00
3216	02	34.8	63.2	231	2022-08-15 15:23:00
3217	02	34.9	62.6	221	2022-08-15 15:53:00
3218	02	35	62.9	250	2022-08-15 16:23:00
3219	02	35	62.9	254	2022-08-15 16:53:00
3220	02	34.9	62.4	274	2022-08-15 17:23:00
3221	02	34.6	62.4	224	2022-08-15 17:53:00
3222	02	34.2	61.9	214	2022-08-15 18:23:00
3223	02	34	62.2	250	2022-08-15 18:53:00
3224	02	33.8	62.5	234	2022-08-15 19:23:00
3225	02	33.6	62.6	394	2022-08-15 19:53:00
3226	02	33.8	64.7	1886	2022-08-15 20:23:00
3227	02	34	66.6	1761	2022-08-15 20:53:00
3228	02	34	67.7	1322	2022-08-15 21:23:00
3229	02	34.1	68.2	1350	2022-08-15 21:53:00
3230	02	33.9	67.8	641	2022-08-15 22:23:00
3231	02	33.8	67.6	438	2022-08-15 22:53:00
3232	02	33.9	67.2	435	2022-08-15 23:23:00
3233	02	33.9	66.3	484	2022-08-15 23:53:00
3234	02	33.7	65.3	442	2022-08-16 00:23:00
3235	02	33.7	65.1	707	2022-08-16 00:53:00
3236	02	33.8	65.2	717	2022-08-16 01:23:00
3237	02	33.8	65.4	726	2022-08-16 01:53:00
3238	02	33.8	65.3	565	2022-08-16 02:23:00
3239	02	33.8	65	498	2022-08-16 02:53:00
3240	02	33.9	65.1	1010	2022-08-16 03:24:00
3241	02	33.9	65.2	613	2022-08-16 03:54:00
3242	02	34	65.3	692	2022-08-16 04:24:00
3243	02	34	65	629	2022-08-16 04:54:00
3244	02	33.8	63.6	363	2022-08-16 05:24:00
3245	02	33.8	63.1	393	2022-08-16 05:54:00
3246	02	33.7	63	463	2022-08-16 06:24:00
3247	02	33.7	62.9	425	2022-08-16 06:54:00
3248	02	33.7	62.9	447	2022-08-16 07:24:00
3249	02	33.6	63.3	523	2022-08-16 07:54:00
3250	02	33.6	63.3	439	2022-08-16 08:24:00
3251	02	33.5	62.8	380	2022-08-16 08:54:00
3252	02	33.6	63.2	405	2022-08-16 09:24:00
3253	02	33.5	62.2	360	2022-08-16 09:54:00
3254	02	33.6	62.8	280	2022-08-16 10:24:00
3255	02	33.6	62.4	323	2022-08-16 10:54:00
3256	02	33.7	62.3	323	2022-08-16 11:24:00
3257	02	33.9	62.1	300	2022-08-16 11:54:00
3258	02	34.2	62	395	2022-08-16 12:24:00
3259	02	34.3	61.4	259	2022-08-16 12:54:00
3260	02	34.5	61.1	247	2022-08-16 13:24:00
3261	02	34.7	61.3	205	2022-08-16 13:54:00
3262	02	34.8	61.3	310	2022-08-16 14:24:00
3263	02	35	61.5	213	2022-08-16 14:54:00
3264	02	35.2	61.4	299	2022-08-16 15:24:00
3265	02	35.3	60.7	229	2022-08-16 15:54:00
3266	02	35.3	61.2	294	2022-08-16 16:24:00
3267	02	35.2	60.5	234	2022-08-16 16:54:00
3268	02	35	60.5	245	2022-08-16 17:24:00
3269	02	34.7	60.2	277	2022-08-16 17:54:00
3270	02	34.3	60.1	349	2022-08-16 18:24:00
3271	02	34.2	60.9	291	2022-08-16 18:54:00
3272	02	34	60.3	268	2022-08-16 19:24:00
3273	02	34	61.1	307	2022-08-16 19:54:00
3274	02	34	62.5	1071	2022-08-16 20:24:00
3275	02	34	63.5	1514	2022-08-16 20:54:00
3276	02	33.9	63.6	627	2022-08-16 21:24:00
3277	02	33.8	63.8	462	2022-08-16 21:55:00
3278	02	33.9	64.8	1702	2022-08-16 22:25:00
3279	02	33.9	64.4	1164	2022-08-16 22:55:00
3280	02	33.9	64	562	2022-08-16 23:25:00
3281	02	34	64.5	1289	2022-08-16 23:55:00
3282	02	34	63.5	439	2022-08-17 00:25:00
3283	02	34	63.7	757	2022-08-17 00:55:00
3284	02	34	63.9	1523	2022-08-17 01:25:00
3285	02	34	63.9	999	2022-08-17 01:55:00
3286	02	34	63	463	2022-08-17 02:25:00
3287	02	33.8	62.4	1038	2022-08-17 02:55:00
3288	02	33.9	63.2	927	2022-08-17 03:25:00
3289	02	33.9	62.5	934	2022-08-17 03:55:00
3290	02	33.9	62.7	708	2022-08-17 04:25:00
3291	02	33.9	61.5	487	2022-08-17 04:55:00
3292	02	33.8	60.8	655	2022-08-17 05:25:00
3293	02	33.9	61	824	2022-08-17 05:55:00
3294	02	33.9	62.1	1094	2022-08-17 06:25:00
3295	02	33.9	62.6	641	2022-08-17 06:55:00
3296	02	33.8	61.7	637	2022-08-17 07:25:00
3297	02	33.7	61.3	486	2022-08-17 07:55:00
3298	02	33.6	61.3	492	2022-08-17 08:25:00
3299	02	33.6	60.7	387	2022-08-17 08:55:00
3300	02	33.5	60.8	372	2022-08-17 09:25:00
3301	02	33.5	60.4	348	2022-08-17 09:55:00
3302	02	33.6	60.4	346	2022-08-17 10:25:00
3303	02	33.6	60.1	393	2022-08-17 10:55:00
3304	02	33.7	60.5	356	2022-08-17 11:25:00
3305	02	33.7	59.7	255	2022-08-17 11:55:00
3306	02	33.9	59.6	348	2022-08-17 12:25:00
3307	02	34.1	59.7	315	2022-08-17 12:55:00
3308	02	34.3	59.4	227	2022-08-17 13:25:00
3309	02	34.5	58.4	327	2022-08-17 13:55:00
3310	02	34.7	59.1	231	2022-08-17 14:25:00
3311	02	34.8	58.5	239	2022-08-17 14:55:00
3312	02	34.7	58.7	264	2022-08-17 15:25:00
3313	02	34.5	58.1	238	2022-08-17 15:56:00
3314	02	34.2	58.1	266	2022-08-17 16:26:00
3315	02	34	58.3	262	2022-08-17 16:56:00
3316	02	34	59.1	322	2022-08-17 17:26:00
3317	02	33.9	59.3	295	2022-08-17 17:56:00
3318	02	33.7	57.8	304	2022-08-17 18:26:00
3319	02	33.6	57.8	342	2022-08-17 18:56:00
3320	02	33.4	57.9	274	2022-08-17 19:26:00
3321	02	33.5	59.3	564	2022-08-17 19:56:00
3322	02	33.9	61.6	1131	2022-08-17 20:26:00
3323	02	34.2	63.3	1245	2022-08-17 20:56:00
3324	02	34.2	63.8	1186	2022-08-17 21:26:00
3325	02	34.3	64.5	1532	2022-08-17 21:56:00
3326	02	34.2	64.9	908	2022-08-17 22:26:00
3327	02	34.1	64.2	533	2022-08-17 22:56:00
3328	02	33.9	63.1	276	2022-08-17 23:26:00
3329	02	34	63.1	506	2022-08-17 23:56:00
3330	02	33.9	63.2	345	2022-08-18 00:26:00
3331	02	34	63.8	434	2022-08-18 00:56:00
3332	02	33.9	63.2	435	2022-08-18 01:26:00
3333	02	34	64.1	471	2022-08-18 01:56:00
3334	02	33.9	63.5	398	2022-08-18 02:26:00
3335	02	33.9	63	435	2022-08-18 02:56:00
3336	02	33.8	61.7	278	2022-08-18 03:26:00
3337	02	33.8	61.3	618	2022-08-18 03:56:00
3338	02	33.9	61.1	747	2022-08-18 04:26:00
3339	02	33.9	61.1	491	2022-08-18 04:56:00
3340	02	33.9	60.3	504	2022-08-18 05:26:00
3341	02	34	59.6	454	2022-08-18 05:56:00
3342	02	34.1	60.2	793	2022-08-18 06:26:00
3343	02	34	60.2	706	2022-08-18 06:56:00
3344	02	34	59.8	625	2022-08-18 07:26:00
3345	02	34.1	60.1	732	2022-08-18 07:56:00
3346	02	34.1	59.9	600	2022-08-18 08:26:00
3347	02	34.2	59.6	685	2022-08-18 08:56:00
3348	02	34.2	60.1	742	2022-08-18 09:26:00
3349	02	34.1	59.7	894	2022-08-18 09:57:00
3350	02	34.1	60	775	2022-08-18 10:27:00
3351	02	34.1	59.6	474	2022-08-18 10:57:00
3352	02	32.4	63.5	605	2022-08-18 11:27:00
3353	02	32.9	62.7	449	2022-08-18 11:57:00
3354	02	33.1	63.6	464	2022-08-18 12:27:00
3355	02	33.2	63.8	294	2022-08-18 12:57:00
3356	02	33.4	63.4	279	2022-08-18 13:27:00
3357	02	33.6	62.6	229	2022-08-18 13:57:00
3358	02	33.9	62.4	327	2022-08-18 14:27:00
3359	02	34.1	61.9	258	2022-08-18 14:57:00
3360	02	34.4	60.8	276	2022-08-18 15:27:00
3361	02	34.6	60	176	2022-08-18 15:57:00
3362	02	34.7	58.9	228	2022-08-18 16:27:00
3363	02	34.8	58.2	232	2022-08-18 16:57:00
3364	02	34.7	58.3	294	2022-08-18 17:27:00
3365	02	34.4	57.6	204	2022-08-18 17:57:00
3366	02	33.9	57.6	270	2022-08-18 18:27:00
3367	02	33.6	57.6	257	2022-08-18 18:57:00
3368	02	33.5	58.2	375	2022-08-18 19:27:00
3369	02	33.3	58.8	261	2022-08-18 19:57:00
3370	02	33.1	59.4	290	2022-08-18 20:27:00
3371	02	33	59.3	360	2022-08-18 20:57:00
3372	02	33	59	460	2022-08-18 21:27:00
3373	02	32.9	58.8	253	2022-08-18 21:57:00
3374	02	32.8	58.7	507	2022-08-18 22:27:00
3375	02	32.7	58.1	394	2022-08-18 22:57:00
3376	02	32.8	58.8	327	2022-08-18 23:27:00
3377	02	32.8	58.9	383	2022-08-18 23:57:00
3378	02	32.8	58.8	316	2022-08-19 00:27:00
3379	02	32.7	58.5	379	2022-08-19 00:57:00
3380	02	32.6	58.3	384	2022-08-19 01:27:00
3381	02	32.6	58.3	619	2022-08-19 01:57:00
3382	02	32.6	58.2	296	2022-08-19 02:27:00
3383	02	32.6	58.1	445	2022-08-19 02:57:00
3384	02	32.5	57.8	244	2022-08-19 03:27:00
3385	02	32.5	57.3	341	2022-08-19 03:58:00
3386	02	32.5	57.7	530	2022-08-19 04:28:00
3387	02	32.6	58.7	605	2022-08-19 04:58:00
3388	02	32.6	59	454	2022-08-19 05:28:00
3389	02	32.6	58.8	691	2022-08-19 05:58:00
3390	02	32.6	59.1	799	2022-08-19 06:28:00
3391	02	32.8	59.3	782	2022-08-19 06:58:00
3392	02	32.9	59.1	593	2022-08-19 07:28:00
3393	02	32.9	59	573	2022-08-19 07:58:00
3394	02	32.9	58.2	498	2022-08-19 08:28:00
3395	02	32.8	58.3	524	2022-08-19 08:58:00
3396	02	32.8	58.1	404	2022-08-19 09:28:00
3397	02	32.8	58	397	2022-08-19 09:58:00
3398	02	32.9	57.7	586	2022-08-19 10:28:00
3399	02	32.9	57.9	347	2022-08-19 10:58:00
3400	02	33.1	58.1	304	2022-08-19 11:28:00
3401	02	33.3	58.7	346	2022-08-19 11:58:00
3402	02	33.4	58	317	2022-08-19 12:28:00
3403	02	33.6	58	330	2022-08-19 12:58:00
3404	02	33.9	57.8	426	2022-08-19 13:28:00
3405	02	34.3	57.3	281	2022-08-19 13:58:00
3406	02	34.6	57.3	286	2022-08-19 14:28:00
3407	02	35	57.6	281	2022-08-19 14:58:00
3408	02	35	57	312	2022-08-19 15:28:00
3409	02	34.9	56.8	237	2022-08-19 15:58:00
3410	02	35	56.6	393	2022-08-19 16:28:00
3411	02	34.9	56.7	417	2022-08-19 16:58:00
3412	02	34.8	56.8	333	2022-08-19 17:28:00
3413	02	34.3	56.3	285	2022-08-19 17:58:00
3414	02	34.1	57.1	335	2022-08-19 18:28:00
3415	02	33.8	57.1	330	2022-08-19 18:58:00
3416	02	33.5	57.5	234	2022-08-19 19:28:00
3417	02	33.3	58.5	278	2022-08-19 19:58:00
3418	02	33	59.3	241	2022-08-19 20:28:00
3419	02	32.8	59.5	332	2022-08-19 20:58:00
3420	02	32.9	60.4	481	2022-08-19 21:28:00
3421	02	33	61.8	414	2022-08-19 21:59:00
3422	02	33	61.9	617	2022-08-19 22:29:00
3423	02	33	62.2	304	2022-08-19 22:59:00
3424	02	32.9	61.9	241	2022-08-19 23:29:00
3425	02	32.9	61.9	485	2022-08-19 23:59:00
3426	02	32.8	62.2	451	2022-08-20 00:29:00
3427	02	32.8	62.3	630	2022-08-20 00:59:00
3428	02	32.9	62.8	527	2022-08-20 01:29:00
3429	02	32.9	62.7	542	2022-08-20 01:59:00
3430	02	32.9	63	500	2022-08-20 02:29:00
3431	02	33	63.1	537	2022-08-20 02:59:00
3432	02	32.9	63.6	722	2022-08-20 03:29:00
3433	02	32.9	63.4	421	2022-08-20 03:59:00
3434	02	32.9	62.9	487	2022-08-20 04:29:00
3435	02	32.9	62.2	433	2022-08-20 04:59:00
3436	02	32.8	62.2	419	2022-08-20 05:29:00
3437	02	32.8	62.1	463	2022-08-20 05:59:00
3438	02	32.9	62.3	474	2022-08-20 06:29:00
3439	02	32.9	62.3	738	2022-08-20 06:59:00
3440	02	32.9	63	616	2022-08-20 07:29:00
3441	02	32.9	62.6	511	2022-08-20 07:59:00
3442	02	32.7	62.6	492	2022-08-20 08:29:00
3443	02	32.7	63	321	2022-08-20 08:59:00
3444	02	32.7	63.2	382	2022-08-20 09:29:00
3445	02	32.6	63.4	249	2022-08-20 09:59:00
3446	02	32.5	64.1	340	2022-08-20 10:29:00
3447	02	32.6	64.1	330	2022-08-20 10:59:00
3448	02	32.7	63.8	231	2022-08-20 11:29:00
3449	02	33.3	64.9	426	2022-08-20 11:59:00
3450	02	33.4	64.4	270	2022-08-20 12:29:00
3451	02	33.4	64.1	269	2022-08-20 12:59:00
3452	02	33.3	63.5	250	2022-08-20 13:29:00
3453	02	33.3	63.9	272	2022-08-20 13:59:00
3454	02	33.3	63.9	302	2022-08-20 14:29:00
3455	02	33.3	63.5	404	2022-08-20 14:59:00
3456	02	33.4	63.7	387	2022-08-20 15:29:00
3457	02	33.6	64	338	2022-08-20 15:59:00
3458	02	33.7	63.5	341	2022-08-20 16:30:00
3459	02	33.7	63.4	308	2022-08-20 17:00:00
3460	02	33.7	63.3	254	2022-08-20 17:30:00
3461	02	33.5	62.5	343	2022-08-20 18:00:00
3462	02	33.4	62.4	402	2022-08-20 18:30:00
3463	02	33.3	62.8	231	2022-08-20 19:00:00
3464	02	33.2	62.2	250	2022-08-20 19:30:00
3465	02	33.1	63.2	466	2022-08-20 20:00:00
3466	02	33.3	64.3	823	2022-08-20 20:30:00
3467	02	33.4	63.8	696	2022-08-20 21:00:00
3468	02	33.4	63.6	449	2022-08-20 21:30:00
3469	02	33.3	63.1	411	2022-08-20 22:00:00
3470	02	33.3	64	341	2022-08-20 22:30:00
3471	02	33.3	64.1	334	2022-08-20 23:00:00
3472	02	33.2	64	339	2022-08-20 23:30:00
3473	02	33.3	63.8	398	2022-08-21
3474	02	33.3	63	349	2022-08-21 00:30:00
3475	02	33.4	62.6	328	2022-08-21 01:00:00
3476	02	33.3	62.3	618	2022-08-21 01:30:00
3477	02	33.4	62.7	375	2022-08-21 02:00:00
3478	02	33.4	62.1	521	2022-08-21 02:30:00
3479	02	33.4	61.8	412	2022-08-21 03:00:00
3480	02	33.4	62.2	374	2022-08-21 03:30:00
3481	02	33.3	61.5	367	2022-08-21 04:00:00
3482	02	33.4	61.8	353	2022-08-21 04:30:00
3483	02	33.3	61.5	340	2022-08-21 05:00:00
3484	02	33.3	61.3	344	2022-08-21 05:30:00
3485	02	33.2	61	271	2022-08-21 06:00:00
3486	02	33.2	61.3	410	2022-08-21 06:30:00
3487	02	33.3	61.6	275	2022-08-21 07:00:00
3488	02	33.3	61.8	362	2022-08-21 07:30:00
3489	02	33.3	61.6	272	2022-08-21 08:00:00
3490	02	33.4	61.9	341	2022-08-21 08:30:00
3491	02	33.4	61.9	476	2022-08-21 09:00:00
3492	02	33.4	61.5	302	2022-08-21 09:30:00
3493	02	33.4	61.5	183	2022-08-21 10:00:00
3494	02	33.4	61.9	170	2022-08-21 10:31:00
3495	02	33.3	61.3	258	2022-08-21 11:01:00
3496	02	33.3	61.3	247	2022-08-21 11:31:00
3497	02	33.2	61.4	216	2022-08-21 12:01:00
3498	02	33.2	61.5	249	2022-08-21 12:31:00
3499	02	32.8	63	375	2022-08-21 13:01:00
3500	02	32.4	65.1	420	2022-08-21 13:31:00
3501	02	32.3	67.2	320	2022-08-21 14:01:00
3502	02	32.3	67.5	348	2022-08-21 14:31:00
3503	02	32.2	67.6	354	2022-08-21 15:01:00
3504	02	32.5	67.4	255	2022-08-21 15:31:00
3505	02	32.6	67.4	262	2022-08-21 16:01:00
3506	02	32.7	67.4	215	2022-08-21 16:31:00
3507	02	32.8	66.8	228	2022-08-21 17:01:00
3508	02	32.9	67.2	290	2022-08-21 17:31:00
3509	02	32.8	66.7	286	2022-08-21 18:01:00
3510	02	32.9	66	406	2022-08-21 18:31:00
3511	02	32.7	65.5	341	2022-08-21 19:01:00
3512	02	32.9	65.6	408	2022-08-21 19:31:00
3513	02	32.8	65.6	472	2022-08-21 20:01:00
3514	02	33	66.3	426	2022-08-21 20:31:00
3515	02	33	66.4	478	2022-08-21 21:01:00
3516	02	33.1	66.1	541	2022-08-21 21:31:00
3517	02	33.1	65.9	454	2022-08-21 22:01:00
3518	02	33.2	66.4	773	2022-08-21 22:31:00
3519	02	33.2	65.6	640	2022-08-21 23:01:00
3520	02	33.2	65.2	387	2022-08-21 23:31:00
3521	02	33.2	64.4	614	2022-08-22 00:01:00
3522	02	33.1	64.5	406	2022-08-22 00:31:00
3523	02	33.2	64.3	408	2022-08-22 01:01:00
3524	02	33.3	64.8	629	2022-08-22 01:31:00
3525	02	33.2	64.1	615	2022-08-22 02:01:00
3526	02	33.3	63.7	609	2022-08-22 02:31:00
3527	02	33.3	63.8	501	2022-08-22 03:01:00
3528	02	33.3	63.7	462	2022-08-22 03:31:00
3529	02	33.3	63.3	522	2022-08-22 04:02:00
3530	02	33.3	63.3	587	2022-08-22 04:32:00
3531	02	33.4	63.6	629	2022-08-22 05:02:00
3532	02	33.2	62.9	411	2022-08-22 05:32:00
3533	02	33.2	62.9	298	2022-08-22 06:02:00
3534	02	33.3	62.9	590	2022-08-22 06:32:00
3535	02	33.5	63.5	672	2022-08-22 07:02:00
3536	02	33.3	63.4	502	2022-08-22 07:32:00
3537	02	33.4	63.3	531	2022-08-22 08:02:00
3538	02	33.4	63.3	373	2022-08-22 08:32:00
3539	02	33.3	62.7	363	2022-08-22 09:02:00
3540	02	33.3	63.2	444	2022-08-22 09:32:00
3541	02	33.3	63.2	486	2022-08-22 10:02:00
3542	02	33.3	63.6	514	2022-08-22 10:32:00
3543	02	33.3	63.5	479	2022-08-22 11:02:00
3544	02	33.3	63.7	513	2022-08-22 11:32:00
3545	02	33.4	63.9	320	2022-08-22 12:02:00
3546	02	33.2	63.3	240	2022-08-22 12:32:00
3547	02	33.3	63.7	334	2022-08-22 13:02:00
3548	02	33.3	63.1	382	2022-08-22 13:32:00
3549	02	33.2	63	428	2022-08-22 14:02:00
3550	02	33.3	63.4	398	2022-08-22 14:32:00
3551	02	33.3	62.9	434	2022-08-22 15:02:00
3552	02	33.5	63.6	357	2022-08-22 15:32:00
3553	02	33.5	63.2	380	2022-08-22 16:02:00
3554	02	33.5	63.3	366	2022-08-22 16:32:00
3555	02	33.4	63.2	388	2022-08-22 17:02:00
3556	02	33.3	63.3	353	2022-08-22 17:32:00
3557	02	33.3	62.7	296	2022-08-22 18:02:00
3558	02	33.3	62.8	318	2022-08-22 18:32:00
3559	02	33.1	62.7	236	2022-08-22 19:02:00
3560	02	33.1	62.2	330	2022-08-22 19:32:00
3561	02	33.2	62.7	531	2022-08-22 20:02:00
3562	02	33.4	63	781	2022-08-22 20:32:00
3563	02	33.6	64	800	2022-08-22 21:02:00
3564	02	33.6	64.4	936	2022-08-22 21:32:00
3565	02	33.6	63.9	656	2022-08-22 22:03:00
3566	02	33.6	63.2	643	2022-08-22 22:33:00
3567	02	33.6	63.2	706	2022-08-22 23:03:00
3568	02	33.6	62.9	695	2022-08-22 23:33:00
3569	02	33.5	62.9	619	2022-08-23 00:03:00
3570	02	33.6	62.9	613	2022-08-23 00:33:00
3571	02	33.6	62.7	886	2022-08-23 01:03:00
3572	02	33.7	63	419	2022-08-23 01:33:00
3573	02	33.6	62.9	662	2022-08-23 02:03:00
3574	02	33.5	62.4	430	2022-08-23 02:33:00
3575	02	33.5	61.8	691	2022-08-23 03:03:00
3576	02	33.6	61.9	573	2022-08-23 03:33:00
3577	02	33.4	61.9	914	2022-08-23 04:03:00
3578	02	33.4	62.3	807	2022-08-23 04:33:00
3579	02	33.4	61.8	698	2022-08-23 05:03:00
3580	02	33.6	61.6	591	2022-08-23 05:33:00
3581	02	33.5	61.2	489	2022-08-23 06:03:00
3582	02	33.6	61.4	644	2022-08-23 06:33:00
3583	02	33.6	61.6	664	2022-08-23 07:03:00
3584	02	33.7	62.1	733	2022-08-23 07:33:00
3585	02	33.6	62.1	606	2022-08-23 08:03:00
3586	02	33.5	61.5	571	2022-08-23 08:33:00
3587	02	33.5	61.3	472	2022-08-23 09:03:00
3588	02	33.4	61.3	545	2022-08-23 09:33:00
3589	02	33.4	61	404	2022-08-23 10:03:00
3590	02	33.4	61.8	408	2022-08-23 10:33:00
3591	02	33.2	61.2	428	2022-08-23 11:03:00
3592	02	33.2	61.4	440	2022-08-23 11:33:00
3593	02	33.3	62.1	647	2022-08-23 12:03:00
3594	02	33.4	62.4	497	2022-08-23 12:33:00
3595	02	33.5	62.4	342	2022-08-23 13:03:00
3596	02	33.4	61.7	407	2022-08-23 13:33:00
3597	02	33.4	61.8	320	2022-08-23 14:03:00
3598	02	33.4	62.1	468	2022-08-23 14:33:00
3599	02	33.4	62.4	385	2022-08-23 15:03:00
3600	02	33.3	61.8	498	2022-08-23 15:33:00
3601	02	33.3	61.9	363	2022-08-23 16:03:00
3602	02	33.3	60.9	368	2022-08-23 16:34:00
3603	02	33.3	60.9	605	2022-08-23 17:04:00
3604	02	33.3	60.9	491	2022-08-23 17:34:00
3605	02	33.3	60.7	372	2022-08-23 18:04:00
3606	02	33.2	60.3	377	2022-08-23 18:34:00
3607	02	33.2	60.5	550	2022-08-23 19:04:00
3608	02	33.1	60.3	556	2022-08-23 19:34:00
3609	02	33.2	61	736	2022-08-23 20:04:00
3610	02	33.3	61.6	746	2022-08-23 20:34:00
3611	02	33.4	61.6	595	2022-08-23 21:04:00
3612	02	33.4	61.3	679	2022-08-23 21:34:00
3613	02	33.4	61.1	633	2022-08-23 22:04:00
3614	02	33.4	61.3	568	2022-08-23 22:34:00
3615	02	33.4	61.2	821	2022-08-23 23:04:00
3616	02	33.4	61.8	812	2022-08-23 23:34:00
3617	02	33.4	61.8	501	2022-08-24 00:04:00
3618	02	33.4	61.5	551	2022-08-24 00:34:00
3619	02	33.4	61.4	590	2022-08-24 01:04:00
3620	02	33.4	61.5	505	2022-08-24 01:34:00
3621	02	33.4	61.2	1031	2022-08-24 02:04:00
3622	02	33.4	61.4	844	2022-08-24 02:34:00
3623	02	33.5	61.4	604	2022-08-24 03:04:00
3624	02	33.5	61.5	521	2022-08-24 03:34:00
3625	02	33.5	61.2	402	2022-08-24 04:04:00
3626	02	33.5	61.2	454	2022-08-24 04:34:00
3627	02	33.5	61.4	841	2022-08-24 05:04:00
3628	02	33.5	61.5	777	2022-08-24 05:34:00
3629	02	33.4	61.3	676	2022-08-24 06:04:00
3630	02	33.4	61.3	629	2022-08-24 06:34:00
3631	02	33.4	61.1	872	2022-08-24 07:04:00
3632	02	33.4	61.4	619	2022-08-24 07:34:00
3633	02	33.5	61.4	820	2022-08-24 08:04:00
3634	02	33.3	61.4	572	2022-08-24 08:34:00
3635	02	33.3	61.6	432	2022-08-24 09:04:00
3636	02	33.3	61.6	557	2022-08-24 09:34:00
3637	02	33.4	62.3	500	2022-08-24 10:04:00
3638	02	33.4	62.6	431	2022-08-24 10:34:00
3639	02	33.3	62.5	311	2022-08-24 11:05:00
3640	02	33.3	62.9	297	2022-08-24 11:35:00
3641	02	33.3	63.2	233	2022-08-24 12:05:00
3642	02	33.3	63.7	309	2022-08-24 12:35:00
3643	02	33.3	64.4	383	2022-08-24 13:05:00
3644	02	33.5	65.6	311	2022-08-24 13:35:00
3645	02	33.5	65.4	306	2022-08-24 14:05:00
3646	02	33.6	66	431	2022-08-24 14:35:00
3647	02	33.5	65.8	383	2022-08-24 15:05:00
3648	02	33.5	65.8	316	2022-08-24 15:35:00
3649	02	33.4	65.8	195	2022-08-24 16:05:00
3650	02	33.3	66.2	185	2022-08-24 16:35:00
3651	02	33.2	66	299	2022-08-24 17:05:00
3652	02	33.1	65.7	333	2022-08-24 17:35:00
3653	02	33.1	65.4	359	2022-08-24 18:05:00
3654	02	32.9	65	248	2022-08-24 18:35:00
3655	02	32.8	64.8	254	2022-08-24 19:05:00
3656	02	32.8	64.6	330	2022-08-24 19:35:00
3657	02	33	65.2	428	2022-08-24 20:05:00
3658	02	33	65.6	419	2022-08-24 20:35:00
3659	02	33.1	65.6	310	2022-08-24 21:05:00
3660	02	33.1	65.6	547	2022-08-24 21:35:00
3661	02	33.1	65.4	771	2022-08-24 22:05:00
3662	02	33.2	65.5	632	2022-08-24 22:35:00
3663	02	33.1	65.2	517	2022-08-24 23:05:00
3664	02	33.2	65.4	455	2022-08-24 23:35:00
3665	02	33.3	65	527	2022-08-25 00:05:00
3666	02	33.3	65.5	525	2022-08-25 00:35:00
3667	02	33.3	65.3	483	2022-08-25 01:05:00
3668	02	33.2	64.8	539	2022-08-25 01:35:00
3669	02	33.3	64.8	605	2022-08-25 02:05:00
3670	02	33.3	64.8	376	2022-08-25 02:35:00
3671	02	33.2	64.8	523	2022-08-25 03:05:00
3672	02	33.2	64.7	442	2022-08-25 03:35:00
3673	02	33.1	64.4	552	2022-08-25 04:05:00
3674	02	33.2	64.8	423	2022-08-25 04:35:00
3675	02	33.3	65.2	609	2022-08-25 05:06:00
3676	02	33.2	64.9	617	2022-08-25 05:36:00
3677	02	33.2	65	532	2022-08-25 06:06:00
3678	02	33.2	64.6	369	2022-08-25 06:36:00
3679	02	33.3	64.6	518	2022-08-25 07:06:00
3680	02	33.2	64.6	360	2022-08-25 07:36:00
3681	02	33.3	64.7	384	2022-08-25 08:06:00
3682	02	33.3	64.9	362	2022-08-25 08:36:00
3683	02	33.3	64.8	390	2022-08-25 09:06:00
3684	02	33.3	64.7	361	2022-08-25 09:36:00
3685	02	33.2	64.3	618	2022-08-25 10:06:00
3686	02	33.2	64.6	359	2022-08-25 10:36:00
3687	02	33.3	65	814	2022-08-25 11:06:00
3688	02	33.3	64.8	252	2022-08-25 11:36:00
3689	02	33.2	64.3	328	2022-08-25 12:06:00
3690	02	33.2	64.6	255	2022-08-25 12:36:00
3691	02	33.2	65	317	2022-08-25 13:06:00
3692	02	33.2	65.2	369	2022-08-25 13:36:00
3693	02	33.2	65.1	321	2022-08-25 14:06:00
3694	02	33.4	65.9	383	2022-08-25 14:36:00
3695	02	33.4	65.6	447	2022-08-25 15:06:00
3696	02	33.5	65	243	2022-08-25 15:36:00
3697	02	33.6	64.8	275	2022-08-25 16:06:00
3698	02	33.6	64.5	292	2022-08-25 16:36:00
3699	02	33.6	63.8	264	2022-08-25 17:06:00
3700	02	33.5	63.9	301	2022-08-25 17:36:00
3701	02	33.4	63.9	305	2022-08-25 18:06:00
3702	02	33.2	63.8	259	2022-08-25 18:36:00
3703	02	33.1	63.5	216	2022-08-25 19:06:00
3704	02	33	63.6	249	2022-08-25 19:36:00
3705	02	33.1	64.1	328	2022-08-25 20:06:00
3706	02	33.2	64.7	528	2022-08-25 20:36:00
3707	02	33.3	64.7	379	2022-08-25 21:06:00
3708	02	33.3	64.7	344	2022-08-25 21:36:00
3709	02	33.2	64.6	298	2022-08-25 22:06:00
3710	02	33.3	64.8	514	2022-08-25 22:37:00
3711	02	33.3	65	410	2022-08-25 23:07:00
3712	02	33.3	64.8	457	2022-08-25 23:37:00
3713	02	33.4	64.8	417	2022-08-26 00:07:00
3714	02	33.4	64.7	310	2022-08-26 00:37:00
3715	02	33.4	65	521	2022-08-26 01:07:00
3716	02	33.3	64.4	579	2022-08-26 01:37:00
3717	02	33.3	64.5	531	2022-08-26 02:07:00
3718	02	33.3	64.5	401	2022-08-26 02:37:00
3719	02	33.4	64.4	437	2022-08-26 03:07:00
3720	02	33.3	64.2	363	2022-08-26 03:37:00
3721	02	33.3	64.4	266	2022-08-26 04:07:00
3722	02	33.3	64.3	459	2022-08-26 04:37:00
3723	02	33.3	64.5	644	2022-08-26 05:07:00
3724	02	33.2	64.5	615	2022-08-26 05:37:00
3725	02	33.2	64.4	389	2022-08-26 06:07:00
3726	02	33.1	64.1	423	2022-08-26 06:37:00
3727	02	33.2	64.4	451	2022-08-26 07:07:00
3728	02	33.1	64.1	408	2022-08-26 07:37:00
3729	02	33.2	64.3	364	2022-08-26 08:07:00
3730	02	33.1	64.3	360	2022-08-26 08:37:00
3731	02	33.2	64.7	382	2022-08-26 09:07:00
3732	02	33.3	65.2	383	2022-08-26 09:37:00
3733	02	33.3	65.2	301	2022-08-26 10:07:00
3734	02	33.2	64.6	295	2022-08-26 10:37:00
3735	02	29.7	68.4	871	2022-08-26 11:07:00
3736	02	32.8	67.3	213	2022-08-26 11:37:00
3737	02	33.6	63.7	351	2022-08-26 12:07:00
3738	02	33.7	63.1	230	2022-08-26 12:37:00
3739	02	33.7	63	350	2022-08-26 13:07:00
3740	02	33.7	63	301	2022-08-26 13:37:00
3741	02	33.7	63.8	228	2022-08-26 14:07:00
3742	02	33.9	63.8	246	2022-08-26 14:37:00
3743	02	33.8	63.8	260	2022-08-26 15:07:00
3744	02	33.7	64.1	252	2022-08-26 15:37:00
3745	02	33.9	64.4	221	2022-08-26 16:08:00
3746	02	33.9	64.1	208	2022-08-26 16:38:00
3747	02	33.8	64	222	2022-08-26 17:08:00
3748	02	33.7	64.1	216	2022-08-26 17:38:00
3749	02	33.7	64.3	269	2022-08-26 18:08:00
3750	02	33.5	64.5	222	2022-08-26 18:38:00
3751	02	33.4	64.8	305	2022-08-26 19:08:00
3752	02	33.4	65.1	344	2022-08-26 19:38:00
3753	02	33.5	65.8	308	2022-08-26 20:08:00
3754	02	33.5	65.8	601	2022-08-26 20:38:00
3755	02	33.5	66.6	785	2022-08-26 21:08:00
3756	02	33.4	66.5	423	2022-08-26 21:38:00

## Sheet: 3
NO	Number of hive	Temperature	Humidity	CO₂	Time
4395	03	31	71.4	478	2022-08-01 00:04:00
4396	03	31.2	72.4	793	2022-08-01 00:34:00
4397	03	31.1	72.4	569	2022-08-01 01:04:00
4398	03	30.9	72.2	663	2022-08-01 01:35:00
4399	03	30.9	72.5	667	2022-08-01 02:05:00
4400	03	30.9	72.5	440	2022-08-01 02:35:00
4401	03	30.9	72.7	526	2022-08-01 03:05:00
4402	03	31.1	72.9	821	2022-08-01 03:35:00
4403	03	31.4	73	612	2022-08-01 04:05:00
4404	03	31.1	72.9	300	2022-08-01 04:35:00
4405	03	31.2	73.4	721	2022-08-01 05:05:00
4406	03	31.1	72.8	637	2022-08-01 05:35:00
4407	03	31.1	72.5	413	2022-08-01 06:05:00
4408	03	31	72.2	296	2022-08-01 06:35:00
4409	03	31	72.4	371	2022-08-01 07:05:00
4410	03	31	72.1	560	2022-08-01 07:35:00
4411	03	31	72	780	2022-08-01 08:05:00
4412	03	31.1	72.8	909	2022-08-01 08:35:00
4413	03	31	72	209	2022-08-01 09:05:00
4414	03	31	71.9	788	2022-08-01 09:35:00
4415	03	30.9	71.9	359	2022-08-01 10:05:00
4416	03	31.2	71.6	264	2022-08-01 10:35:00
4417	03	31.1	71.8	607	2022-08-01 11:05:00
4418	03	31	72	585	2022-08-01 11:35:00
4419	03	30.9	72	503	2022-08-01 12:05:00
4420	03	30.8	71.9	527	2022-08-01 12:35:00
4421	03	30.8	72.5	283	2022-08-01 13:05:00
4422	03	30.9	72.3	319	2022-08-01 13:35:00
4423	03	30.9	71.9	298	2022-08-01 14:05:00
4424	03	30.9	72	448	2022-08-01 14:35:00
4425	03	30.8	71.5	307	2022-08-01 15:05:00
4426	03	30.5	71.2	302	2022-08-01 15:35:00
4427	03	30.5	71.2	309	2022-08-01 16:05:00
4428	03	30.4	71.3	482	2022-08-01 16:35:00
4429	03	30.6	71.6	329	2022-08-01 17:05:00
4430	03	30.7	72	245	2022-08-01 17:35:00
4431	03	30.8	71.9	435	2022-08-01 18:05:00
4432	03	30.7	72	427	2022-08-01 18:35:00
4433	03	30.6	72.1	240	2022-08-01 19:05:00
4434	03	30.5	72.2	207	2022-08-01 19:36:00
4435	03	30.6	72.4	514	2022-08-01 20:06:00
4436	03	30.9	73.4	1089	2022-08-01 20:36:00
4437	03	31.2	74.1	1133	2022-08-01 21:06:00
4438	03	31.4	74.6	2012	2022-08-01 21:36:00
4439	03	31.4	74.3	715	2022-08-01 22:06:00
4440	03	31.2	74.2	1073	2022-08-01 22:36:00
4441	03	31.1	73.9	824	2022-08-01 23:06:00
4442	03	31.3	74.6	698	2022-08-01 23:36:00
4443	03	31.5	75.1	1074	2022-08-02 00:06:00
4444	03	31.4	75.1	1559	2022-08-02 00:36:00
4445	03	31.2	74.8	917	2022-08-02 01:06:00
4446	03	31.2	75.1	638	2022-08-02 01:36:00
4447	03	31.3	75.7	555	2022-08-02 02:06:00
4448	03	31.4	75.6	895	2022-08-02 02:36:00
4449	03	31.3	75.1	679	2022-08-02 03:06:00
4450	03	31.4	75.5	1722	2022-08-02 03:36:00
4451	03	31.4	75.2	688	2022-08-02 04:06:00
4452	03	31.3	75.4	1433	2022-08-02 04:36:00
4453	03	31.3	75.8	1073	2022-08-02 05:06:00
4454	03	31.2	75.5	313	2022-08-02 05:36:00
4455	03	30.9	74.7	268	2022-08-02 06:06:00
4456	03	30.8	74.5	228	2022-08-02 06:36:00
4457	03	30.7	74.5	302	2022-08-02 07:06:00
4458	03	30.8	75	1115	2022-08-02 07:36:00
4459	03	30.5	75.1	303	2022-08-02 08:06:00
4460	03	30.7	75.3	321	2022-08-02 08:36:00
4461	03	30.5	74.9	320	2022-08-02 09:06:00
4462	03	30.4	74.4	511	2022-08-02 09:36:00
4463	03	30.3	74.3	420	2022-08-02 10:06:00
4464	03	30.2	74.1	439	2022-08-02 10:36:00
4465	03	30.2	73.4	315	2022-08-02 11:06:00
4466	03	30	73.4	253	2022-08-02 11:36:00
4467	03	30.4	74.1	347	2022-08-02 12:06:00
4468	03	30.2	73.8	570	2022-08-02 12:36:00
4469	03	29.9	72.8	298	2022-08-02 13:06:00
4470	03	30	73.2	522	2022-08-02 13:36:00
4471	03	30.1	73	422	2022-08-02 14:07:00
4472	03	30.2	73.5	480	2022-08-02 14:37:00
4473	03	29.9	72.7	339	2022-08-02 15:07:00
4474	03	29.6	72.2	370	2022-08-02 15:37:00
4475	03	29.4	70.4	358	2022-08-02 16:07:00
4476	03	29.6	71.2	308	2022-08-02 16:37:00
4477	03	29.6	71.7	357	2022-08-02 17:07:00
4478	03	29.7	72.4	364	2022-08-02 17:37:00
4479	03	29.6	72	236	2022-08-02 18:07:00
4480	03	29.8	72.9	264	2022-08-02 18:37:00
4481	03	30	73.3	385	2022-08-02 19:07:00
4482	03	30.1	73.9	258	2022-08-02 19:37:00
4483	03	30.1	74.1	236	2022-08-02 20:07:00
4484	03	30.4	75.4	1831	2022-08-02 20:37:00
4485	03	30.8	76.2	1262	2022-08-02 21:07:00
4486	03	30.9	76.3	1415	2022-08-02 21:37:00
4487	03	30.9	76.2	887	2022-08-02 22:07:00
4488	03	30.7	75.8	540	2022-08-02 22:37:00
4489	03	30.8	76.1	960	2022-08-02 23:07:00
4490	03	30.8	76	473	2022-08-02 23:37:00
4491	03	30.8	75.9	1005	2022-08-03 00:07:00
4492	03	30.6	75.3	600	2022-08-03 00:37:00
4493	03	30.6	75.4	868	2022-08-03 01:07:00
4494	03	30.5	75.2	723	2022-08-03 01:37:00
4495	03	30.5	75.2	479	2022-08-03 02:07:00
4496	03	30.5	75.2	946	2022-08-03 02:37:00
4497	03	30.4	75.1	903	2022-08-03 03:07:00
4498	03	30.6	75.3	914	2022-08-03 03:37:00
4499	03	30.5	75.1	691	2022-08-03 04:07:00
4500	03	30.7	75.3	905	2022-08-03 04:37:00
4501	03	30.5	75	491	2022-08-03 05:07:00
4502	03	30.3	74.7	269	2022-08-03 05:37:00
4503	03	30.3	74.4	292	2022-08-03 06:07:00
4504	03	30.2	74.7	246	2022-08-03 06:37:00
4505	03	30.4	74.4	315	2022-08-03 07:07:00
4506	03	30.3	74.6	367	2022-08-03 07:37:00
4507	03	30.4	74.5	469	2022-08-03 08:08:00
4508	03	30.4	74.4	275	2022-08-03 08:38:00
4509	03	30.4	74.3	323	2022-08-03 09:08:00
4510	03	30.4	73.9	1193	2022-08-03 09:38:00
4511	03	30.3	73.7	204	2022-08-03 10:08:00
4512	03	30.1	73	352	2022-08-03 10:38:00
4513	03	30.2	72.6	297	2022-08-03 11:08:00
4514	03	30.4	73.3	622	2022-08-03 11:38:00
4515	03	30.1	72.7	565	2022-08-03 12:08:00
4516	03	30	72.1	453	2022-08-03 12:38:00
4517	03	30.1	72.6	744	2022-08-03 13:08:00
4518	03	30.2	73	710	2022-08-03 13:38:00
4519	03	30.5	73.2	453	2022-08-03 14:08:00
4520	03	30.2	72.4	301	2022-08-03 14:38:00
4521	03	30.3	72.8	434	2022-08-03 15:08:00
4522	03	30.7	73.7	437	2022-08-03 15:38:00
4523	03	30.9	74.5	463	2022-08-03 16:08:00
4524	03	30.6	73.4	328	2022-08-03 16:38:00
4525	03	30.5	73	443	2022-08-03 17:08:00
4526	03	30.8	73.3	545	2022-08-03 17:38:00
4527	03	30.7	73	307	2022-08-03 18:08:00
4528	03	30.6	73.1	332	2022-08-03 18:38:00
4529	03	30.5	72.8	245	2022-08-03 19:08:00
4530	03	30.6	72.8	320	2022-08-03 19:38:00
4531	03	30.8	73.6	759	2022-08-03 20:08:00
4532	03	31.2	74.8	1302	2022-08-03 20:38:00
4533	03	31.2	75.1	660	2022-08-03 21:08:00
4534	03	30.9	74.4	456	2022-08-03 21:38:00
4535	03	31	74.8	759	2022-08-03 22:08:00
4536	03	30.9	74.3	850	2022-08-03 22:38:00
4537	03	30.9	74.3	388	2022-08-03 23:08:00
4538	03	30.9	74.5	572	2022-08-03 23:38:00
4539	03	30.9	74.8	456	2022-08-04 00:08:00
4540	03	30.8	74.8	544	2022-08-04 00:38:00
4541	03	30.7	74.1	404	2022-08-04 01:08:00
4542	03	30.7	74.6	630	2022-08-04 01:38:00
4543	03	30.8	74.6	437	2022-08-04 02:09:00
4544	03	30.7	74.5	914	2022-08-04 02:39:00
4545	03	30.8	74.8	501	2022-08-04 03:09:00
4546	03	30.8	74.5	267	2022-08-04 03:39:00
4547	03	30.9	74.5	375	2022-08-04 04:09:00
4548	03	30.8	74.4	974	2022-08-04 04:39:00
4549	03	31.1	75.4	1353	2022-08-04 05:09:00
4550	03	31.2	74.6	438	2022-08-04 05:39:00
4551	03	30.8	74.2	224	2022-08-04 06:09:00
4552	03	30.6	73.8	584	2022-08-04 06:39:00
4553	03	30.6	74.1	555	2022-08-04 07:09:00
4554	03	30.7	74.7	1489	2022-08-04 07:39:00
4555	03	30.9	75	1575	2022-08-04 08:09:00
4556	03	30.9	74.7	421	2022-08-04 08:39:00
4557	03	30.7	74.1	409	2022-08-04 09:09:00
4558	03	30.6	73.1	397	2022-08-04 09:39:00
4559	03	30.7	72.3	244	2022-08-04 10:09:00
4560	03	30.6	72.3	462	2022-08-04 10:39:00
4561	03	30.8	71.7	948	2022-08-04 11:09:00
4562	03	30.6	71.1	404	2022-08-04 11:39:00
4563	03	30.3	70.9	353	2022-08-04 12:09:00
4564	03	30.2	71.1	656	2022-08-04 12:39:00
4565	03	30.1	70.4	676	2022-08-04 13:09:00
4566	03	30.1	70.4	695	2022-08-04 13:39:00
4567	03	27.2	70.7	602	2022-08-04 14:09:00
4568	03	28.7	80.2	1045	2022-08-04 14:39:00
4569	03	29.4	79.8	740	2022-08-04 15:09:00
4570	03	29.2	76.7	837	2022-08-04 15:39:00
4571	03	29.3	74.6	1036	2022-08-04 16:09:00
4572	03	29.7	75.3	783	2022-08-04 16:39:00
4573	03	29.9	75	860	2022-08-04 17:09:00
4574	03	29.9	74.9	858	2022-08-04 17:39:00
4575	03	29.4	73.6	1974	2022-08-04 18:09:00
4576	03	29.4	73.4	1198	2022-08-04 18:39:00
4577	03	29.2	72.4	465	2022-08-04 19:09:00
4578	03	29.1	71.8	385	2022-08-04 19:39:00
4579	03	29.3	72.6	747	2022-08-04 20:10:00
4580	03	29.5	73.1	827	2022-08-04 20:40:00
4581	03	29.7	74	1382	2022-08-04 21:10:00
4582	03	29.6	74.1	916	2022-08-04 21:40:00
4583	03	29.4	73.9	671	2022-08-04 22:10:00
4584	03	29.5	73.9	1102	2022-08-04 22:40:00
4585	03	29.5	74	618	2022-08-04 23:10:00
4586	03	29.3	73.4	422	2022-08-04 23:40:00
4587	03	29.4	73.3	439	2022-08-05 00:10:00
4588	03	29.2	73.1	349	2022-08-05 00:40:00
4589	03	29.2	73.1	520	2022-08-05 01:10:00
4590	03	29.4	73.3	671	2022-08-05 01:40:00
4591	03	29.3	73.2	737	2022-08-05 02:10:00
4592	03	29.1	73	814	2022-08-05 02:40:00
4593	03	29.3	73.6	1146	2022-08-05 03:10:00
4594	03	29.3	73.4	471	2022-08-05 03:40:00
4595	03	29.4	73.7	811	2022-08-05 04:10:00
4596	03	29.4	73.9	809	2022-08-05 04:40:00
4597	03	29.4	73.4	776	2022-08-05 05:10:00
4598	03	29.3	73.2	584	2022-08-05 05:40:00
4599	03	29.1	72.7	641	2022-08-05 06:10:00
4600	03	29.2	73	425	2022-08-05 06:40:00
4601	03	29.2	72.9	491	2022-08-05 07:10:00
4602	03	29.2	73	445	2022-08-05 07:40:00
4603	03	29.1	72	1367	2022-08-05 08:10:00
4604	03	29	72	1333	2022-08-05 08:40:00
4605	03	29.4	73	964	2022-08-05 09:10:00
4606	03	29.2	72.2	310	2022-08-05 09:40:00
4607	03	29.4	72.3	1120	2022-08-05 10:10:00
4608	03	29.2	72	922	2022-08-05 10:40:00
4609	03	29.1	71.1	1437	2022-08-05 11:10:00
4610	03	29	71.4	332	2022-08-05 11:40:00
4611	03	29	71.4	408	2022-08-05 12:10:00
4612	03	28.8	71	616	2022-08-05 12:40:00
4613	03	28.8	71.1	594	2022-08-05 13:10:00
4614	03	28.8	71.2	379	2022-08-05 13:40:00
4615	03	27.3	67.8	436	2022-08-05 14:11:00
4616	03	28.7	70.4	619	2022-08-05 14:41:00
4617	03	29.5	71.6	782	2022-08-05 15:11:00
4618	03	30	69.4	1417	2022-08-05 15:41:00
4619	03	30	71	732	2022-08-05 16:11:00
4620	03	29.5	71.8	506	2022-08-05 16:41:00
4621	03	29.7	72.4	447	2022-08-05 17:11:00
4622	03	29.5	72.4	936	2022-08-05 17:41:00
4623	03	29.5	72.6	368	2022-08-05 18:11:00
4624	03	29.4	72.8	474	2022-08-05 18:41:00
4625	03	29.5	73.1	424	2022-08-05 19:11:00
4626	03	29.5	73.6	335	2022-08-05 19:41:00
4627	03	29.4	73.1	1138	2022-08-05 20:11:00
4628	03	29.6	73.5	1145	2022-08-05 20:41:00
4629	03	29.7	73.9	936	2022-08-05 21:11:00
4630	03	29.6	74.1	663	2022-08-05 21:41:00
4631	03	29.6	73.8	742	2022-08-05 22:11:00
4632	03	29.7	73.8	591	2022-08-05 22:41:00
4633	03	29.6	73.8	1286	2022-08-05 23:11:00
4634	03	29.7	74	567	2022-08-05 23:41:00
4635	03	29.5	73.8	844	2022-08-06 00:11:00
4636	03	29.4	73.2	459	2022-08-06 00:41:00
4637	03	29.5	73.6	462	2022-08-06 01:11:00
4638	03	29.5	74	908	2022-08-06 01:41:00
4639	03	29.4	73.6	381	2022-08-06 02:11:00
4640	03	29.3	73.4	697	2022-08-06 02:41:00
4641	03	29.3	73.4	774	2022-08-06 03:11:00
4642	03	29.3	73.8	811	2022-08-06 03:41:00
4643	03	29.3	73.6	1518	2022-08-06 04:11:00
4644	03	29.3	73.5	1173	2022-08-06 04:41:00
4645	03	29.4	73.5	634	2022-08-06 05:11:00
4646	03	29.1	72.7	385	2022-08-06 05:41:00
4647	03	29.1	73	800	2022-08-06 06:11:00
4648	03	29.1	73.2	758	2022-08-06 06:41:00
4649	03	29.2	73.6	727	2022-08-06 07:11:00
4650	03	29.3	73.6	624	2022-08-06 07:41:00
4651	03	29.1	73.2	448	2022-08-06 08:11:00
4652	03	29	72.7	464	2022-08-06 08:42:00
4653	03	29	73	737	2022-08-06 09:12:00
4654	03	29	72.7	916	2022-08-06 09:42:00
4655	03	29	72.4	369	2022-08-06 10:12:00
4656	03	29.1	72.2	417	2022-08-06 10:42:00
4657	03	28.8	71.6	1188	2022-08-06 11:12:00
4658	03	28.9	71.4	720	2022-08-06 11:42:00
4659	03	29.2	71.3	481	2022-08-06 12:12:00
4660	03	29.8	72.8	1379	2022-08-06 12:42:00
4661	03	30.5	74.2	1421	2022-08-06 13:12:00
4662	03	30.9	74.7	1654	2022-08-06 13:42:00
4663	03	30.8	73.4	476	2022-08-06 14:12:00
4664	03	30.5	71.4	1520	2022-08-06 14:42:00
4665	03	30.2	70.1	425	2022-08-06 15:12:00
4666	03	30.3	69.7	349	2022-08-06 15:42:00
4667	03	29.4	66.3	361	2022-08-06 16:12:00
4668	03	30	68	2853	2022-08-06 16:42:00
4669	03	30.3	68.6	460	2022-08-06 17:12:00
4670	03	30.2	67.7	1009	2022-08-06 17:42:00
4671	03	30.2	67.8	1614	2022-08-06 18:12:00
4672	03	29.9	66.2	1222	2022-08-06 18:42:00
4673	03	29.8	65.9	363	2022-08-06 19:12:00
4674	03	29.7	65.5	253	2022-08-06 19:42:00
4675	03	29.8	66.2	571	2022-08-06 20:12:00
4676	03	30	67.5	1363	2022-08-06 20:42:00
4677	03	30.3	69.1	809	2022-08-06 21:12:00
4678	03	30.5	68.5	360	2022-08-06 21:42:00
4679	03	30.1	67.4	1048	2022-08-06 22:12:00
4680	03	30.4	68.5	992	2022-08-06 22:42:00
4681	03	30.2	67.8	755	2022-08-06 23:12:00
4682	03	30.3	67.6	718	2022-08-06 23:42:00
4683	03	30.4	67.8	782	2022-08-07 00:12:00
4684	03	30.4	68.1	754	2022-08-07 00:42:00
4685	03	30.6	68.5	819	2022-08-07 01:12:00
4686	03	30.3	67.5	599	2022-08-07 01:42:00
4687	03	30.4	67.9	710	2022-08-07 02:13:00
4688	03	30.5	68.1	1023	2022-08-07 02:43:00
4689	03	30.7	68.4	427	2022-08-07 03:13:00
4690	03	30.7	68.3	264	2022-08-07 03:43:00
4691	03	30.6	68.2	1169	2022-08-07 04:13:00
4692	03	30.6	68.5	666	2022-08-07 04:43:00
4693	03	30.6	68.1	896	2022-08-07 05:13:00
4694	03	30.4	67.4	357	2022-08-07 05:43:00
4695	03	30.3	67.5	554	2022-08-07 06:13:00
4696	03	30.2	66.9	540	2022-08-07 06:43:00
4697	03	30.3	66.7	774	2022-08-07 07:13:00
4698	03	30.3	66.9	312	2022-08-07 07:43:00
4699	03	30.8	68.3	2526	2022-08-07 08:13:00
4700	03	30.6	67.8	646	2022-08-07 08:43:00
4701	03	30.8	68.1	442	2022-08-07 09:13:00
4702	03	30.7	67.4	415	2022-08-07 09:43:00
4703	03	30.7	67.3	745	2022-08-07 10:13:00
4704	03	30.8	67	359	2022-08-07 10:43:00
4705	03	30.5	65.6	529	2022-08-07 11:13:00
4706	03	30.7	66	1223	2022-08-07 11:43:00
4707	03	30.7	66.9	830	2022-08-07 12:13:00
4708	03	30.9	67.5	482	2022-08-07 12:43:00
4709	03	30.8	67.4	466	2022-08-07 13:13:00
4710	03	30.8	67.2	295	2022-08-07 13:43:00
4711	03	30.7	66.7	308	2022-08-07 14:13:00
4712	03	30.7	66.4	235	2022-08-07 14:43:00
4713	03	30.2	64.5	203	2022-08-07 15:13:00
4714	03	30.4	66.3	798	2022-08-07 15:43:00
4715	03	31.1	67.5	1283	2022-08-07 16:13:00
4716	03	31.2	66.3	664	2022-08-07 16:43:00
4717	03	31.2	66.7	750	2022-08-07 17:13:00
4718	03	31.2	66.3	717	2022-08-07 17:43:00
4719	03	31.3	66.6	782	2022-08-07 18:13:00
4720	03	31.1	66.2	234	2022-08-07 18:43:00
4721	03	31.2	66.4	343	2022-08-07 19:13:00
4722	03	31.3	66.8	215	2022-08-07 19:43:00
4723	03	31.3	67.5	702	2022-08-07 20:13:00
4724	03	31.6	68.7	1294	2022-08-07 20:44:00
4725	03	31.8	69.4	1737	2022-08-07 21:14:00
4726	03	31.9	69.3	1491	2022-08-07 21:44:00
4727	03	31.9	69.7	583	2022-08-07 22:14:00
4728	03	31.9	70	941	2022-08-07 22:44:00
4729	03	31.7	69.6	737	2022-08-07 23:14:00
4730	03	31.8	70	1514	2022-08-07 23:44:00
4731	03	31.6	70	1128	2022-08-08 00:14:00
4732	03	31.7	70.2	634	2022-08-08 00:44:00
4733	03	31.6	69.8	1041	2022-08-08 01:14:00
4734	03	31.6	69.7	588	2022-08-08 01:44:00
4735	03	31.3	69.1	905	2022-08-08 02:14:00
4736	03	31.4	69.6	1166	2022-08-08 02:44:00
4737	03	31.3	69.3	718	2022-08-08 03:14:00
4738	03	31.3	69.1	695	2022-08-08 03:44:00
4739	03	31.3	69.1	775	2022-08-08 04:14:00
4740	03	31.3	68.9	647	2022-08-08 04:44:00
4741	03	31.5	69.6	682	2022-08-08 05:14:00
4742	03	31.2	68.8	705	2022-08-08 05:44:00
4743	03	30.8	67.9	420	2022-08-08 06:14:00
4744	03	30.7	68.6	314	2022-08-08 06:44:00
4745	03	30.9	68.8	378	2022-08-08 07:14:00
4746	03	30.7	68.1	362	2022-08-08 07:44:00
4747	03	30.7	68.3	368	2022-08-08 08:14:00
4748	03	30.7	68.5	248	2022-08-08 08:44:00
4749	03	30.8	69	312	2022-08-08 09:14:00
4750	03	30.9	69.2	249	2022-08-08 09:44:00
4751	03	30.8	68.6	249	2022-08-08 10:14:00
4752	03	30.8	69	539	2022-08-08 10:44:00
4753	03	30.9	68.6	856	2022-08-08 11:14:00
4754	03	30.9	68.5	874	2022-08-08 11:44:00
4755	03	31.1	68.1	411	2022-08-08 12:14:00
4756	03	31.1	67.7	373	2022-08-08 12:44:00
4757	03	31.1	67.4	743	2022-08-08 13:14:00
4758	03	31	67.6	302	2022-08-08 13:44:00
4759	03	30.8	67	410	2022-08-08 14:14:00
4760	03	30.7	67.8	481	2022-08-08 14:45:00
4761	03	30.7	68.8	262	2022-08-08 15:15:00
4762	03	30.5	69.2	825	2022-08-08 15:45:00
4763	03	30.2	68.9	151	2022-08-08 16:15:00
4764	03	30	69.1	162	2022-08-08 16:45:00
4765	03	29.8	69.3	423	2022-08-08 17:15:00
4766	03	29.9	70.2	302	2022-08-08 17:45:00
4767	03	30	71.3	231	2022-08-08 18:15:00
4768	03	29.5	71.7	261	2022-08-08 18:45:00
4769	03	29.5	72.3	259	2022-08-08 19:15:00
4770	03	29.7	73.4	337	2022-08-08 19:45:00
4771	03	30.1	74.1	696	2022-08-08 20:15:00
4772	03	30.7	74.8	3061	2022-08-08 20:45:00
4773	03	31.1	75.4	1850	2022-08-08 21:15:00
4774	03	31.1	75.4	1732	2022-08-08 21:45:00
4775	03	31.1	75.3	1734	2022-08-08 22:15:00
4776	03	30.9	75	1241	2022-08-08 22:45:00
4777	03	31	74.9	803	2022-08-08 23:15:00
4778	03	31	74.5	1627	2022-08-08 23:45:00
4779	03	30.9	74.4	694	2022-08-09 00:15:00
4780	03	30.9	74.1	889	2022-08-09 00:45:00
4781	03	30.9	74.4	1308	2022-08-09 01:15:00
4782	03	30.7	74.2	866	2022-08-09 01:45:00
4783	03	30.6	73.7	834	2022-08-09 02:15:00
4784	03	30.5	73.8	848	2022-08-09 02:45:00
4785	03	30.6	73.8	796	2022-08-09 03:15:00
4786	03	30.3	73.1	1403	2022-08-09 03:45:00
4787	03	30.6	73.9	1245	2022-08-09 04:15:00
4788	03	30.4	73.5	1188	2022-08-09 04:45:00
4789	03	30.3	73.2	769	2022-08-09 05:15:00
4790	03	30.1	72.4	354	2022-08-09 05:45:00
4791	03	29.6	71.5	401	2022-08-09 06:15:00
4792	03	29.7	71.5	343	2022-08-09 06:45:00
4793	03	29.4	70.9	265	2022-08-09 07:15:00
4794	03	29.5	71.3	242	2022-08-09 07:45:00
4795	03	29.6	71.2	540	2022-08-09 08:15:00
4796	03	29.9	71.9	430	2022-08-09 08:45:00
4797	03	29.8	71.5	554	2022-08-09 09:16:00
4798	03	29.8	71.6	479	2022-08-09 09:46:00
4799	03	29.7	70.8	392	2022-08-09 10:16:00
4800	03	29.4	68.7	353	2022-08-09 10:46:00
4801	03	23.9	75.1	510	2022-08-09 11:16:00
4802	03	28.5	76.3	1294	2022-08-09 11:46:00
4803	03	30.8	76.3	2909	2022-08-09 12:16:00
4804	03	32.1	74.8	881	2022-08-09 12:46:00
4805	03	32.4	71	1503	2022-08-09 13:16:00
4806	03	31.9	66.7	898	2022-08-09 13:46:00
4807	03	33.2	69	1667	2022-08-09 14:16:00
4808	03	24.3	72.6	738	2022-08-09 14:46:00
4809	03	26	76.3	1779	2022-08-09 15:16:00
4810	03	30.1	75.6	1803	2022-08-09 15:46:00
4811	03	31.9	74.5	3145	2022-08-09 16:16:00
4812	03	32.4	72.5	2311	2022-08-09 16:46:00
4813	03	32.9	69	1482	2022-08-09 17:16:00
4814	03	32.5	67.3	809	2022-08-09 17:46:00
4815	03	32.6	66.3	1064	2022-08-09 18:16:00
4816	03	32	65.1	853	2022-08-09 18:46:00
4817	03	31.7	64.6	919	2022-08-09 19:16:00
4818	03	31.6	64.4	855	2022-08-09 19:46:00
4819	03	31.5	64.8	1632	2022-08-09 20:16:00
4820	03	31.9	65.9	2010	2022-08-09 20:46:00
4821	03	31.9	66	1906	2022-08-09 21:16:00
4822	03	31.4	64.8	1459	2022-08-09 21:46:00
4823	03	31.3	65.1	1653	2022-08-09 22:16:00
4824	03	31.6	67.8	1850	2022-08-09 22:46:00
4825	03	31.5	67.9	1361	2022-08-09 23:16:00
4826	03	31.2	65.7	1533	2022-08-09 23:46:00
4827	03	31.1	65.9	1175	2022-08-10 00:16:00
4828	03	31.1	67.4	1358	2022-08-10 00:46:00
4829	03	31.2	66.9	1196	2022-08-10 01:16:00
4830	03	31.4	66.7	1352	2022-08-10 01:46:00
4831	03	31.4	66	984	2022-08-10 02:16:00
4832	03	31.3	65.6	1313	2022-08-10 02:47:00
4833	03	31.4	65.4	1345	2022-08-10 03:17:00
4834	03	31.4	65.4	1128	2022-08-10 03:47:00
4835	03	31.6	65.9	1569	2022-08-10 04:17:00
4836	03	31.5	65.6	1448	2022-08-10 04:47:00
4837	03	31.4	64.6	813	2022-08-10 05:17:00
4838	03	31.4	64.4	1228	2022-08-10 05:47:00
4839	03	32	66.9	718	2022-08-10 06:17:00
4840	03	31.5	64.4	877	2022-08-10 06:47:00
4841	03	31.6	64.4	697	2022-08-10 07:17:00
4842	03	31.4	63.6	677	2022-08-10 07:47:00
4843	03	31.4	63.1	1248	2022-08-10 08:17:00
4844	03	31.5	63.2	900	2022-08-10 08:47:00
4845	03	31.3	63	1180	2022-08-10 09:17:00
4846	03	31.2	61.8	749	2022-08-10 09:47:00
4847	03	31.2	61.9	548	2022-08-10 10:17:00
4848	03	31.2	62.5	907	2022-08-10 10:47:00
4849	03	31.1	63	900	2022-08-10 11:17:00
4850	03	30.1	63	1118	2022-08-10 11:47:00
4851	03	30.2	66.7	440	2022-08-10 12:17:00
4852	03	30.5	67.5	339	2022-08-10 12:47:00
4853	03	31.1	69.1	691	2022-08-10 13:17:00
4854	03	31.6	68.4	328	2022-08-10 13:47:00
4855	03	31.8	67.7	671	2022-08-10 14:17:00
4856	03	31.9	66.8	1020	2022-08-10 14:47:00
4857	03	31.9	66.6	751	2022-08-10 15:17:00
4858	03	32.3	66.5	537	2022-08-10 15:47:00
4859	03	32.8	67.4	228	2022-08-10 16:17:00
4860	03	33	67.3	341	2022-08-10 16:47:00
4861	03	33.1	67.1	303	2022-08-10 17:17:00
4862	03	32.9	66.9	284	2022-08-10 17:47:00
4863	03	32.7	67.2	400	2022-08-10 18:17:00
4864	03	32.8	67.4	449	2022-08-10 18:47:00
4865	03	32.8	66.9	272	2022-08-10 19:17:00
4866	03	32.7	66.4	437	2022-08-10 19:47:00
4867	03	32.5	66.4	1162	2022-08-10 20:17:00
4868	03	32.8	66.7	1159	2022-08-10 20:48:00
4869	03	32.9	66.3	1346	2022-08-10 21:18:00
4870	03	32.9	66.2	1128	2022-08-10 21:48:00
4871	03	32.8	65.3	906	2022-08-10 22:18:00
4872	03	32.8	65.7	2405	2022-08-10 22:48:00
4873	03	33	66.1	935	2022-08-10 23:18:00
4874	03	33.1	65.7	1178	2022-08-10 23:48:00
4875	03	32.9	65.1	1072	2022-08-11 00:18:00
4876	03	32.8	64.9	1138	2022-08-11 00:48:00
4877	03	32.9	65.1	1128	2022-08-11 01:18:00
4878	03	33	65.2	1251	2022-08-11 01:48:00
4879	03	33.1	65.2	707	2022-08-11 02:18:00
4880	03	33.3	65.6	685	2022-08-11 02:48:00
4881	03	33.1	65.1	1576	2022-08-11 03:18:00
4882	03	33.1	64.4	1066	2022-08-11 03:48:00
4883	03	33.1	64.5	1169	2022-08-11 04:18:00
4884	03	33.1	63.9	1301	2022-08-11 04:48:00
4885	03	33.2	64.3	862	2022-08-11 05:18:00
4886	03	32.8	62.9	302	2022-08-11 05:48:00
4887	03	32.9	63.2	628	2022-08-11 06:18:00
4888	03	32.9	63.1	325	2022-08-11 06:48:00
4889	03	33	63.7	568	2022-08-11 07:18:00
4890	03	32.9	63	351	2022-08-11 07:48:00
4891	03	32.9	63.1	406	2022-08-11 08:18:00
4892	03	32.8	63.4	380	2022-08-11 08:48:00
4893	03	32.8	63.6	447	2022-08-11 09:18:00
4894	03	32.9	63.8	358	2022-08-11 09:48:00
4895	03	32.9	64.1	297	2022-08-11 10:18:00
4896	03	33.1	64.5	338	2022-08-11 10:48:00
4897	03	33.2	64.6	316	2022-08-11 11:18:00
4898	03	33.8	64.6	384	2022-08-11 11:48:00
4899	03	33.6	64	310	2022-08-11 12:18:00
4900	03	33.5	63.7	316	2022-08-11 12:48:00
4901	03	33.5	64.4	322	2022-08-11 13:18:00
4902	03	33.6	63.9	247	2022-08-11 13:48:00
4903	03	33.7	63.1	455	2022-08-11 14:18:00
4904	03	33.5	62.7	291	2022-08-11 14:48:00
4905	03	33.7	62.9	247	2022-08-11 15:19:00
4906	03	33.8	62.8	242	2022-08-11 15:49:00
4907	03	33.7	61.9	362	2022-08-11 16:19:00
4908	03	33.7	61.9	357	2022-08-11 16:49:00
4909	03	33.8	62.2	230	2022-08-11 17:19:00
4910	03	33.8	62.7	343	2022-08-11 17:49:00
4911	03	33.6	63	293	2022-08-11 18:19:00
4912	03	33.5	62.3	298	2022-08-11 18:49:00
4913	03	33.3	61.8	298	2022-08-11 19:19:00
4914	03	33.2	61.6	357	2022-08-11 19:49:00
4915	03	33.3	61.7	965	2022-08-11 20:19:00
4916	03	33.4	61.5	562	2022-08-11 20:49:00
4917	03	33.5	61.3	907	2022-08-11 21:19:00
4918	03	33.4	60.4	1048	2022-08-11 21:49:00
4919	03	33.5	60.2	1110	2022-08-11 22:19:00
4920	03	33.7	60.2	791	2022-08-11 22:49:00
4921	03	33.7	61.2	863	2022-08-11 23:19:00
4922	03	33.9	62.4	1125	2022-08-11 23:49:00
4923	03	33.8	62.3	1231	2022-08-12 00:19:00
4924	03	33.9	63.8	728	2022-08-12 00:49:00
4925	03	34.1	62.8	496	2022-08-12 01:19:00
4926	03	34.2	63.5	1202	2022-08-12 01:49:00
4927	03	34.3	63.4	1065	2022-08-12 02:19:00
4928	03	34.2	61.8	992	2022-08-12 02:49:00
4929	03	34.2	61.2	1105	2022-08-12 03:19:00
4930	03	34.2	61.8	768	2022-08-12 03:49:00
4931	03	34.2	60	761	2022-08-12 04:19:00
4932	03	34.1	59.5	1077	2022-08-12 04:49:00
4933	03	34.1	59.7	997	2022-08-12 05:19:00
4934	03	34.1	59.3	455	2022-08-12 05:49:00
4935	03	33.9	58.2	553	2022-08-12 06:19:00
4936	03	33.8	58	373	2022-08-12 06:49:00
4937	03	33.8	58.2	394	2022-08-12 07:19:00
4938	03	33.5	58.3	382	2022-08-12 07:49:00
4939	03	33.6	59.5	441	2022-08-12 08:19:00
4940	03	33.4	58.9	379	2022-08-12 08:49:00
4941	03	33.4	58.8	293	2022-08-12 09:20:00
4942	03	33.4	59.2	327	2022-08-12 09:50:00
4943	03	33.4	59.8	368	2022-08-12 10:20:00
4944	03	33.4	60	355	2022-08-12 10:50:00
4945	03	33.5	60.3	508	2022-08-12 11:20:00
4946	03	33.7	61	272	2022-08-12 11:50:00
4947	03	33.7	60.4	348	2022-08-12 12:20:00
4948	03	33.7	59.8	330	2022-08-12 12:50:00
4949	03	33.8	58	324	2022-08-12 13:20:00
4950	03	33.9	58.6	347	2022-08-12 13:50:00
4951	03	33.9	58.5	377	2022-08-12 14:20:00
4952	03	33.9	58.7	318	2022-08-12 14:50:00
4953	03	34	57.6	270	2022-08-12 15:20:00
4954	03	33.9	57.9	336	2022-08-12 15:50:00
4955	03	33.8	58.8	454	2022-08-12 16:20:00
4956	03	33.9	58.5	332	2022-08-12 16:50:00
4957	03	33.9	56.8	283	2022-08-12 17:20:00
4958	03	33.9	56	317	2022-08-12 17:50:00
4959	03	34.3	55	351	2022-08-12 18:20:00
4960	03	34.6	54.2	535	2022-08-12 18:50:00
4961	03	34.3	52	1161	2022-08-12 19:20:00
4962	03	34	50.4	446	2022-08-12 19:50:00
4963	03	34	51.8	1554	2022-08-12 20:20:00
4964	03	33.8	52.5	1598	2022-08-12 20:50:00
4965	03	33.7	53.4	1103	2022-08-12 21:20:00
4966	03	33.4	52	998	2022-08-12 21:50:00
4967	03	33.2	50.2	673	2022-08-12 22:20:00
4968	03	33	51.4	1660	2022-08-12 22:50:00
4969	03	33	52.6	1780	2022-08-12 23:20:00
4970	03	32.8	53.5	1713	2022-08-12 23:50:00
4971	03	32.6	53.3	1452	2022-08-13 00:20:00
4972	03	32.5	52.9	1836	2022-08-13 00:50:00
4973	03	32.5	53.3	445	2022-08-13 01:20:00
4974	03	32.5	53.5	1799	2022-08-13 01:50:00
4975	03	32.3	52.8	592	2022-08-13 02:20:00
4976	03	32.4	54.5	2807	2022-08-13 02:51:00
4977	03	32.2	53.6	1444	2022-08-13 03:21:00
4978	03	32.1	53.2	1112	2022-08-13 03:51:00
4979	03	32	52.1	861	2022-08-13 04:21:00
4980	03	32.1	53.5	1805	2022-08-13 04:51:00
4981	03	32.1	53.7	1124	2022-08-13 05:21:00
4982	03	32	53.7	366	2022-08-13 05:51:00
4983	03	32.1	54.5	485	2022-08-13 06:21:00
4984	03	32	54.4	410	2022-08-13 06:51:00
4985	03	32.3	56.3	748	2022-08-13 07:21:00
4986	03	32.3	55.7	344	2022-08-13 07:51:00
4987	03	32.3	53.4	331	2022-08-13 08:21:00
4988	03	32.5	53.2	402	2022-08-13 08:51:00
4989	03	32.6	52.5	410	2022-08-13 09:21:00
4990	03	32.6	51.3	655	2022-08-13 09:51:00
4991	03	32.8	50.7	387	2022-08-13 10:21:00
4992	03	33.2	54.4	387	2022-08-13 10:51:00
4993	03	33.2	55.4	410	2022-08-13 11:21:00
4994	03	33.2	55.7	538	2022-08-13 11:51:00
4995	03	33.2	56.3	375	2022-08-13 12:21:00
4996	03	33.4	56.8	429	2022-08-13 12:51:00
4997	03	33.4	56.9	387	2022-08-13 13:21:00
4998	03	33.4	56.9	447	2022-08-13 13:51:00
4999	03	33.5	57.2	576	2022-08-13 14:21:00
5000	03	33.6	57.3	330	2022-08-13 14:51:00
5001	03	33.6	57	289	2022-08-13 15:21:00
5002	03	33.5	56.8	507	2022-08-13 15:51:00
5003	03	33.6	56.8	572	2022-08-13 16:21:00
5004	03	33.7	56.3	345	2022-08-13 16:51:00
5005	03	33.7	56.2	322	2022-08-13 17:21:00
5006	03	33.6	56.3	328	2022-08-13 17:51:00
5007	03	33.6	56.1	344	2022-08-13 18:21:00
5008	03	33.4	55.8	483	2022-08-13 18:51:00
5009	03	33.5	55.6	324	2022-08-13 19:21:00
5010	03	33.3	55.2	516	2022-08-13 19:51:00
5011	03	33.3	56.6	1085	2022-08-13 20:21:00
5012	03	33.4	57.3	867	2022-08-13 20:51:00
5013	03	33.5	58.2	1022	2022-08-13 21:22:00
5014	03	33.6	58.5	882	2022-08-13 21:52:00
5015	03	33.6	58.5	741	2022-08-13 22:22:00
5016	03	33.4	57.9	839	2022-08-13 22:52:00
5017	03	33.5	58.5	968	2022-08-13 23:22:00
5018	03	33.4	58.2	885	2022-08-13 23:52:00
5019	03	33.4	57.6	911	2022-08-14 00:22:00
5020	03	33.3	57.2	855	2022-08-14 00:52:00
5021	03	33.3	56.7	861	2022-08-14 01:22:00
5022	03	33.3	56.3	699	2022-08-14 01:52:00
5023	03	33.3	56	858	2022-08-14 02:22:00
5024	03	33.4	56.6	815	2022-08-14 02:52:00
5025	03	33.4	55.8	791	2022-08-14 03:22:00
5026	03	33.4	55.3	414	2022-08-14 03:52:00
5027	03	33.4	55	800	2022-08-14 04:22:00
5028	03	33.4	55.1	615	2022-08-14 04:52:00
5029	03	33.3	54	769	2022-08-14 05:22:00
5030	03	33.4	53.7	433	2022-08-14 05:52:00
5031	03	33.2	53.5	369	2022-08-14 06:22:00
5032	03	33.1	53.6	315	2022-08-14 06:52:00
5033	03	33	53.8	291	2022-08-14 07:22:00
5034	03	33	53.9	369	2022-08-14 07:52:00
5035	03	32.9	53.5	476	2022-08-14 08:22:00
5036	03	32.9	53.5	442	2022-08-14 08:52:00
5037	03	32.8	53.6	618	2022-08-14 09:22:00
5038	03	32.8	53.3	696	2022-08-14 09:52:00
5039	03	32.8	53.6	720	2022-08-14 10:22:00
5040	03	32.8	53.5	670	2022-08-14 10:52:00
5041	03	33	53.7	519	2022-08-14 11:22:00
5042	03	32.9	53.7	327	2022-08-14 11:52:00
5043	03	33.1	53.9	373	2022-08-14 12:22:00
5044	03	33.1	54.1	362	2022-08-14 12:52:00
5045	03	33.2	54.4	283	2022-08-14 13:22:00
5046	03	33.3	54.3	326	2022-08-14 13:52:00
5047	03	33.4	54.4	275	2022-08-14 14:22:00
5048	03	33.7	54.5	287	2022-08-14 14:52:00
5049	03	33.8	54.3	347	2022-08-14 15:23:00
5050	03	33.9	53.8	316	2022-08-14 15:53:00
5051	03	33.9	53.7	366	2022-08-14 16:23:00
5052	03	34.1	53.3	258	2022-08-14 16:53:00
5053	03	33.9	52.9	318	2022-08-14 17:23:00
5054	03	33.9	52.4	258	2022-08-14 17:53:00
5055	03	33.7	52.2	255	2022-08-14 18:23:00
5056	03	33.4	51.9	293	2022-08-14 18:53:00
5057	03	33.2	51.7	342	2022-08-14 19:23:00
5058	03	33	51.4	289	2022-08-14 19:53:00
5059	03	33	51.5	514	2022-08-14 20:23:00
5060	03	33.2	52.3	951	2022-08-14 20:53:00
5061	03	33.3	52	450	2022-08-14 21:23:00
5062	03	33.3	52.6	592	2022-08-14 21:53:00
5063	03	33.4	52.1	841	2022-08-14 22:23:00
5064	03	33.3	51.3	851	2022-08-14 22:53:00
5065	03	33.4	51.3	1164	2022-08-14 23:23:00
5066	03	33.4	51.2	408	2022-08-14 23:53:00
5067	03	33.4	52.8	863	2022-08-15 00:23:00
5068	03	33.6	55.6	1193	2022-08-15 00:53:00
5069	03	33.5	55.1	436	2022-08-15 01:23:00
5070	03	33.4	54.5	1511	2022-08-15 01:53:00
5071	03	33.5	52.6	840	2022-08-15 02:23:00
5072	03	33.6	51.8	1269	2022-08-15 02:53:00
5073	03	33.6	50.9	900	2022-08-15 03:23:00
5074	03	33.6	51.9	493	2022-08-15 03:53:00
5075	03	33.6	50.6	450	2022-08-15 04:23:00
5076	03	33.7	50.6	676	2022-08-15 04:53:00
5077	03	33.6	49.9	825	2022-08-15 05:23:00
5078	03	33.6	49.5	344	2022-08-15 05:53:00
5079	03	33.7	50.8	394	2022-08-15 06:23:00
5080	03	33.6	51.7	424	2022-08-15 06:53:00
5081	03	33.4	51.8	275	2022-08-15 07:23:00
5082	03	33.4	52.2	418	2022-08-15 07:53:00
5083	03	33.3	52	669	2022-08-15 08:23:00
5084	03	33.1	51.9	768	2022-08-15 08:53:00
5085	03	33.1	51.5	311	2022-08-15 09:23:00
5086	03	33.1	51.4	666	2022-08-15 09:54:00
5087	03	33.1	51.8	420	2022-08-15 10:24:00
5088	03	33.3	52.4	364	2022-08-15 10:54:00
5089	03	33.3	52.1	401	2022-08-15 11:24:00
5090	03	33.4	52.3	370	2022-08-15 11:54:00
5091	03	33.5	52.3	410	2022-08-15 12:24:00
5092	03	33.7	52.5	326	2022-08-15 12:54:00
5093	03	33.9	52.4	291	2022-08-15 13:24:00
5094	03	34.1	52.3	432	2022-08-15 13:54:00
5095	03	34.1	51.4	348	2022-08-15 14:24:00
5096	03	34.3	51.5	362	2022-08-15 14:54:00
5097	03	34.6	53.1	389	2022-08-15 15:24:00
5098	03	34.7	53.3	354	2022-08-15 15:54:00
5099	03	34.7	53.5	380	2022-08-15 16:24:00
5100	03	34.6	52.8	288	2022-08-15 16:54:00
5101	03	34.5	52.7	309	2022-08-15 17:24:00
5102	03	34.3	52.9	264	2022-08-15 17:54:00
5103	03	33.9	52.9	359	2022-08-15 18:24:00
5104	03	33.7	53.2	256	2022-08-15 18:54:00
5105	03	33.5	53.7	356	2022-08-15 19:24:00
5106	03	33.3	54	625	2022-08-15 19:54:00
5107	03	33.4	54.4	853	2022-08-15 20:24:00
5108	03	33.5	54.2	553	2022-08-15 20:54:00
5109	03	33.5	54.4	985	2022-08-15 21:24:00
5110	03	33.6	54.4	921	2022-08-15 21:54:00
5111	03	33.7	54.4	824	2022-08-15 22:24:00
5112	03	33.8	54.8	1009	2022-08-15 22:54:00
5113	03	33.9	55.6	1078	2022-08-15 23:24:00
5114	03	33.8	54.3	649	2022-08-15 23:54:00
5115	03	33.7	53.7	723	2022-08-16 00:24:00
5116	03	33.7	53.7	807	2022-08-16 00:54:00
5117	03	33.8	53.6	527	2022-08-16 01:24:00
5118	03	33.8	53.5	847	2022-08-16 01:54:00
5119	03	33.8	52.8	706	2022-08-16 02:24:00
5120	03	33.8	52.6	605	2022-08-16 02:54:00
5121	03	33.8	52.7	595	2022-08-16 03:25:00
5122	03	33.9	52.4	839	2022-08-16 03:55:00
5123	03	33.9	52.2	410	2022-08-16 04:25:00
5124	03	33.9	51.7	928	2022-08-16 04:55:00
5125	03	33.9	51.6	726	2022-08-16 05:25:00
5126	03	33.9	51.1	234	2022-08-16 05:55:00
5127	03	33.7	50.9	622	2022-08-16 06:25:00
5128	03	33.7	51.4	445	2022-08-16 06:55:00
5129	03	33.5	51.3	497	2022-08-16 07:25:00
5130	03	33.5	51.5	1447	2022-08-16 07:55:00
5131	03	33.5	52.2	581	2022-08-16 08:25:00
5132	03	33.4	51.6	453	2022-08-16 08:55:00
5133	03	33.3	51.6	528	2022-08-16 09:25:00
5134	03	33.3	51.5	337	2022-08-16 09:55:00
5135	03	33.3	51.8	738	2022-08-16 10:25:00
5136	03	33.4	51.8	370	2022-08-16 10:55:00
5137	03	33.5	52.2	455	2022-08-16 11:25:00
5138	03	33.6	52.7	646	2022-08-16 11:55:00
5139	03	33.7	52.8	355	2022-08-16 12:25:00
5140	03	33.8	52.7	379	2022-08-16 12:55:00
5141	03	34.1	52.7	263	2022-08-16 13:25:00
5142	03	34.1	52.8	368	2022-08-16 13:55:00
5143	03	34.2	53.7	352	2022-08-16 14:25:00
5144	03	34.4	53.7	491	2022-08-16 14:55:00
5145	03	34.5	53.8	351	2022-08-16 15:25:00
5146	03	34.6	53.6	271	2022-08-16 15:55:00
5147	03	34.5	53.3	487	2022-08-16 16:25:00
5148	03	34.6	53.1	255	2022-08-16 16:55:00
5149	03	34.4	52.8	279	2022-08-16 17:25:00
5150	03	34.1	52.5	341	2022-08-16 17:55:00
5151	03	33.9	52.7	277	2022-08-16 18:25:00
5152	03	33.7	53	299	2022-08-16 18:55:00
5153	03	33.5	53.1	322	2022-08-16 19:25:00
5154	03	33.4	52.9	326	2022-08-16 19:55:00
5155	03	33.5	53.6	699	2022-08-16 20:25:00
5156	03	33.5	53.8	893	2022-08-16 20:55:00
5157	03	33.5	54	684	2022-08-16 21:25:00
5158	03	33.5	54.6	801	2022-08-16 21:56:00
5159	03	33.5	55.2	849	2022-08-16 22:26:00
5160	03	33.5	54.5	883	2022-08-16 22:56:00
5161	03	33.7	54.2	1184	2022-08-16 23:26:00
5162	03	33.7	54	891	2022-08-16 23:56:00
5163	03	33.7	53.3	1035	2022-08-17 00:26:00
5164	03	33.7	53.1	705	2022-08-17 00:56:00
5165	03	33.8	53.5	651	2022-08-17 01:26:00
5166	03	33.9	54.4	953	2022-08-17 01:56:00
5167	03	33.8	53.1	855	2022-08-17 02:26:00
5168	03	33.7	52.7	403	2022-08-17 02:56:00
5169	03	33.8	52.3	1161	2022-08-17 03:26:00
5170	03	33.8	51.3	912	2022-08-17 03:56:00
5171	03	33.9	52	1272	2022-08-17 04:26:00
5172	03	33.9	52.9	952	2022-08-17 04:56:00
5173	03	33.9	52.1	725	2022-08-17 05:26:00
5174	03	33.9	50.3	382	2022-08-17 05:56:00
5175	03	33.8	50.1	248	2022-08-17 06:26:00
5176	03	33.7	49.6	426	2022-08-17 06:56:00
5177	03	33.7	49.4	427	2022-08-17 07:26:00
5178	03	33.6	50.3	298	2022-08-17 07:56:00
5179	03	33.5	49.7	417	2022-08-17 08:26:00
5180	03	33.4	49.8	666	2022-08-17 08:56:00
5181	03	33.4	49.6	397	2022-08-17 09:26:00
5182	03	33.4	49.9	429	2022-08-17 09:56:00
5183	03	33.4	49.7	332	2022-08-17 10:26:00
5184	03	33.4	49.5	409	2022-08-17 10:56:00
5185	03	33.5	49.7	356	2022-08-17 11:26:00
5186	03	33.5	49.6	388	2022-08-17 11:56:00
5187	03	33.7	49.9	505	2022-08-17 12:26:00
5188	03	33.8	49.8	662	2022-08-17 12:56:00
5189	03	34.1	50	622	2022-08-17 13:26:00
5190	03	34.3	49.7	261	2022-08-17 13:56:00
5191	03	34.4	49.6	278	2022-08-17 14:26:00
5192	03	34.3	49.7	306	2022-08-17 14:56:00
5193	03	34.2	49.4	359	2022-08-17 15:26:00
5194	03	33.9	49.1	368	2022-08-17 15:57:00
5195	03	33.8	49.2	397	2022-08-17 16:27:00
5196	03	33.7	49.2	348	2022-08-17 16:57:00
5197	03	33.6	49.9	397	2022-08-17 17:27:00
5198	03	33.6	50.3	551	2022-08-17 17:57:00
5199	03	33.3	49.3	288	2022-08-17 18:27:00
5200	03	33.1	49.2	507	2022-08-17 18:57:00
5201	03	33	49.1	319	2022-08-17 19:27:00
5202	03	33.1	49.4	1116	2022-08-17 19:57:00
5203	03	33.5	51.1	1305	2022-08-17 20:27:00
5204	03	33.9	53	872	2022-08-17 20:57:00
5205	03	33.9	52.5	1283	2022-08-17 21:27:00
5206	03	33.9	53.1	880	2022-08-17 21:57:00
5207	03	34	53.5	849	2022-08-17 22:27:00
5208	03	34	53	652	2022-08-17 22:57:00
5209	03	34.1	52.7	811	2022-08-17 23:27:00
5210	03	34.1	53.2	882	2022-08-17 23:57:00
5211	03	34	52.4	899	2022-08-18 00:27:00
5212	03	34	53.3	1307	2022-08-18 00:57:00
5213	03	34.2	53.1	1225	2022-08-18 01:27:00
5214	03	34.2	52.7	937	2022-08-18 01:57:00
5215	03	34.2	52.4	989	2022-08-18 02:27:00
5216	03	34.3	51.9	1066	2022-08-18 02:57:00
5217	03	34.4	52.6	871	2022-08-18 03:27:00
5218	03	34.4	51.1	1029	2022-08-18 03:57:00
5219	03	34.3	50.3	708	2022-08-18 04:27:00
5220	03	34.2	50.4	1100	2022-08-18 04:57:00
5221	03	34.2	50	551	2022-08-18 05:27:00
5222	03	34.3	48.7	336	2022-08-18 05:57:00
5223	03	34.1	48.8	1055	2022-08-18 06:27:00
5224	03	34.1	48.7	232	2022-08-18 06:57:00
5225	03	34	49.3	436	2022-08-18 07:27:00
5226	03	33.7	50.6	485	2022-08-18 07:57:00
5227	03	33.8	50.1	870	2022-08-18 08:27:00
5228	03	33.8	50.3	1148	2022-08-18 08:57:00
5229	03	33.9	50	455	2022-08-18 09:27:00
5230	03	33.9	50	781	2022-08-18 09:58:00
5231	03	34	50.8	923	2022-08-18 10:28:00
5232	03	33.8	50.2	537	2022-08-18 10:58:00
5233	03	32.5	56.1	270	2022-08-18 11:28:00
5234	03	32.5	57	504	2022-08-18 11:58:00
5235	03	32.4	57.8	378	2022-08-18 12:28:00
5236	03	32.5	57.8	422	2022-08-18 12:58:00
5237	03	32.7	57.6	415	2022-08-18 13:28:00
5238	03	32.9	57	466	2022-08-18 13:58:00
5239	03	33.1	56.5	341	2022-08-18 14:28:00
5240	03	33.4	56.6	289	2022-08-18 14:58:00
5241	03	33.6	55.8	353	2022-08-18 15:28:00
5242	03	34	54.9	305	2022-08-18 15:58:00
5243	03	34.2	54	279	2022-08-18 16:28:00
5244	03	34.3	53.5	362	2022-08-18 16:58:00
5245	03	34.2	52.5	291	2022-08-18 17:28:00
5246	03	33.7	52.3	297	2022-08-18 17:58:00
5247	03	33.4	52.4	455	2022-08-18 18:28:00
5248	03	33.2	52.4	278	2022-08-18 18:58:00
5249	03	33	52.7	350	2022-08-18 19:28:00
5250	03	32.8	53.6	720	2022-08-18 19:58:00
5251	03	32.8	54.7	866	2022-08-18 20:28:00
5252	03	32.8	54.6	755	2022-08-18 20:58:00
5253	03	32.7	53.1	792	2022-08-18 21:28:00
5254	03	32.6	53.6	859	2022-08-18 21:58:00
5255	03	32.7	52.7	755	2022-08-18 22:28:00
5256	03	32.7	52.5	843	2022-08-18 22:58:00
5257	03	32.7	52.7	697	2022-08-18 23:28:00
5258	03	32.8	52.7	873	2022-08-18 23:58:00
5259	03	32.8	52	665	2022-08-19 00:28:00
5260	03	32.8	51.6	743	2022-08-19 00:58:00
5261	03	32.9	52.8	1179	2022-08-19 01:28:00
5262	03	33.1	55.9	1174	2022-08-19 01:58:00
5263	03	32.9	54.5	853	2022-08-19 02:28:00
5264	03	32.8	51.7	633	2022-08-19 02:58:00
5265	03	33	50.5	677	2022-08-19 03:28:00
5266	03	32.9	50.9	1068	2022-08-19 03:59:00
5267	03	33	51.8	846	2022-08-19 04:29:00
5268	03	33.1	51	1267	2022-08-19 04:59:00
5269	03	33.1	54.3	497	2022-08-19 05:29:00
5270	03	33.1	53.3	387	2022-08-19 05:59:00
5271	03	33	54	195	2022-08-19 06:29:00
5272	03	32.8	54.9	652	2022-08-19 06:59:00
5273	03	32.8	54.2	530	2022-08-19 07:29:00
5274	03	32.8	54.3	921	2022-08-19 07:59:00
5275	03	32.7	53.2	586	2022-08-19 08:29:00
5276	03	32.5	52.5	500	2022-08-19 08:59:00
5277	03	32.4	51.5	435	2022-08-19 09:29:00
5278	03	32.1	51.5	502	2022-08-19 09:59:00
5279	03	32.1	51.7	517	2022-08-19 10:29:00
5280	03	32.1	52.1	356	2022-08-19 10:59:00
5281	03	32.1	52.8	506	2022-08-19 11:29:00
5282	03	32.2	53.4	705	2022-08-19 11:59:00
5283	03	32.2	53.2	529	2022-08-19 12:29:00
5284	03	32.5	53.7	366	2022-08-19 12:59:00
5285	03	32.7	53.8	580	2022-08-19 13:29:00
5286	03	33	53.4	390	2022-08-19 13:59:00
5287	03	33.4	53.3	553	2022-08-19 14:29:00
5288	03	33.8	53.5	479	2022-08-19 14:59:00
5289	03	33.8	52.5	497	2022-08-19 15:29:00
5290	03	33.7	52.5	389	2022-08-19 15:59:00
5291	03	33.9	51.8	282	2022-08-19 16:29:00
5292	03	33.9	51.6	359	2022-08-19 16:59:00
5293	03	33.7	52.1	409	2022-08-19 17:29:00
5294	03	33.4	52.1	363	2022-08-19 17:59:00
5295	03	33.3	52.2	389	2022-08-19 18:29:00
5296	03	33.1	52.5	289	2022-08-19 18:59:00
5297	03	33	52.6	363	2022-08-19 19:29:00
5298	03	32.9	53.1	409	2022-08-19 19:59:00
5299	03	33	54.3	583	2022-08-19 20:29:00
5300	03	33	54.5	396	2022-08-19 20:59:00
5301	03	33.2	55.7	337	2022-08-19 21:29:00
5302	03	33.2	59.7	723	2022-08-19 22:00:00
5303	03	33.3	60.8	929	2022-08-19 22:30:00
5304	03	33.2	62.4	907	2022-08-19 23:00:00
5305	03	33.3	62.4	832	2022-08-19 23:30:00
5306	03	33.3	62.1	878	2022-08-20
5307	03	33.2	62.3	444	2022-08-20 00:30:00
5308	03	33.3	62.8	721	2022-08-20 01:00:00
5309	03	33.3	62.7	650	2022-08-20 01:30:00
5310	03	33.2	62.1	634	2022-08-20 02:00:00
5311	03	33.4	63.7	1256	2022-08-20 02:30:00
5312	03	33.5	64	942	2022-08-20 03:00:00
5313	03	33.5	63.3	551	2022-08-20 03:30:00
5314	03	33.5	62.9	1006	2022-08-20 04:00:00
5315	03	33.5	62.4	744	2022-08-20 04:30:00
5316	03	33.7	60.8	451	2022-08-20 05:30:00
5317	03	33.5	58	249	2022-08-20 06:00:00
5318	03	33.5	56.7	236	2022-08-20 06:30:00
5319	03	33.5	57	642	2022-08-20 07:00:00
5320	03	33.6	58.9	1850	2022-08-20 07:30:00
5321	03	33.1	59.3	783	2022-08-20 08:00:00
5322	03	33.1	57.8	332	2022-08-20 08:30:00
5323	03	33	57	302	2022-08-20 09:00:00
5324	03	32.9	57.2	369	2022-08-20 09:30:00
5325	03	32.9	57	334	2022-08-20 10:00:00
5326	03	32.9	57.1	475	2022-08-20 10:30:00
5327	03	32.9	57	310	2022-08-20 11:00:00
5328	03	33	57	311	2022-08-20 11:30:00
5329	03	33.1	58.1	620	2022-08-20 12:00:00
5330	03	33.3	57.6	443	2022-08-20 12:30:00
5331	03	33.2	56.7	349	2022-08-20 13:00:00
5332	03	33.3	57	470	2022-08-20 13:30:00
5333	03	33.2	56.7	438	2022-08-20 14:00:00
5334	03	33.2	56.5	343	2022-08-20 14:30:00
5335	03	33.2	56.3	360	2022-08-20 15:00:00
5336	03	33.3	56.4	387	2022-08-20 15:30:00
5337	03	33.5	56.3	516	2022-08-20 16:01:00
5338	03	33.7	56.1	340	2022-08-20 16:31:00
5339	03	33.6	56	298	2022-08-20 17:01:00
5340	03	33.6	56.2	302	2022-08-20 17:31:00
5341	03	33.4	55.7	455	2022-08-20 18:01:00
5342	03	33.3	55.6	415	2022-08-20 18:31:00
5343	03	33.2	55.8	369	2022-08-20 19:01:00
5344	03	33.1	56	381	2022-08-20 19:31:00
5345	03	33.2	55.7	827	2022-08-20 20:01:00
5346	03	33.5	56.3	1183	2022-08-20 20:31:00
5347	03	33.5	55.8	644	2022-08-20 21:01:00
5348	03	33.5	57.1	589	2022-08-20 21:31:00
5349	03	33.6	58.2	616	2022-08-20 22:01:00
5350	03	33.6	58.3	1144	2022-08-20 22:31:00
5351	03	33.5	58.4	651	2022-08-20 23:01:00
5352	03	33.4	58	733	2022-08-20 23:31:00
5353	03	33.5	58.5	563	2022-08-21 00:01:00
5354	03	33.7	59	863	2022-08-21 00:31:00
5355	03	33.7	58.8	716	2022-08-21 01:01:00
5356	03	33.7	57.8	982	2022-08-21 01:31:00
5357	03	33.8	58	1019	2022-08-21 02:01:00
5358	03	33.7	57.1	738	2022-08-21 02:31:00
5359	03	33.7	57.4	496	2022-08-21 03:01:00
5360	03	33.7	56.9	876	2022-08-21 03:31:00
5361	03	33.7	57	1137	2022-08-21 04:01:00
5362	03	33.6	56.3	970	2022-08-21 04:31:00
5363	03	33.4	55.6	864	2022-08-21 05:01:00
5364	03	33.4	55.1	615	2022-08-21 05:31:00
5365	03	33.4	54.5	434	2022-08-21 06:01:00
5366	03	33.4	54.8	457	2022-08-21 06:31:00
5367	03	33.3	55.2	371	2022-08-21 07:01:00
5368	03	33.2	55.2	1107	2022-08-21 07:31:00
5369	03	33.2	56	303	2022-08-21 08:01:00
5370	03	33.2	56.3	235	2022-08-21 08:31:00
5371	03	33.2	56.7	391	2022-08-21 09:01:00
5372	03	33.1	56.7	222	2022-08-21 09:31:00
5373	03	33.2	57.7	348	2022-08-21 10:01:00
5374	03	33.2	56.9	289	2022-08-21 10:32:00
5375	03	33.3	57.1	340	2022-08-21 11:02:00
5376	03	33.3	56.6	552	2022-08-21 11:32:00
5377	03	33.3	56.5	1022	2022-08-21 12:02:00
5378	03	33.4	57.3	450	2022-08-21 12:32:00
5379	03	32.9	59.4	868	2022-08-21 13:02:00
5380	03	32.3	61	596	2022-08-21 13:32:00
5381	03	32.2	62.8	455	2022-08-21 14:02:00
5382	03	32.3	62.9	398	2022-08-21 14:32:00
5383	03	32.2	62.7	377	2022-08-21 15:02:00
5384	03	32.4	62.3	351	2022-08-21 15:32:00
5385	03	32.5	61.9	522	2022-08-21 16:02:00
5386	03	32.7	61.9	319	2022-08-21 16:32:00
5387	03	32.7	61.5	320	2022-08-21 17:02:00
5388	03	32.8	61.3	480	2022-08-21 17:32:00
5389	03	32.8	61.2	345	2022-08-21 18:02:00
5390	03	32.8	60.5	293	2022-08-21 18:32:00
5391	03	32.8	60.3	378	2022-08-21 19:02:00
5392	03	32.8	60.4	328	2022-08-21 19:32:00
5393	03	33	60.8	1078	2022-08-21 20:02:00
5394	03	33.1	60.8	1114	2022-08-21 20:32:00
5395	03	33.2	60.2	829	2022-08-21 21:02:00
5396	03	33.3	60.6	1738	2022-08-21 21:32:00
5397	03	33.4	60.4	815	2022-08-21 22:02:00
5398	03	33.4	59.7	671	2022-08-21 22:32:00
5399	03	33.4	59.7	1029	2022-08-21 23:02:00
5400	03	33.4	58.7	573	2022-08-21 23:32:00
5401	03	33.4	58.3	659	2022-08-22 00:02:00
5402	03	33.4	58.2	880	2022-08-22 00:32:00
5403	03	33.5	57.5	807	2022-08-22 01:02:00
5404	03	33.5	57.5	704	2022-08-22 01:32:00
5405	03	33.5	57.4	762	2022-08-22 02:02:00
5406	03	33.5	57.6	1374	2022-08-22 02:32:00
5407	03	33.5	58	884	2022-08-22 03:02:00
5408	03	33.7	59.7	1571	2022-08-22 03:32:00
5409	03	33.7	59.5	528	2022-08-22 04:03:00
5410	03	33.7	58.6	1324	2022-08-22 04:33:00
5411	03	33.7	58.3	977	2022-08-22 05:03:00
5412	03	33.7	58.7	1080	2022-08-22 05:33:00
5413	03	33.6	58.2	299	2022-08-22 06:03:00
5414	03	33.6	58.7	277	2022-08-22 06:33:00
5415	03	33.4	58.5	213	2022-08-22 07:03:00
5416	03	33.4	58.7	377	2022-08-22 07:33:00
5417	03	33.4	59.1	440	2022-08-22 08:03:00
5418	03	33.5	59.6	344	2022-08-22 08:33:00
5419	03	33.4	59.4	284	2022-08-22 09:03:00
5420	03	33.4	59.6	324	2022-08-22 09:33:00
5421	03	33.4	59.5	741	2022-08-22 10:03:00
5422	03	33.1	58.7	447	2022-08-22 10:33:00
5423	03	33.2	58.8	385	2022-08-22 11:03:00
5424	03	33.4	60.9	906	2022-08-22 11:33:00
5425	03	33.3	60	310	2022-08-22 12:03:00
5426	03	33.3	59.8	420	2022-08-22 12:33:00
5427	03	33.3	59.8	408	2022-08-22 13:03:00
5428	03	33.2	59.1	294	2022-08-22 13:33:00
5429	03	33.2	58.9	389	2022-08-22 14:03:00
5430	03	33.2	58.8	349	2022-08-22 14:33:00
5431	03	33.2	58.9	354	2022-08-22 15:03:00
5432	03	33.2	59.3	562	2022-08-22 15:33:00
5433	03	33.1	58.8	299	2022-08-22 16:03:00
5434	03	33.1	59.1	327	2022-08-22 16:33:00
5435	03	33.1	58.9	365	2022-08-22 17:03:00
5436	03	33	58.8	371	2022-08-22 17:33:00
5437	03	33.1	59.2	464	2022-08-22 18:03:00
5438	03	33.2	59.1	374	2022-08-22 18:33:00
5439	03	33.2	59	442	2022-08-22 19:03:00
5440	03	33.1	58.5	280	2022-08-22 19:33:00
5441	03	33.3	59.4	1579	2022-08-22 20:03:00
5442	03	33.6	61.3	664	2022-08-22 20:33:00
5443	03	33.7	63.7	1517	2022-08-22 21:03:00
5444	03	33.8	64.9	658	2022-08-22 21:33:00
5445	03	33.7	64.3	548	2022-08-22 22:04:00
5446	03	33.7	62.5	657	2022-08-22 22:34:00
5447	03	33.7	63	1210	2022-08-22 23:04:00
5448	03	33.7	63	654	2022-08-22 23:34:00
5449	03	33.7	62.4	1163	2022-08-23 00:04:00
5450	03	33.7	60.6	1144	2022-08-23 00:34:00
5451	03	33.9	61.4	607	2022-08-23 01:04:00
5452	03	33.8	61.8	1568	2022-08-23 01:34:00
5453	03	33.9	60.8	1717	2022-08-23 02:04:00
5454	03	34	61.6	1312	2022-08-23 02:34:00
5455	03	34.1	60.6	1036	2022-08-23 03:04:00
5456	03	34	59.4	1008	2022-08-23 03:34:00
5457	03	34	58.5	998	2022-08-23 04:04:00
5458	03	34.1	58.6	1251	2022-08-23 04:34:00
5459	03	34.1	58	1192	2022-08-23 05:04:00
5460	03	34.1	57.5	891	2022-08-23 05:34:00
5461	03	33.9	56.6	317	2022-08-23 06:04:00
5462	03	33.9	57.1	307	2022-08-23 06:34:00
5463	03	33.9	56.6	383	2022-08-23 07:04:00
5464	03	33.9	57.2	334	2022-08-23 07:34:00
5465	03	33.7	57.3	194	2022-08-23 08:04:00
5466	03	33.7	57.6	371	2022-08-23 08:34:00
5467	03	33.7	57.9	233	2022-08-23 09:04:00
5468	03	33.5	57.7	220	2022-08-23 09:34:00
5469	03	33.5	57.9	206	2022-08-23 10:04:00
5470	03	33.4	57.7	500	2022-08-23 10:34:00
5471	03	33.5	58.3	330	2022-08-23 11:04:00
5472	03	33.4	58	351	2022-08-23 11:34:00
5473	03	33.8	60.9	364	2022-08-23 12:04:00
5474	03	33.7	60.9	265	2022-08-23 12:34:00
5475	03	33.5	60.1	281	2022-08-23 13:04:00
5476	03	33.5	58.6	252	2022-08-23 13:34:00
5477	03	33.4	58.5	782	2022-08-23 14:04:00
5478	03	33.4	58.2	614	2022-08-23 14:34:00
5479	03	33.4	58.6	363	2022-08-23 15:04:00
5480	03	33.4	58.2	284	2022-08-23 15:34:00
5481	03	33.6	61.1	909	2022-08-23 16:04:00
5482	03	33.6	62.1	1033	2022-08-23 16:35:00
5483	03	33.4	60.7	740	2022-08-23 17:05:00
5484	03	33.4	59.9	359	2022-08-23 17:35:00
5485	03	33.4	58.8	302	2022-08-23 18:05:00
5486	03	33.4	58.3	759	2022-08-23 18:35:00
5487	03	33.4	57.8	399	2022-08-23 19:05:00
5488	03	33.4	57.9	355	2022-08-23 19:35:00
5489	03	33.6	58.9	1188	2022-08-23 20:05:00
5490	03	33.6	58.8	942	2022-08-23 20:35:00
5491	03	33.6	59.3	1828	2022-08-23 21:05:00
5492	03	33.7	57.9	1487	2022-08-23 21:35:00
5493	03	33.7	58.7	1471	2022-08-23 22:05:00
5494	03	33.8	58.4	1534	2022-08-23 22:35:00
5495	03	33.9	59	1890	2022-08-23 23:05:00
5496	03	33.9	56.5	1026	2022-08-23 23:35:00
5497	03	33.9	55.5	985	2022-08-24 00:05:00
5498	03	33.9	54.6	1046	2022-08-24 00:35:00
5499	03	33.9	54.8	619	2022-08-24 01:05:00
5500	03	33.9	54.1	1056	2022-08-24 01:35:00
5501	03	33.9	54.3	1239	2022-08-24 02:05:00
5502	03	33.9	55	1313	2022-08-24 02:35:00
5503	03	34	54.9	949	2022-08-24 03:05:00
5504	03	34	55.5	1276	2022-08-24 03:35:00
5505	03	33.9	54.9	866	2022-08-24 04:05:00
5506	03	34	54.4	1059	2022-08-24 04:35:00
5507	03	34	55	974	2022-08-24 05:05:00
5508	03	34	55.3	961	2022-08-24 05:35:00
5509	03	34	54.7	315	2022-08-24 06:05:00
5510	03	33.8	54.6	865	2022-08-24 06:35:00
5511	03	33.8	56.3	690	2022-08-24 07:05:00
5512	03	33.7	55.4	386	2022-08-24 07:35:00
5513	03	33.7	55.2	595	2022-08-24 08:05:00
5514	03	33.6	55.3	419	2022-08-24 08:35:00
5515	03	33.5	55.6	400	2022-08-24 09:05:00
5516	03	33.5	56.1	443	2022-08-24 09:35:00
5517	03	33.6	57.1	618	2022-08-24 10:05:00
5518	03	33.4	56.9	430	2022-08-24 10:35:00
5519	03	33.5	58.1	287	2022-08-24 11:06:00
5520	03	33.5	58.7	447	2022-08-24 11:36:00
5521	03	33.4	59.8	633	2022-08-24 12:06:00
5522	03	33.4	59.5	470	2022-08-24 12:36:00
5523	03	33.4	59.9	391	2022-08-24 13:06:00
5524	03	33.4	61	449	2022-08-24 13:36:00
5525	03	33.4	61.1	412	2022-08-24 14:06:00
5526	03	33.4	61.6	436	2022-08-24 14:36:00
5527	03	33.4	61.6	549	2022-08-24 15:06:00
5528	03	33.5	61.8	560	2022-08-24 15:36:00
5529	03	33.5	62	465	2022-08-24 16:06:00
5530	03	33.8	64.6	951	2022-08-24 16:36:00
5531	03	33.6	65	440	2022-08-24 17:06:00
5532	03	33.5	64.1	839	2022-08-24 17:36:00
5533	03	33.6	65	780	2022-08-24 18:06:00
5534	03	33.6	65.2	716	2022-08-24 18:36:00
5535	03	33.3	62.8	615	2022-08-24 19:06:00
5536	03	33.4	62.9	731	2022-08-24 19:36:00
5537	03	33.4	62.5	1750	2022-08-24 20:06:00
5538	03	33.5	64.5	870	2022-08-24 20:36:00
5539	03	33.5	65.4	1823	2022-08-24 21:06:00
5540	03	33.5	65	1722	2022-08-24 21:36:00
5541	03	33.5	64.5	968	2022-08-24 22:06:00
5542	03	33.6	65	1297	2022-08-24 22:36:00
5543	03	33.6	64.8	1530	2022-08-24 23:06:00
5544	03	33.7	65.6	1393	2022-08-24 23:36:00
5545	03	33.6	63.9	1142	2022-08-25 00:06:00
5546	03	33.8	65.1	1718	2022-08-25 00:36:00
5547	03	33.7	64.5	1168	2022-08-25 01:06:00
5548	03	33.7	64.8	1228	2022-08-25 01:36:00
5549	03	33.8	64.2	795	2022-08-25 02:06:00
5550	03	33.7	63.3	581	2022-08-25 02:36:00
5551	03	33.6	63.1	809	2022-08-25 03:06:00
5552	03	33.7	64	1214	2022-08-25 03:36:00
5553	03	33.6	63.5	838	2022-08-25 04:06:00
5554	03	33.7	63.3	934	2022-08-25 04:36:00
5555	03	33.7	62.5	802	2022-08-25 05:07:00
5556	03	33.7	62.1	1220	2022-08-25 05:37:00
5557	03	33.6	61.2	627	2022-08-25 06:07:00
5558	03	33.5	60.5	389	2022-08-25 06:37:00
5559	03	33.5	60.3	529	2022-08-25 07:07:00
5560	03	33.4	60.3	357	2022-08-25 07:37:00
5561	03	33.4	60.6	382	2022-08-25 08:07:00
5562	03	33.4	60.7	302	2022-08-25 08:37:00
5563	03	33.3	60.7	479	2022-08-25 09:07:00
5564	03	33.3	61.5	357	2022-08-25 09:37:00
5565	03	33.4	62	724	2022-08-25 10:07:00
5566	03	33.5	63.9	478	2022-08-25 10:37:00
5567	03	33.6	63.5	856	2022-08-25 11:07:00
5568	03	33.6	62.6	500	2022-08-25 11:37:00
5569	03	33.4	61.6	829	2022-08-25 12:07:00
5570	03	33.2	60.7	743	2022-08-25 12:37:00
5571	03	33.4	62.6	1120	2022-08-25 13:07:00
5572	03	33.8	65	845	2022-08-25 13:37:00
5573	03	33.4	63.4	831	2022-08-25 14:07:00
5574	03	33.4	63	426	2022-08-25 14:37:00
5575	03	33.3	61.9	368	2022-08-25 15:07:00
5576	03	33.3	61.2	403	2022-08-25 15:37:00
5577	03	33.3	61.4	906	2022-08-25 16:07:00
5578	03	33.3	60.5	316	2022-08-25 16:37:00
5579	03	33.3	60.1	426	2022-08-25 17:07:00
5580	03	33.3	60.2	365	2022-08-25 17:37:00
5581	03	33.1	59.6	435	2022-08-25 18:07:00
5582	03	32.9	59.3	365	2022-08-25 18:37:00
5583	03	32.8	59.2	619	2022-08-25 19:07:00
5584	03	32.8	59.1	497	2022-08-25 19:37:00
5585	03	33.1	61.3	1049	2022-08-25 20:07:00
5586	03	33.4	63.8	1379	2022-08-25 20:37:00
5587	03	33.5	65.6	1961	2022-08-25 21:07:00
5588	03	33.4	63.8	875	2022-08-25 21:37:00
5589	03	33.5	63.6	801	2022-08-25 22:07:00
5590	03	33.4	62.9	948	2022-08-25 22:38:00
5591	03	33.4	62.4	556	2022-08-25 23:08:00
5592	03	33.5	62.1	520	2022-08-25 23:38:00
5593	03	33.5	62.5	781	2022-08-26 00:08:00
5594	03	33.5	61.9	525	2022-08-26 00:38:00
5595	03	33.5	60.8	453	2022-08-26 01:08:00
5596	03	33.4	60.1	892	2022-08-26 01:38:00
5597	03	33.5	60	1417	2022-08-26 02:08:00
5598	03	33.6	61.5	913	2022-08-26 02:38:00
5599	03	33.6	61.5	1306	2022-08-26 03:08:00
5600	03	33.6	60.6	976	2022-08-26 03:38:00
5601	03	33.6	60.9	1172	2022-08-26 04:08:00
5602	03	33.8	62.2	1142	2022-08-26 04:38:00
5603	03	33.7	62.2	857	2022-08-26 05:08:00
5604	03	33.8	62.2	756	2022-08-26 05:38:00
5605	03	33.6	60	306	2022-08-26 06:08:00
5606	03	33.5	59.9	495	2022-08-26 06:38:00
5607	03	33.4	59.3	321	2022-08-26 07:08:00
5608	03	33.4	59.9	329	2022-08-26 07:38:00
5609	03	33.4	60.3	424	2022-08-26 08:08:00
5610	03	33.4	60.7	819	2022-08-26 08:38:00
5611	03	33.3	59.7	282	2022-08-26 09:08:00
5612	03	33.4	61.9	399	2022-08-26 09:38:00
5613	03	33.6	63	1074	2022-08-26 10:08:00
5614	03	33.5	62.7	1016	2022-08-26 10:38:00
5615	03	33.4	61.9	724	2022-08-26 11:08:00
5616	03	32.8	62.1	428	2022-08-26 11:38:00
5617	03	32.8	60.7	405	2022-08-26 12:08:00
5618	03	32.8	61	568	2022-08-26 12:38:00
5619	03	32.9	61.3	548	2022-08-26 13:08:00
5620	03	33.4	63.8	490	2022-08-26 13:38:00
5621	03	33.1	62.8	499	2022-08-26 14:08:00
5622	03	33.1	62.7	473	2022-08-26 14:38:00
5623	03	33.4	64.1	481	2022-08-26 15:08:00
5624	03	33.4	64.7	539	2022-08-26 15:38:00
5625	03	33.1	63.7	419	2022-08-26 16:09:00
5626	03	33.2	64.5	403	2022-08-26 16:39:00
5627	03	33.3	64.8	292	2022-08-26 17:09:00
5628	03	33	64.4	536	2022-08-26 17:39:00
5629	03	33	64.2	629	2022-08-26 18:09:00
5630	03	32.8	64.3	400	2022-08-26 18:39:00
5631	03	32.6	64.2	352	2022-08-26 19:09:00
5632	03	32.7	64.5	752	2022-08-26 19:39:00
5633	03	33.3	67.6	1500	2022-08-26 20:09:00
5634	03	33.4	68.7	905	2022-08-26 20:39:00
5635	03	33.7	70.6	1507	2022-08-26 21:09:00
5636	03	33.6	70.4	1046	2022-08-26 21:39:00

## Sheet: 4
NO	Number of hive	Temperature	Humidity	CO₂	Time
6273	04	33	57.8	1030	2022-08-01 00:05:00
6274	04	33	58	1039	2022-08-01 00:35:00
6275	04	33	59	873	2022-08-01 01:05:00
6276	04	33.1	58.4	859	2022-08-01 01:36:00
6277	04	33	59.1	1274	2022-08-01 02:06:00
6278	04	33	58.8	1107	2022-08-01 02:36:00
6279	04	33.1	59.4	1024	2022-08-01 03:06:00
6280	04	33	59.1	1148	2022-08-01 03:36:00
6281	04	33	59.5	893	2022-08-01 04:06:00
6282	04	33	60.5	1037	2022-08-01 04:36:00
6283	04	33.1	60.4	732	2022-08-01 05:06:00
6284	04	33.1	60.1	804	2022-08-01 05:36:00
6285	04	33	59.6	881	2022-08-01 06:06:00
6286	04	33.1	58.8	534	2022-08-01 06:36:00
6287	04	33.1	60.1	634	2022-08-01 07:06:00
6288	04	32.9	59.2	583	2022-08-01 07:36:00
6289	04	32.9	60.7	721	2022-08-01 08:06:00
6290	04	32.9	60	436	2022-08-01 08:36:00
6291	04	32.7	59.7	766	2022-08-01 09:06:00
6292	04	32.7	59.2	670	2022-08-01 09:36:00
6293	04	32.6	59.3	414	2022-08-01 10:06:00
6294	04	32.6	59.6	747	2022-08-01 10:36:00
6295	04	32.5	59.6	888	2022-08-01 11:06:00
6296	04	32.8	60.1	1007	2022-08-01 11:36:00
6297	04	32.9	61	1072	2022-08-01 12:06:00
6298	04	33	61.1	889	2022-08-01 12:36:00
6299	04	33	61.3	1246	2022-08-01 13:06:00
6300	04	32.9	60.5	850	2022-08-01 13:36:00
6301	04	32.9	61.7	1039	2022-08-01 14:06:00
6302	04	32.9	61.6	1115	2022-08-01 14:36:00
6303	04	32.9	61.5	598	2022-08-01 15:06:00
6304	04	32.9	60.4	471	2022-08-01 15:36:00
6305	04	33	60.9	1087	2022-08-01 16:06:00
6306	04	33.2	62.7	2541	2022-08-01 16:36:00
6307	04	33.4	62.6	1427	2022-08-01 17:06:00
6308	04	33.1	61.8	349	2022-08-01 17:36:00
6309	04	32.8	61.2	868	2022-08-01 18:06:00
6310	04	32.6	61	869	2022-08-01 18:36:00
6311	04	32.4	60.4	529	2022-08-01 19:06:00
6312	04	32.2	60.5	500	2022-08-01 19:37:00
6313	04	32.1	60.4	1033	2022-08-01 20:07:00
6314	04	32.6	62.1	2241	2022-08-01 20:37:00
6315	04	32.8	62.2	1307	2022-08-01 21:07:00
6316	04	32.9	63.1	1329	2022-08-01 21:37:00
6317	04	32.8	62.7	816	2022-08-01 22:07:00
6318	04	32.6	62.5	1424	2022-08-01 22:37:00
6319	04	32.7	62.2	1216	2022-08-01 23:07:00
6320	04	32.9	62.9	1299	2022-08-01 23:37:00
6321	04	32.9	63.3	1364	2022-08-02 00:07:00
6322	04	32.9	64.7	1069	2022-08-02 00:37:00
6323	04	32.9	64.1	1137	2022-08-02 01:07:00
6324	04	32.8	63.6	1075	2022-08-02 01:37:00
6325	04	32.9	64	1305	2022-08-02 02:07:00
6326	04	33	65.5	1198	2022-08-02 02:37:00
6327	04	32.9	64.4	801	2022-08-02 03:07:00
6328	04	32.8	63.4	1103	2022-08-02 03:37:00
6329	04	33	64.7	1003	2022-08-02 04:07:00
6330	04	32.9	64.4	1234	2022-08-02 04:37:00
6331	04	32.8	63.8	1074	2022-08-02 05:07:00
6332	04	32.7	63.5	1060	2022-08-02 05:37:00
6333	04	32.6	63.1	441	2022-08-02 06:07:00
6334	04	32.7	63.6	895	2022-08-02 06:37:00
6335	04	32.8	63.7	901	2022-08-02 07:07:00
6336	04	32.7	63.4	1189	2022-08-02 07:37:00
6337	04	32.5	63.2	950	2022-08-02 08:07:00
6338	04	32.4	63.6	378	2022-08-02 08:37:00
6339	04	32.5	63.7	1361	2022-08-02 09:07:00
6340	04	32.6	64.8	2890	2022-08-02 09:37:00
6341	04	32.8	64.9	1256	2022-08-02 10:07:00
6342	04	32.7	64.2	1142	2022-08-02 10:37:00
6343	04	32.3	61.5	900	2022-08-02 11:07:00
6344	04	32.6	62.8	619	2022-08-02 11:37:00
6345	04	32.2	60.5	1025	2022-08-02 12:07:00
6346	04	32.2	59.7	542	2022-08-02 12:37:00
6347	04	32.2	58.8	574	2022-08-02 13:07:00
6348	04	32.2	58.8	927	2022-08-02 13:37:00
6349	04	32.3	58.1	921	2022-08-02 14:08:00
6350	04	32.1	58.4	663	2022-08-02 14:38:00
6351	04	32.1	58.8	720	2022-08-02 15:08:00
6352	04	32.2	58.9	776	2022-08-02 15:38:00
6353	04	32.7	61.1	3835	2022-08-02 16:08:00
6354	04	33	59.2	466	2022-08-02 16:38:00
6355	04	32.9	59	804	2022-08-02 17:08:00
6356	04	32.4	57.4	629	2022-08-02 17:38:00
6357	04	32.3	56.7	381	2022-08-02 18:08:00
6358	04	32.2	57	880	2022-08-02 18:38:00
6359	04	31.9	55.7	467	2022-08-02 19:08:00
6360	04	31.8	55.7	297	2022-08-02 19:38:00
6361	04	31.8	56.3	689	2022-08-02 20:08:00
6362	04	32.2	58.2	2864	2022-08-02 20:38:00
6363	04	32.9	60.9	2408	2022-08-02 21:08:00
6364	04	33.2	63.4	2033	2022-08-02 21:38:00
6365	04	33	62.2	1518	2022-08-02 22:08:00
6366	04	33.1	63.2	1368	2022-08-02 22:38:00
6367	04	33.1	63.4	998	2022-08-02 23:08:00
6368	04	32.9	62.6	1482	2022-08-02 23:38:00
6369	04	32.8	63.3	1105	2022-08-03 00:08:00
6370	04	32.8	62.1	1318	2022-08-03 00:38:00
6371	04	32.9	62.2	805	2022-08-03 01:08:00
6372	04	32.8	61.8	1027	2022-08-03 01:38:00
6373	04	32.8	64.5	1260	2022-08-03 02:08:00
6374	04	32.8	63.2	1425	2022-08-03 02:38:00
6375	04	32.9	63.7	1440	2022-08-03 03:08:00
6376	04	32.9	62.7	1191	2022-08-03 03:38:00
6377	04	32.8	62.4	1133	2022-08-03 04:08:00
6378	04	32.8	62.4	1484	2022-08-03 04:38:00
6379	04	32.7	61.9	1169	2022-08-03 05:08:00
6380	04	32.6	63.6	1199	2022-08-03 05:38:00
6381	04	32.7	63.3	973	2022-08-03 06:08:00
6382	04	32.7	62.3	883	2022-08-03 06:38:00
6383	04	32.8	62.9	580	2022-08-03 07:08:00
6384	04	32.9	62.7	1195	2022-08-03 07:38:00
6385	04	32.9	62.8	1732	2022-08-03 08:09:00
6386	04	32.8	62.9	1419	2022-08-03 08:39:00
6387	04	32.7	63.2	1226	2022-08-03 09:09:00
6388	04	32.6	63.9	676	2022-08-03 09:39:00
6389	04	32.6	63	709	2022-08-03 10:09:00
6390	04	32.6	62.3	494	2022-08-03 10:39:00
6391	04	32.5	62.3	1022	2022-08-03 11:09:00
6392	04	32.4	62.2	1151	2022-08-03 11:39:00
6393	04	32.4	62.8	433	2022-08-03 12:09:00
6394	04	32.3	61.9	808	2022-08-03 12:39:00
6395	04	32.2	61.1	723	2022-08-03 13:09:00
6396	04	32	59.6	1072	2022-08-03 13:39:00
6397	04	32	58.8	446	2022-08-03 14:09:00
6398	04	31.9	58.5	642	2022-08-03 14:39:00
6399	04	31.9	57.9	2471	2022-08-03 15:09:00
6400	04	32.2	59.3	2274	2022-08-03 15:39:00
6401	04	32.4	59.6	1061	2022-08-03 16:09:00
6402	04	32.4	58.9	584	2022-08-03 16:39:00
6403	04	32.3	58.6	805	2022-08-03 17:09:00
6404	04	32.2	60.1	723	2022-08-03 17:39:00
6405	04	32.2	60.3	1048	2022-08-03 18:09:00
6406	04	32.4	60.5	1107	2022-08-03 18:39:00
6407	04	32.4	61.4	1500	2022-08-03 19:09:00
6408	04	32.3	61	1168	2022-08-03 19:39:00
6409	04	32.3	60.9	870	2022-08-03 20:09:00
6410	04	32.4	62.3	2569	2022-08-03 20:39:00
6411	04	32.7	63.7	1195	2022-08-03 21:09:00
6412	04	32.5	63.5	987	2022-08-03 21:39:00
6413	04	32.4	62.6	1179	2022-08-03 22:09:00
6414	04	32.4	63.4	806	2022-08-03 22:39:00
6415	04	32.2	62.9	1067	2022-08-03 23:09:00
6416	04	32.1	62.9	745	2022-08-03 23:39:00
6417	04	32	62.3	1084	2022-08-04 00:09:00
6418	04	32.1	62.7	1043	2022-08-04 00:39:00
6419	04	32	62.3	897	2022-08-04 01:09:00
6420	04	32	62.5	529	2022-08-04 01:39:00
6421	04	32	62.5	999	2022-08-04 02:10:00
6422	04	32.3	63.4	1145	2022-08-04 02:40:00
6423	04	32.2	62.9	1025	2022-08-04 03:10:00
6424	04	32.2	63.1	1053	2022-08-04 03:40:00
6425	04	32.2	63.2	1333	2022-08-04 04:10:00
6426	04	32.2	62.9	1003	2022-08-04 04:40:00
6427	04	32.2	63.5	1293	2022-08-04 05:10:00
6428	04	32.3	63.5	979	2022-08-04 05:40:00
6429	04	32.3	63.9	988	2022-08-04 06:10:00
6430	04	32.3	64	977	2022-08-04 06:40:00
6431	04	32.4	65.1	647	2022-08-04 07:10:00
6432	04	32.4	65.4	1018	2022-08-04 07:40:00
6433	04	32.7	65.3	2278	2022-08-04 08:10:00
6434	04	32.6	65.7	1015	2022-08-04 08:40:00
6435	04	32.6	65.2	935	2022-08-04 09:10:00
6436	04	32.2	64.4	1043	2022-08-04 09:40:00
6437	04	32.2	64.4	501	2022-08-04 10:10:00
6438	04	32.2	63.4	1154	2022-08-04 10:40:00
6439	04	31.2	63.2	785	2022-08-04 11:10:00
6440	04	32.2	61.4	464	2022-08-04 11:40:00
6441	04	32.4	60	383	2022-08-04 12:10:00
6442	04	32.6	59.4	794	2022-08-04 12:40:00
6443	04	32.7	59.8	342	2022-08-04 13:10:00
6444	04	32.6	59.5	784	2022-08-04 13:40:00
6445	04	32.7	60.1	440	2022-08-04 14:10:00
6446	04	30	65.1	481	2022-08-04 14:40:00
6447	04	31.5	62.2	353	2022-08-04 15:10:00
6448	04	32.2	60.4	360	2022-08-04 15:40:00
6449	04	33	58.9	388	2022-08-04 16:10:00
6450	04	33.2	58.4	754	2022-08-04 16:40:00
6451	04	33.4	57.7	254	2022-08-04 17:10:00
6452	04	33.2	56.5	138	2022-08-04 17:40:00
6453	04	33.1	56.3	185	2022-08-04 18:10:00
6454	04	32.9	55.7	105	2022-08-04 18:40:00
6455	04	32.7	54.7	113	2022-08-04 19:10:00
6456	04	32.4	55	101	2022-08-04 19:40:00
6457	04	32.2	54.9	403	2022-08-04 20:11:00
6458	04	32.4	56.8	2029	2022-08-04 20:41:00
6459	04	32.8	58.9	711	2022-08-04 21:11:00
6460	04	32.8	58.9	850	2022-08-04 21:41:00
6461	04	32.6	57	537	2022-08-04 22:11:00
6462	04	32.4	56.2	813	2022-08-04 22:41:00
6463	04	32.3	56.1	435	2022-08-04 23:11:00
6464	04	32.4	57.4	373	2022-08-04 23:41:00
6465	04	32.8	58.5	523	2022-08-05 00:11:00
6466	04	33	59.1	962	2022-08-05 00:41:00
6467	04	33.2	59.7	358	2022-08-05 01:11:00
6468	04	33.1	59.5	350	2022-08-05 01:41:00
6469	04	32.9	58.6	247	2022-08-05 02:11:00
6470	04	32.9	59.1	734	2022-08-05 02:41:00
6471	04	33	60.1	846	2022-08-05 03:11:00
6472	04	33	59.3	441	2022-08-05 03:41:00
6473	04	33	59	669	2022-08-05 04:11:00
6474	04	33	59.8	475	2022-08-05 04:41:00
6475	04	33.1	59.9	820	2022-08-05 05:11:00
6476	04	33.2	60.3	912	2022-08-05 05:41:00
6477	04	33.1	59.8	376	2022-08-05 06:11:00
6478	04	33	59.7	727	2022-08-05 06:41:00
6479	04	33	59.3	310	2022-08-05 07:11:00
6480	04	33.2	60.1	161	2022-08-05 07:41:00
6481	04	33.1	59.6	386	2022-08-05 08:11:00
6482	04	32.9	58.9	587	2022-08-05 08:41:00
6483	04	32.9	59.1	852	2022-08-05 09:11:00
6484	04	32.9	59.9	223	2022-08-05 09:41:00
6485	04	32.8	59.4	251	2022-08-05 10:11:00
6486	04	32.9	58.3	126	2022-08-05 10:41:00
6487	04	32.7	58.8	240	2022-08-05 11:11:00
6488	04	32.6	57.6	414	2022-08-05 11:41:00
6489	04	32.6	57.8	132	2022-08-05 12:11:00
6490	04	32.7	57.2	182	2022-08-05 12:41:00
6491	04	32.6	56.1	193	2022-08-05 13:11:00
6492	04	32.4	56	813	2022-08-05 13:41:00
6493	04	32.6	56.2	728	2022-08-05 14:12:00
6494	04	32.7	56.1	775	2022-08-05 14:42:00
6495	04	32.5	56.5	189	2022-08-05 15:12:00
6496	04	32.8	57.9	3409	2022-08-05 15:42:00
6497	04	33.3	58.2	183	2022-08-05 16:12:00
6498	04	33.2	59	1188	2022-08-05 16:42:00
6499	04	33	57.5	685	2022-08-05 17:12:00
6500	04	32.9	56.3	365	2022-08-05 17:42:00
6501	04	32.9	56.8	220	2022-08-05 18:12:00
6502	04	32.9	56.7	282	2022-08-05 18:42:00
6503	04	32.9	57.2	215	2022-08-05 19:12:00
6504	04	32.8	57.5	212	2022-08-05 19:42:00
6505	04	32.7	58.3	232	2022-08-05 20:12:00
6506	04	32.9	59	829	2022-08-05 20:42:00
6507	04	33.1	59	539	2022-08-05 21:12:00
6508	04	33.2	59.9	1884	2022-08-05 21:42:00
6509	04	33.2	59.6	877	2022-08-05 22:12:00
6510	04	33.1	58.6	254	2022-08-05 22:42:00
6511	04	33.2	59.8	915	2022-08-05 23:12:00
6512	04	33.2	59.3	359	2022-08-05 23:42:00
6513	04	33.1	58.7	777	2022-08-06 00:12:00
6514	04	32.9	58.8	485	2022-08-06 00:42:00
6515	04	33	60.3	350	2022-08-06 01:12:00
6516	04	33.2	60.3	358	2022-08-06 01:42:00
6517	04	33.1	59.1	600	2022-08-06 02:12:00
6518	04	32.9	59.6	847	2022-08-06 02:42:00
6519	04	32.9	60.5	396	2022-08-06 03:12:00
6520	04	33.3	60.6	949	2022-08-06 03:42:00
6521	04	33.5	60.6	749	2022-08-06 04:12:00
6522	04	33.5	60.9	439	2022-08-06 04:42:00
6523	04	33.2	60.4	1367	2022-08-06 05:12:00
6524	04	33.2	60.3	726	2022-08-06 05:42:00
6525	04	33.4	60.2	933	2022-08-06 06:12:00
6526	04	33.5	60	879	2022-08-06 06:42:00
6527	04	33.4	59.7	428	2022-08-06 07:12:00
6528	04	33.2	59.7	407	2022-08-06 07:42:00
6529	04	33.2	60.8	438	2022-08-06 08:12:00
6530	04	33.2	59.8	299	2022-08-06 08:43:00
6531	04	33.2	59.9	170	2022-08-06 09:13:00
6532	04	33.1	60.1	939	2022-08-06 09:43:00
6533	04	32.9	59.4	205	2022-08-06 10:13:00
6534	04	32.9	59.7	178	2022-08-06 10:43:00
6535	04	32.8	61.2	305	2022-08-06 11:13:00
6536	04	32.8	59.6	420	2022-08-06 11:43:00
6537	04	32.8	60.3	643	2022-08-06 12:13:00
6538	04	32.7	59.9	307	2022-08-06 12:43:00
6539	04	32.7	62.2	319	2022-08-06 13:13:00
6540	04	32.7	58.3	300	2022-08-06 13:43:00
6541	04	32.7	57.8	227	2022-08-06 14:13:00
6542	04	32.7	57.5	341	2022-08-06 14:43:00
6543	04	32.7	57.2	315	2022-08-06 15:13:00
6544	04	32.7	56.9	444	2022-08-06 15:43:00
6545	04	32.9	59.2	2409	2022-08-06 16:13:00
6546	04	33.4	59.5	1020	2022-08-06 16:43:00
6547	04	33.1	58.7	508	2022-08-06 17:13:00
6548	04	32.9	58.6	355	2022-08-06 17:43:00
6549	04	32.9	57.8	298	2022-08-06 18:13:00
6550	04	32.8	57.1	209	2022-08-06 18:43:00
6551	04	32.7	59	229	2022-08-06 19:13:00
6552	04	32.6	56.5	542	2022-08-06 19:43:00
6553	04	32.5	57.3	366	2022-08-06 20:13:00
6554	04	32.6	58.2	1687	2022-08-06 20:43:00
6555	04	32.7	57.7	1076	2022-08-06 21:13:00
6556	04	32.7	57.6	1464	2022-08-06 21:43:00
6557	04	32.6	57.1	830	2022-08-06 22:13:00
6558	04	32.7	56.6	865	2022-08-06 22:43:00
6559	04	32.6	55.9	251	2022-08-06 23:13:00
6560	04	32.6	55.7	819	2022-08-06 23:43:00
6561	04	32.5	56.4	402	2022-08-07 00:13:00
6562	04	32.6	55.4	363	2022-08-07 00:43:00
6563	04	32.6	55.8	348	2022-08-07 01:13:00
6564	04	32.5	55.8	606	2022-08-07 01:43:00
6565	04	32.4	55.3	829	2022-08-07 02:14:00
6566	04	32.4	56.1	1258	2022-08-07 02:44:00
6567	04	32.5	55.3	833	2022-08-07 03:14:00
6568	04	32.7	56.2	1009	2022-08-07 03:44:00
6569	04	32.9	56.3	527	2022-08-07 04:14:00
6570	04	33.1	56.2	393	2022-08-07 04:44:00
6571	04	33.2	59.2	521	2022-08-07 05:14:00
6572	04	33.2	57.4	1751	2022-08-07 05:44:00
6573	04	33.3	56.4	846	2022-08-07 06:14:00
6574	04	33.3	56	576	2022-08-07 06:44:00
6575	04	33.3	56.4	1017	2022-08-07 07:14:00
6576	04	33.5	57.3	853	2022-08-07 07:44:00
6577	04	33.5	57.5	1124	2022-08-07 08:14:00
6578	04	33.4	57.4	297	2022-08-07 08:44:00
6579	04	33.3	57.8	1385	2022-08-07 09:14:00
6580	04	33.3	57.4	1393	2022-08-07 09:44:00
6581	04	33.2	58.5	226	2022-08-07 10:14:00
6582	04	33.2	57.2	637	2022-08-07 10:44:00
6583	04	33.2	56.9	473	2022-08-07 11:14:00
6584	04	33.3	57.1	314	2022-08-07 11:44:00
6585	04	33.2	57.6	545	2022-08-07 12:14:00
6586	04	33	57.3	502	2022-08-07 12:44:00
6587	04	33	56.8	570	2022-08-07 13:14:00
6588	04	32.8	60.2	581	2022-08-07 13:44:00
6589	04	32.6	59.1	551	2022-08-07 14:14:00
6590	04	32.6	58	849	2022-08-07 14:44:00
6591	04	32.6	58.6	1442	2022-08-07 15:14:00
6592	04	33	58.8	954	2022-08-07 15:44:00
6593	04	32.9	57.5	840	2022-08-07 16:14:00
6594	04	32.8	57.2	400	2022-08-07 16:44:00
6595	04	32.7	57.3	663	2022-08-07 17:14:00
6596	04	32.7	58.7	296	2022-08-07 17:44:00
6597	04	32.7	57.4	284	2022-08-07 18:14:00
6598	04	32.5	58.7	296	2022-08-07 18:44:00
6599	04	32.6	59.1	349	2022-08-07 19:14:00
6600	04	32.7	59.4	1154	2022-08-07 19:44:00
6601	04	32.6	59.7	1155	2022-08-07 20:14:00
6602	04	32.8	61.9	1050	2022-08-07 20:45:00
6603	04	32.9	61	297	2022-08-07 21:15:00
6604	04	32.9	62.3	356	2022-08-07 21:45:00
6605	04	32.9	61.9	1592	2022-08-07 22:15:00
6606	04	32.9	60.6	835	2022-08-07 22:45:00
6607	04	33	60.5	537	2022-08-07 23:15:00
6608	04	32.9	60.2	821	2022-08-07 23:45:00
6609	04	33.1	61.7	954	2022-08-08 00:15:00
6610	04	33.2	62.3	1232	2022-08-08 00:45:00
6611	04	33.2	61.9	1198	2022-08-08 01:15:00
6612	04	33.3	62.2	682	2022-08-08 01:45:00
6613	04	33.4	62	739	2022-08-08 02:15:00
6614	04	33.4	63.4	664	2022-08-08 02:45:00
6615	04	33.1	60.2	1093	2022-08-08 03:15:00
6616	04	33	60.8	804	2022-08-08 03:45:00
6617	04	33.1	61	1205	2022-08-08 04:15:00
6618	04	33.2	61.3	854	2022-08-08 04:45:00
6619	04	33.4	61	689	2022-08-08 05:15:00
6620	04	33.4	60.8	1076	2022-08-08 05:45:00
6621	04	33.5	60.5	1185	2022-08-08 06:15:00
6622	04	33.5	60.4	374	2022-08-08 06:45:00
6623	04	33.5	60.5	413	2022-08-08 07:15:00
6624	04	33.4	60.2	372	2022-08-08 07:45:00
6625	04	33.2	60.3	269	2022-08-08 08:15:00
6626	04	33.2	59.9	159	2022-08-08 08:45:00
6627	04	33.2	60.5	233	2022-08-08 09:15:00
6628	04	33	60.7	658	2022-08-08 09:45:00
6629	04	33	60.5	368	2022-08-08 10:15:00
6630	04	33	60.2	262	2022-08-08 10:45:00
6631	04	32.9	59.8	397	2022-08-08 11:15:00
6632	04	32.6	58.8	306	2022-08-08 11:45:00
6633	04	32.5	60	290	2022-08-08 12:15:00
6634	04	32.5	59.8	260	2022-08-08 12:45:00
6635	04	32.6	58.9	545	2022-08-08 13:15:00
6636	04	32.8	58.8	253	2022-08-08 13:45:00
6637	04	32.7	60.9	799	2022-08-08 14:15:00
6638	04	32.7	60.4	509	2022-08-08 14:46:00
6639	04	32.8	60.2	1239	2022-08-08 15:16:00
6640	04	32.9	60.7	624	2022-08-08 15:46:00
6641	04	33	61.1	256	2022-08-08 16:16:00
6642	04	32.9	62.2	339	2022-08-08 16:46:00
6643	04	32.9	60.5	309	2022-08-08 17:16:00
6644	04	32.7	59.1	248	2022-08-08 17:46:00
6645	04	32.4	58.9	290	2022-08-08 18:16:00
6646	04	32.4	58.8	609	2022-08-08 18:46:00
6647	04	32.3	59.2	324	2022-08-08 19:16:00
6648	04	32.3	60	362	2022-08-08 19:46:00
6649	04	32.2	60.4	554	2022-08-08 20:16:00
6650	04	32.6	64.8	2989	2022-08-08 20:46:00
6651	04	32.7	62.5	1789	2022-08-08 21:16:00
6652	04	32.7	62.4	1281	2022-08-08 21:46:00
6653	04	32.7	61.9	940	2022-08-08 22:16:00
6654	04	32.8	61.2	1110	2022-08-08 22:46:00
6655	04	32.7	61.1	979	2022-08-08 23:16:00
6656	04	32.7	60.5	792	2022-08-08 23:46:00
6657	04	32.7	60.6	1451	2022-08-09 00:16:00
6658	04	32.8	59.5	1245	2022-08-09 00:46:00
6659	04	32.7	58.9	769	2022-08-09 01:16:00
6660	04	32.6	58.1	787	2022-08-09 01:46:00
6661	04	32.5	58.3	921	2022-08-09 02:16:00
6662	04	32.6	58.4	977	2022-08-09 02:46:00
6663	04	32.6	58	1559	2022-08-09 03:16:00
6664	04	32.5	57.7	849	2022-08-09 03:46:00
6665	04	32.6	56.9	236	2022-08-09 04:16:00
6666	04	32.6	56.5	835	2022-08-09 04:46:00
6667	04	32.5	56.3	1261	2022-08-09 05:16:00
6668	04	32.5	55.4	611	2022-08-09 05:46:00
6669	04	32.7	56.4	998	2022-08-09 06:16:00
6670	04	32.5	56.8	311	2022-08-09 06:46:00
6671	04	32.4	56.2	289	2022-08-09 07:16:00
6672	04	32.3	57.8	666	2022-08-09 07:46:00
6673	04	32.3	57.2	450	2022-08-09 08:16:00
6674	04	32.2	56.6	343	2022-08-09 08:46:00
6675	04	32.1	56.5	1389	2022-08-09 09:17:00
6676	04	32.1	56.9	312	2022-08-09 09:47:00
6677	04	32.1	56.5	312	2022-08-09 10:17:00
6678	04	32.3	57.4	219	2022-08-09 10:47:00
6679	04	32.2	56.8	827	2022-08-09 11:17:00
6680	04	32.1	56.8	364	2022-08-09 11:47:00
6681	04	24	69.3	2255	2022-08-09 12:17:00
6682	04	29.3	66.2	1431	2022-08-09 12:47:00
6683	04	30.8	62.4	1480	2022-08-09 13:17:00
6684	04	32	63.1	1705	2022-08-09 13:47:00
6685	04	33.4	59.7	1252	2022-08-09 14:17:00
6686	04	33.8	59.8	1337	2022-08-09 14:47:00
6687	04	33.8	57.6	1016	2022-08-09 15:17:00
6688	04	33.3	61.5	942	2022-08-09 15:47:00
6689	04	26.8	66.2	647	2022-08-09 16:17:00
6690	04	27.1	67.7	4576	2022-08-09 16:47:00
6691	04	27.4	65.9	2269	2022-08-09 17:17:00
6692	04	27.4	63.3	2059	2022-08-09 17:47:00
6693	04	27.6	62.2	2082	2022-08-09 18:17:00
6694	04	28.2	64.6	1763	2022-08-09 18:47:00
6695	04	29.9	64	1143	2022-08-09 19:17:00
6696	04	30.4	62.2	866	2022-08-09 19:47:00
6697	04	30.9	62.6	1522	2022-08-09 20:17:00
6698	04	31.9	65.4	1517	2022-08-09 20:47:00
6699	04	32.1	64.8	1446	2022-08-09 21:17:00
6700	04	32.2	64.3	1296	2022-08-09 21:47:00
6701	04	33.1	66.1	929	2022-08-09 22:17:00
6702	04	33.9	67.1	1161	2022-08-09 22:47:00
6703	04	34.6	67	1024	2022-08-09 23:17:00
6704	04	34.7	64.9	1049	2022-08-09 23:47:00
6705	04	34.1	64	1082	2022-08-10 00:17:00
6706	04	33.9	65	1238	2022-08-10 00:47:00
6707	04	33.8	64	1200	2022-08-10 01:17:00
6708	04	33.8	64.3	1005	2022-08-10 01:47:00
6709	04	33.5	63.3	1045	2022-08-10 02:17:00
6710	04	33.3	63.1	1213	2022-08-10 02:48:00
6711	04	33.2	63.1	1163	2022-08-10 03:18:00
6712	04	32.9	62.2	1305	2022-08-10 03:48:00
6713	04	32.9	62.9	1273	2022-08-10 04:18:00
6714	04	32.9	62.1	1314	2022-08-10 04:48:00
6715	04	32.9	62.1	1493	2022-08-10 05:18:00
6716	04	32.8	63.2	1289	2022-08-10 05:48:00
6717	04	32.4	60	1110	2022-08-10 06:18:00
6718	04	32	59.9	1157	2022-08-10 06:48:00
6719	04	31.6	59.8	1173	2022-08-10 07:18:00
6720	04	31.6	61.1	1062	2022-08-10 07:48:00
6721	04	31.4	60.5	1049	2022-08-10 08:18:00
6722	04	31.4	63.2	1069	2022-08-10 08:48:00
6723	04	31.1	62.4	1032	2022-08-10 09:18:00
6724	04	31.1	59.6	1057	2022-08-10 09:48:00
6725	04	30.1	58.2	768	2022-08-10 10:18:00
6726	04	29.7	62.5	1095	2022-08-10 10:48:00
6727	04	29	61.7	1898	2022-08-10 11:18:00
6728	04	28.4	60.7	1545	2022-08-10 11:48:00
6729	04	28.3	60.8	1402	2022-08-10 12:18:00
6730	04	28.5	60.9	1570	2022-08-10 12:48:00
6731	04	28.6	61.6	1710	2022-08-10 13:18:00
6732	04	28.7	61.6	1434	2022-08-10 13:48:00
6733	04	28.7	60.8	1510	2022-08-10 14:18:00
6734	04	29.1	60.4	1100	2022-08-10 14:48:00
6735	04	29.1	62.2	1919	2022-08-10 15:18:00
6736	04	30.1	62.2	1376	2022-08-10 15:48:00
6737	04	29.7	60.1	1281	2022-08-10 16:18:00
6738	04	29.3	59.3	1339	2022-08-10 16:48:00
6739	04	29.1	59.4	1299	2022-08-10 17:18:00
6740	04	28.9	60	1450	2022-08-10 17:48:00
6741	04	28.8	59.7	1289	2022-08-10 18:18:00
6742	04	28.6	59.5	1292	2022-08-10 18:48:00
6743	04	28.3	59.2	1408	2022-08-10 19:18:00
6744	04	28	59	1304	2022-08-10 19:48:00
6745	04	28.3	61.8	2137	2022-08-10 20:18:00
6746	04	28.7	65.1	2745	2022-08-10 20:49:00
6747	04	29.1	64.6	1296	2022-08-10 21:19:00
6748	04	28.7	62.4	1101	2022-08-10 21:49:00
6749	04	28.2	61.5	1402	2022-08-10 22:19:00
6750	04	28.1	62	1650	2022-08-10 22:49:00
6751	04	28	61.5	2295	2022-08-10 23:19:00
6752	04	27.7	61.2	1685	2022-08-10 23:49:00
6753	04	27.8	61.9	1305	2022-08-11 00:19:00
6754	04	27.7	61.4	1312	2022-08-11 00:49:00
6755	04	27.8	64	2003	2022-08-11 01:19:00
6756	04	28.4	65.5	1506	2022-08-11 01:49:00
6757	04	28.4	65.1	1491	2022-08-11 02:19:00
6758	04	28.4	65.9	1543	2022-08-11 02:49:00
6759	04	28.4	66.5	1379	2022-08-11 03:19:00
6760	04	28.8	67.5	1229	2022-08-11 03:49:00
6761	04	28.5	65.3	1375	2022-08-11 04:19:00
6762	04	28.5	66.7	1416	2022-08-11 04:49:00
6763	04	28.3	66.4	1345	2022-08-11 05:19:00
6764	04	28.7	68.9	1764	2022-08-11 05:49:00
6765	04	28.9	68.7	1470	2022-08-11 06:19:00
6766	04	28.4	66.5	1591	2022-08-11 06:49:00
6767	04	28	66.4	1181	2022-08-11 07:19:00
6768	04	28.2	68.2	1176	2022-08-11 07:49:00
6769	04	28.6	68.1	1123	2022-08-11 08:19:00
6770	04	28.2	67.6	1313	2022-08-11 08:49:00
6771	04	28	67.2	1299	2022-08-11 09:19:00
6772	04	28	67.2	1426	2022-08-11 09:49:00
6773	04	28.5	70.9	1060	2022-08-11 10:19:00
6774	04	29.6	72.8	1571	2022-08-11 10:49:00
6775	04	30.3	69.4	1338	2022-08-11 11:19:00
6776	04	31	68	1459	2022-08-11 11:49:00
6777	04	31.5	67.4	1847	2022-08-11 12:19:00
6778	04	31.9	66.8	1526	2022-08-11 12:49:00
6779	04	32.2	66.1	1373	2022-08-11 13:19:00
6780	04	32.2	65.5	1304	2022-08-11 13:49:00
6781	04	32.3	65.6	1378	2022-08-11 14:19:00
6782	04	32.4	64.7	1156	2022-08-11 14:49:00
6783	04	32.5	64.3	1176	2022-08-11 15:20:00
6784	04	32.4	64	1007	2022-08-11 15:50:00
6785	04	32.5	63.3	1190	2022-08-11 16:20:00
6786	04	32.9	64.2	1597	2022-08-11 16:50:00
6787	04	32.8	63.4	1101	2022-08-11 17:20:00
6788	04	32.7	62.1	891	2022-08-11 17:50:00
6789	04	32.3	62.6	1024	2022-08-11 18:20:00
6790	04	32.1	61.3	983	2022-08-11 18:50:00
6791	04	31.9	61.7	932	2022-08-11 19:20:00
6792	04	31.8	61.4	797	2022-08-11 19:50:00
6793	04	31.6	62.1	1521	2022-08-11 20:20:00
6794	04	31.8	62.8	1357	2022-08-11 20:50:00
6795	04	31.6	62.8	1042	2022-08-11 21:20:00
6796	04	31.5	61	1171	2022-08-11 21:50:00
6797	04	31.5	61.3	1235	2022-08-11 22:20:00
6798	04	31.5	59.6	1263	2022-08-11 22:50:00
6799	04	31.5	58.1	955	2022-08-11 23:20:00
6800	04	31.3	57.8	1578	2022-08-11 23:50:00
6801	04	31.4	58.1	1360	2022-08-12 00:20:00
6802	04	31.5	58.6	1207	2022-08-12 00:50:00
6803	04	31.5	58.5	1467	2022-08-12 01:20:00
6804	04	31.5	59.5	1413	2022-08-12 01:50:00
6805	04	31.6	59.2	1584	2022-08-12 02:20:00
6806	04	31.8	59.2	1846	2022-08-12 02:50:00
6807	04	31.9	59.3	1348	2022-08-12 03:20:00
6808	04	32.1	58.3	1312	2022-08-12 03:50:00
6809	04	32.2	59.3	1677	2022-08-12 04:20:00
6810	04	32.2	58.8	1439	2022-08-12 04:50:00
6811	04	32.2	59.2	1968	2022-08-12 05:20:00
6812	04	32	59.9	1520	2022-08-12 05:50:00
6813	04	32	59.2	1493	2022-08-12 06:20:00
6814	04	31.8	60.5	1520	2022-08-12 06:50:00
6815	04	32.1	60.4	1377	2022-08-12 07:20:00
6816	04	32.2	61.9	1227	2022-08-12 07:50:00
6817	04	32.2	62.4	1139	2022-08-12 08:20:00
6818	04	32.3	62.1	1188	2022-08-12 08:50:00
6819	04	32.5	63.3	1469	2022-08-12 09:21:00
6820	04	32.2	63	1230	2022-08-12 09:51:00
6821	04	32.3	62.9	1296	2022-08-12 10:21:00
6822	04	32.3	62.1	1378	2022-08-12 10:51:00
6823	04	32.3	61.5	1103	2022-08-12 11:21:00
6824	04	32.2	62	1135	2022-08-12 11:51:00
6825	04	32.3	63	931	2022-08-12 12:21:00
6826	04	32.1	62.1	1393	2022-08-12 12:51:00
6827	04	32.1	62.6	1027	2022-08-12 13:21:00
6828	04	31.9	62.6	1501	2022-08-12 13:51:00
6829	04	31.8	62.7	1249	2022-08-12 14:21:00
6830	04	31.8	62.9	1287	2022-08-12 14:51:00
6831	04	31.5	62.1	1521	2022-08-12 15:21:00
6832	04	31.5	61.9	1087	2022-08-12 15:51:00
6833	04	31.6	62.3	1957	2022-08-12 16:21:00
6834	04	32.4	64.7	1422	2022-08-12 16:51:00
6835	04	32.2	64.4	911	2022-08-12 17:21:00
6836	04	32.3	64.7	1113	2022-08-12 17:51:00
6837	04	32.1	64.3	1207	2022-08-12 18:21:00
6838	04	32	64.8	869	2022-08-12 18:51:00
6839	04	32.1	66.3	1259	2022-08-12 19:21:00
6840	04	31.5	66.1	1085	2022-08-12 19:51:00
6841	04	31.9	67.8	1643	2022-08-12 20:21:00
6842	04	32.2	69.4	1449	2022-08-12 20:51:00
6843	04	32.3	68.7	1121	2022-08-12 21:21:00
6844	04	31.9	67.7	1645	2022-08-12 21:51:00
6845	04	32	66.9	1090	2022-08-12 22:21:00
6846	04	32	65.4	1215	2022-08-12 22:51:00
6847	04	31.8	65.6	1156	2022-08-12 23:21:00
6848	04	31.8	65	1383	2022-08-12 23:51:00
6849	04	31.8	64.8	1457	2022-08-13 00:21:00
6850	04	31.6	65.4	1561	2022-08-13 00:51:00
6851	04	31.7	63.7	1389	2022-08-13 01:21:00
6852	04	31.8	62.7	1427	2022-08-13 01:51:00
6853	04	31.8	63.7	1279	2022-08-13 02:21:00
6854	04	31.7	62.2	1360	2022-08-13 02:52:00
6855	04	31.7	61.5	1518	2022-08-13 03:22:00
6856	04	32	61.6	1518	2022-08-13 03:52:00
6857	04	31.9	60.8	1444	2022-08-13 04:22:00
6858	04	31.7	60.9	1365	2022-08-13 04:52:00
6859	04	31.9	60	1457	2022-08-13 05:22:00
6860	04	31.8	60.1	1254	2022-08-13 05:52:00
6861	04	32	60.4	1058	2022-08-13 06:22:00
6862	04	32.2	60	1195	2022-08-13 06:52:00
6863	04	31.9	60.3	3460	2022-08-13 07:22:00
6864	04	32.1	61.9	2133	2022-08-13 07:52:00
6865	04	32.3	63.6	1319	2022-08-13 08:22:00
6866	04	31.9	63.7	1037	2022-08-13 08:52:00
6867	04	31.9	63	1238	2022-08-13 09:22:00
6868	04	31.7	63.4	1010	2022-08-13 09:52:00
6869	04	31.8	65	1241	2022-08-13 10:22:00
6870	04	31.4	64	1026	2022-08-13 10:52:00
6871	04	30.9	64	1191	2022-08-13 11:22:00
6872	04	32	62.6	699	2022-08-13 11:52:00
6873	04	32.7	60.5	1071	2022-08-13 12:22:00
6874	04	32.7	59	1230	2022-08-13 12:52:00
6875	04	32.8	58.5	636	2022-08-13 13:22:00
6876	04	32.4	58.6	1335	2022-08-13 13:52:00
6877	04	32.1	58.5	1333	2022-08-13 14:22:00
6878	04	32.1	59.2	1277	2022-08-13 14:52:00
6879	04	32.2	59.2	1118	2022-08-13 15:22:00
6880	04	32.6	59	1925	2022-08-13 15:52:00
6881	04	33	61	1487	2022-08-13 16:22:00
6882	04	33	58	860	2022-08-13 16:52:00
6883	04	32.7	57.4	855	2022-08-13 17:22:00
6884	04	32.2	57.5	881	2022-08-13 17:52:00
6885	04	31.6	57.4	871	2022-08-13 18:22:00
6886	04	31.3	58.1	911	2022-08-13 18:52:00
6887	04	31.1	57.9	1164	2022-08-13 19:22:00
6888	04	30.7	57.3	963	2022-08-13 19:52:00
6889	04	30.7	59.5	1598	2022-08-13 20:22:00
6890	04	30.7	60.3	864	2022-08-13 20:52:00
6891	04	30.5	59.1	1084	2022-08-13 21:23:00
6892	04	30.2	58.9	1054	2022-08-13 21:53:00
6893	04	30.1	60.1	1279	2022-08-13 22:23:00
6894	04	29.9	60	1197	2022-08-13 22:53:00
6895	04	29.6	59.5	1231	2022-08-13 23:23:00
6896	04	29.5	60.6	858	2022-08-13 23:53:00
6897	04	29.2	60.5	1066	2022-08-14 00:23:00
6898	04	29.1	61	1026	2022-08-14 00:53:00
6899	04	28.9	60.4	982	2022-08-14 01:23:00
6900	04	28.8	61.2	780	2022-08-14 01:53:00
6901	04	28.7	60.7	773	2022-08-14 02:23:00
6902	04	28.7	61.4	822	2022-08-14 02:53:00
6903	04	28.8	61.4	1104	2022-08-14 03:23:00
6904	04	28.9	61.5	961	2022-08-14 03:53:00
6905	04	29.1	60.9	1007	2022-08-14 04:23:00
6906	04	29.3	61.3	1102	2022-08-14 04:53:00
6907	04	29.3	61.1	1017	2022-08-14 05:23:00
6908	04	29.5	60.6	902	2022-08-14 05:53:00
6909	04	29.6	62	985	2022-08-14 06:23:00
6910	04	29.7	61.5	1508	2022-08-14 06:53:00
6911	04	29.8	61.7	1161	2022-08-14 07:23:00
6912	04	29.8	62.2	1074	2022-08-14 07:53:00
6913	04	29.8	62.6	1244	2022-08-14 08:23:00
6914	04	30	62.5	1101	2022-08-14 08:53:00
6915	04	30.1	62.1	561	2022-08-14 09:23:00
6916	04	30.2	62.7	899	2022-08-14 09:53:00
6917	04	30.4	62.6	979	2022-08-14 10:23:00
6918	04	30.3	61.9	946	2022-08-14 10:53:00
6919	04	30.2	61.5	1480	2022-08-14 11:23:00
6920	04	30.1	61.7	1000	2022-08-14 11:53:00
6921	04	30.2	61.8	1297	2022-08-14 12:23:00
6922	04	30.5	61.6	900	2022-08-14 12:53:00
6923	04	30.5	62.5	867	2022-08-14 13:23:00
6924	04	30.5	61.5	1617	2022-08-14 13:53:00
6925	04	30.6	61.9	719	2022-08-14 14:23:00
6926	04	30.5	61.7	886	2022-08-14 14:53:00
6927	04	30.5	61.4	1289	2022-08-14 15:24:00
6928	04	30.6	61.8	1436	2022-08-14 15:54:00
6929	04	31.2	63.5	1359	2022-08-14 16:24:00
6930	04	31.3	60.9	922	2022-08-14 16:54:00
6931	04	31.1	61.6	1080	2022-08-14 17:24:00
6932	04	31.1	61.4	603	2022-08-14 17:54:00
6933	04	31.1	60.5	1219	2022-08-14 18:24:00
6934	04	30.8	61.1	888	2022-08-14 18:54:00
6935	04	30.6	59.5	856	2022-08-14 19:24:00
6936	04	30.5	59.5	847	2022-08-14 19:54:00
6937	04	30.6	60.3	1361	2022-08-14 20:24:00
6938	04	30.8	61	1124	2022-08-14 20:54:00
6939	04	30.9	60.6	986	2022-08-14 21:24:00
6940	04	30.9	60.6	1063	2022-08-14 21:54:00
6941	04	31	60.6	1173	2022-08-14 22:24:00
6942	04	31	59.7	1191	2022-08-14 22:54:00
6943	04	30.9	59.4	1329	2022-08-14 23:24:00
6944	04	30.9	58.8	1210	2022-08-14 23:54:00
6945	04	30.9	58.8	1178	2022-08-15 00:24:00
6946	04	30.9	58.5	1364	2022-08-15 00:54:00
6947	04	30.9	58.6	1284	2022-08-15 01:24:00
6948	04	31	58.3	1202	2022-08-15 01:54:00
6949	04	30.9	57.9	1050	2022-08-15 02:24:00
6950	04	30.9	58	1487	2022-08-15 02:54:00
6951	04	30.9	57.8	1365	2022-08-15 03:24:00
6952	04	30.8	57.2	1281	2022-08-15 03:54:00
6953	04	30.6	56.9	1393	2022-08-15 04:24:00
6954	04	30.6	57.2	1290	2022-08-15 04:54:00
6955	04	30.6	56.9	1327	2022-08-15 05:24:00
6956	04	30.7	57.4	1698	2022-08-15 05:54:00
6957	04	30.9	57.1	1468	2022-08-15 06:24:00
6958	04	30.9	57.5	1180	2022-08-15 06:54:00
6959	04	31	58	1413	2022-08-15 07:24:00
6960	04	30.9	59.1	1522	2022-08-15 07:54:00
6961	04	31	59	1201	2022-08-15 08:24:00
6962	04	31.1	58.6	743	2022-08-15 08:54:00
6963	04	31.1	59.9	1280	2022-08-15 09:24:00
6964	04	31	58.5	1244	2022-08-15 09:55:00
6965	04	30.9	58.8	1204	2022-08-15 10:25:00
6966	04	30.9	58.2	978	2022-08-15 10:55:00
6967	04	30.8	58.9	1064	2022-08-15 11:25:00
6968	04	30.9	59.1	1174	2022-08-15 11:55:00
6969	04	31	60.2	4242	2022-08-15 12:25:00
6970	04	31.2	59.3	1116	2022-08-15 12:55:00
6971	04	31.1	59.4	1068	2022-08-15 13:25:00
6972	04	31	59.2	900	2022-08-15 13:55:00
6973	04	30.8	59	968	2022-08-15 14:25:00
6974	04	30.7	60.3	1482	2022-08-15 14:55:00
6975	04	30.7	60.7	2436	2022-08-15 15:25:00
6976	04	31.6	61.5	1238	2022-08-15 15:55:00
6977	04	31.3	59.6	1109	2022-08-15 16:25:00
6978	04	31.1	59.2	1144	2022-08-15 16:55:00
6979	04	30.9	59.1	1053	2022-08-15 17:25:00
6980	04	30.9	59.6	1140	2022-08-15 17:55:00
6981	04	30.9	60.1	1081	2022-08-15 18:25:00
6982	04	30.8	60.7	765	2022-08-15 18:55:00
6983	04	30.7	61.1	1085	2022-08-15 19:25:00
6984	04	30.7	62.3	907	2022-08-15 19:55:00
6985	04	30.9	63.4	1833	2022-08-15 20:25:00
6986	04	31.1	63.6	1100	2022-08-15 20:55:00
6987	04	31.1	64.6	1000	2022-08-15 21:25:00
6988	04	31.3	64.8	1026	2022-08-15 21:55:00
6989	04	31.1	64.2	920	2022-08-15 22:25:00
6990	04	31.1	64	1180	2022-08-15 22:55:00
6991	04	30.9	63.7	937	2022-08-15 23:25:00
6992	04	30.9	63.4	1054	2022-08-15 23:55:00
6993	04	31	63.6	1150	2022-08-16 00:25:00
6994	04	30.9	63.1	1087	2022-08-16 00:55:00
6995	04	30.9	62.6	1155	2022-08-16 01:25:00
6996	04	30.9	63.4	1203	2022-08-16 01:55:00
6997	04	30.8	62.7	955	2022-08-16 02:25:00
6998	04	31	62.4	1088	2022-08-16 02:55:00
6999	04	30.9	61.4	1497	2022-08-16 03:26:00
7000	04	30.9	61.5	1466	2022-08-16 03:56:00
7001	04	30.9	61.6	1176	2022-08-16 04:26:00
7002	04	30.8	60.7	969	2022-08-16 04:56:00
7003	04	30.6	60.8	1275	2022-08-16 05:26:00
7004	04	30.6	60.3	1584	2022-08-16 05:56:00
7005	04	30.9	61.3	1462	2022-08-16 06:26:00
7006	04	31	60.9	1314	2022-08-16 06:56:00
7007	04	31	61.5	1476	2022-08-16 07:26:00
7008	04	30.9	61.3	1316	2022-08-16 07:56:00
7009	04	30.9	64.1	1159	2022-08-16 08:26:00
7010	04	30.8	62.2	1098	2022-08-16 08:56:00
7011	04	30.9	64.2	1240	2022-08-16 09:26:00
7012	04	30.8	61.6	1040	2022-08-16 09:56:00
7013	04	30.9	61.2	1050	2022-08-16 10:26:00
7014	04	30.8	62.5	766	2022-08-16 10:56:00
7015	04	30.8	63	906	2022-08-16 11:26:00
7016	04	30.9	62.5	1455	2022-08-16 11:56:00
7017	04	30.8	61.6	960	2022-08-16 12:26:00
7018	04	30.6	61.1	861	2022-08-16 12:56:00
7019	04	30.4	59.9	1247	2022-08-16 13:26:00
7020	04	30.1	59.5	1086	2022-08-16 13:56:00
7021	04	30.1	60	594	2022-08-16 14:26:00
7022	04	30.4	60.2	1334	2022-08-16 14:56:00
7023	04	30.2	59.8	1589	2022-08-16 15:26:00
7024	04	30.3	60.2	1712	2022-08-16 15:56:00
7025	04	30.6	60	2125	2022-08-16 16:26:00
7026	04	31.1	60.8	1230	2022-08-16 16:56:00
7027	04	31	60.4	891	2022-08-16 17:26:00
7028	04	31	60.6	1033	2022-08-16 17:56:00
7029	04	30.8	60.8	892	2022-08-16 18:26:00
7030	04	30.8	61.8	835	2022-08-16 18:56:00
7031	04	30.7	61.5	1205	2022-08-16 19:26:00
7032	04	30.7	61.9	1081	2022-08-16 19:56:00
7033	04	30.8	62.7	705	2022-08-16 20:26:00
7034	04	31	63	762	2022-08-16 20:56:00
7035	04	31	63.1	1349	2022-08-16 21:26:00
7036	04	31	63.3	614	2022-08-16 21:57:00
7037	04	31.1	63.7	520	2022-08-16 22:27:00
7038	04	30.9	62.8	582	2022-08-16 22:57:00
7039	04	31	63.3	768	2022-08-16 23:27:00
7040	04	30.9	63	760	2022-08-16 23:57:00
7041	04	30.9	62.6	723	2022-08-17 00:27:00
7042	04	30.6	62.3	947	2022-08-17 00:57:00
7043	04	30.8	62.3	749	2022-08-17 01:27:00
7044	04	30.8	62.1	922	2022-08-17 01:57:00
7045	04	30.8	61.5	638	2022-08-17 02:27:00
7046	04	30.7	60.8	604	2022-08-17 02:57:00
7047	04	30.8	60.6	485	2022-08-17 03:27:00
7048	04	30.6	60.1	622	2022-08-17 03:57:00
7049	04	30.5	59.9	791	2022-08-17 04:27:00
7050	04	30.3	59.3	577	2022-08-17 04:57:00
7051	04	30.3	59.1	751	2022-08-17 05:27:00
7052	04	30.3	58.8	460	2022-08-17 05:57:00
7053	04	30.4	59.5	857	2022-08-17 06:27:00
7054	04	30.5	59.4	730	2022-08-17 06:57:00
7055	04	30.3	58.9	787	2022-08-17 07:27:00
7056	04	30.3	59.2	997	2022-08-17 07:57:00
7057	04	30.5	59.3	918	2022-08-17 08:27:00
7058	04	30.5	59.6	626	2022-08-17 08:57:00
7059	04	30.6	59.5	769	2022-08-17 09:27:00
7060	04	30.5	59.1	618	2022-08-17 09:57:00
7061	04	30.5	58.9	322	2022-08-17 10:27:00
7062	04	30.6	59.2	552	2022-08-17 10:57:00
7063	04	30.6	59.1	769	2022-08-17 11:27:00
7064	04	30.8	59.3	242	2022-08-17 11:57:00
7065	04	30.7	59.3	653	2022-08-17 12:27:00
7066	04	30.8	59.4	620	2022-08-17 12:57:00
7067	04	30.6	59	544	2022-08-17 13:27:00
7068	04	30.6	58.8	513	2022-08-17 13:57:00
7069	04	30.6	59.1	965	2022-08-17 14:27:00
7070	04	30.7	59.5	812	2022-08-17 14:57:00
7071	04	30.7	59.8	648	2022-08-17 15:27:00
7072	04	30.7	59.4	560	2022-08-17 15:58:00
7073	04	30.8	59.9	464	2022-08-17 16:28:00
7074	04	30.7	59.5	729	2022-08-17 16:58:00
7075	04	30.6	59.3	454	2022-08-17 17:28:00
7076	04	30.6	59.8	1028	2022-08-17 17:58:00
7077	04	30.6	59.5	492	2022-08-17 18:28:00
7078	04	30.1	58.7	241	2022-08-17 18:58:00
7079	04	30.1	58.7	375	2022-08-17 19:28:00
7080	04	30.2	59.2	1448	2022-08-17 19:58:00
7081	04	30.6	60.3	1220	2022-08-17 20:28:00
7082	04	31.1	60.7	1160	2022-08-17 20:58:00
7083	04	31	60.5	609	2022-08-17 21:28:00
7084	04	31.1	61.3	1101	2022-08-17 21:58:00
7085	04	31	61.5	745	2022-08-17 22:28:00
7086	04	31	61.4	582	2022-08-17 22:58:00
7087	04	30.8	61.1	697	2022-08-17 23:28:00
7088	04	31	61.5	575	2022-08-17 23:58:00
7089	04	30.7	60.9	675	2022-08-18 00:28:00
7090	04	30.6	60.6	520	2022-08-18 00:58:00
7091	04	30.7	61.4	765	2022-08-18 01:28:00
7092	04	30.6	61.3	841	2022-08-18 01:58:00
7093	04	30.6	60.6	909	2022-08-18 02:28:00
7094	04	30.6	60.3	661	2022-08-18 02:58:00
7095	04	30.6	60.3	546	2022-08-18 03:28:00
7096	04	30.4	60.1	835	2022-08-18 03:58:00
7097	04	30.3	59.5	619	2022-08-18 04:28:00
7098	04	30.3	59	739	2022-08-18 04:58:00
7099	04	30.3	59.2	479	2022-08-18 05:28:00
7100	04	30.1	58.7	750	2022-08-18 05:58:00
7101	04	30.1	58.8	762	2022-08-18 06:28:00
7102	04	30.2	58.7	794	2022-08-18 06:58:00
7103	04	30	58.2	384	2022-08-18 07:28:00
7104	04	29.9	59	482	2022-08-18 07:58:00
7105	04	29.8	58.9	537	2022-08-18 08:28:00
7106	04	29.9	58.8	288	2022-08-18 08:58:00
7107	04	29.8	58.6	647	2022-08-18 09:28:00
7108	04	29.8	59.1	500	2022-08-18 09:59:00
7109	04	29.8	59.5	693	2022-08-18 10:29:00
7110	04	29.9	58.6	746	2022-08-18 10:59:00
7111	04	28.6	61.3	837	2022-08-18 11:29:00
7112	04	29.1	61.6	516	2022-08-18 11:59:00
7113	04	29.2	61.5	641	2022-08-18 12:29:00
7114	04	29.4	61.6	692	2022-08-18 12:59:00
7115	04	29.7	62	512	2022-08-18 13:29:00
7116	04	29.9	62.2	744	2022-08-18 13:59:00
7117	04	30.2	62.4	684	2022-08-18 14:29:00
7118	04	30.4	62.6	835	2022-08-18 14:59:00
7119	04	30.8	64	1041	2022-08-18 15:29:00
7120	04	31.1	62.9	543	2022-08-18 15:59:00
7121	04	31	62.3	619	2022-08-18 16:29:00
7122	04	31.1	61.6	674	2022-08-18 16:59:00
7123	04	31.1	61.6	374	2022-08-18 17:29:00
7124	04	31.1	61.4	548	2022-08-18 17:59:00
7125	04	31	60.9	542	2022-08-18 18:29:00
7126	04	30.7	60.3	379	2022-08-18 18:59:00
7127	04	30.6	60.1	296	2022-08-18 19:29:00
7128	04	30.4	59.9	1072	2022-08-18 19:59:00
7129	04	30.4	60.9	902	2022-08-18 20:29:00
7130	04	30.3	60.6	748	2022-08-18 20:59:00
7131	04	30.2	60.7	537	2022-08-18 21:29:00
7132	04	30.3	60.9	568	2022-08-18 21:59:00
7133	04	30.4	61.3	387	2022-08-18 22:29:00
7134	04	30.3	61	426	2022-08-18 22:59:00
7135	04	30.2	61.1	481	2022-08-18 23:29:00
7136	04	30.2	61.3	64	2022-08-18 23:59:00
7137	04	30	61.3	541	2022-08-19 00:29:00
7138	04	29.8	61.2	380	2022-08-19 00:59:00
7139	04	29.7	61.3	357	2022-08-19 01:29:00
7140	04	29.6	61.2	750	2022-08-19 01:59:00
7141	04	29.5	61.7	500	2022-08-19 02:29:00
7142	04	29.4	61.6	314	2022-08-19 02:59:00
7143	04	29.4	61.8	345	2022-08-19 03:29:00
7144	04	29.2	61.4	412	2022-08-19 04:00:00
7145	04	29.1	61.2	191	2022-08-19 04:30:00
7146	04	29	61.2	490	2022-08-19 05:00:00
7147	04	28.8	61.5	474	2022-08-19 05:30:00
7148	04	28.8	60.9	431	2022-08-19 06:00:00
7149	04	28.8	60.5	328	2022-08-19 06:30:00
7150	04	28.8	60.5	601	2022-08-19 07:00:00
7151	04	28.9	60.6	230	2022-08-19 07:30:00
7152	04	29	60.6	775	2022-08-19 08:00:00
7153	04	29.3	61.6	735	2022-08-19 08:30:00
7154	04	29.7	61.8	915	2022-08-19 09:00:00
7155	04	29.8	61.6	1555	2022-08-19 09:30:00
7156	04	29.7	61	271	2022-08-19 10:00:00
7157	04	29.8	61	156	2022-08-19 10:30:00
7158	04	29.9	61.4	365	2022-08-19 11:00:00
7159	04	30	61.4	653	2022-08-19 11:30:00
7160	04	30.1	61.3	520	2022-08-19 12:00:00
7161	04	30.2	61.3	749	2022-08-19 12:30:00
7162	04	30.2	61.5	154	2022-08-19 13:00:00
7163	04	30.1	60.8	565	2022-08-19 13:30:00
7164	04	30.5	61.5	420	2022-08-19 14:00:00
7165	04	30.7	61.5	630	2022-08-19 14:30:00
7166	04	30.8	60.9	641	2022-08-19 15:00:00
7167	04	30.7	61.2	645	2022-08-19 15:30:00
7168	04	30.9	61.3	739	2022-08-19 16:00:00
7169	04	31.1	61.8	459	2022-08-19 16:30:00
7170	04	31.6	63.1	592	2022-08-19 17:00:00
7171	04	31.6	61.6	421	2022-08-19 17:30:00
7172	04	31.3	61.3	384	2022-08-19 18:00:00
7173	04	31.1	61	459	2022-08-19 18:30:00
7174	04	30.8	61.2	363	2022-08-19 19:00:00
7175	04	30.6	61.1	381	2022-08-19 19:30:00
7176	04	30.6	61.6	547	2022-08-19 20:00:00
7177	04	30.6	61.8	522	2022-08-19 20:30:00
7178	04	30.6	62.2	964	2022-08-19 21:00:00
7179	04	30.8	62.8	1396	2022-08-19 21:30:00
7180	04	30.8	63.6	1300	2022-08-19 22:01:00
7181	04	30.7	63.1	542	2022-08-19 22:31:00
7182	04	30.5	63.2	856	2022-08-19 23:01:00
7183	04	30.2	62.7	679	2022-08-19 23:31:00
7184	04	30.2	62.7	499	2022-08-20 00:01:00
7185	04	30.2	62.8	649	2022-08-20 00:31:00
7186	04	30.3	62.9	901	2022-08-20 01:01:00
7187	04	30.2	62.5	665	2022-08-20 01:31:00
7188	04	30.1	62.6	845	2022-08-20 02:01:00
7189	04	30.3	63.5	1569	2022-08-20 02:31:00
7190	04	30.5	64	730	2022-08-20 03:01:00
7191	04	30.6	64.4	700	2022-08-20 03:31:00
7192	04	30.3	63.5	1169	2022-08-20 04:01:00
7193	04	30.5	63.7	974	2022-08-20 04:31:00
7194	04	30.4	64.9	1332	2022-08-20 05:01:00
7195	04	30.5	63.9	589	2022-08-20 05:31:00
7196	04	30.3	63.1	874	2022-08-20 06:01:00
7197	04	30.7	63.1	670	2022-08-20 06:31:00
7198	04	30.8	62.5	740	2022-08-20 07:01:00
7199	04	30.6	62.6	573	2022-08-20 07:31:00
7200	04	30.8	63.5	759	2022-08-20 08:01:00
7201	04	31	64.8	743	2022-08-20 08:31:00
7202	04	31.2	64.3	607	2022-08-20 09:01:00
7203	04	31.1	63.8	547	2022-08-20 09:31:00
7204	04	30.9	63.7	582	2022-08-20 10:01:00
7205	04	31	64.1	826	2022-08-20 10:31:00
7206	04	31.1	64.1	639	2022-08-20 11:01:00
7207	04	30.7	63.5	517	2022-08-20 11:31:00
7208	04	30.9	63.7	694	2022-08-20 12:01:00
7209	04	30.9	63	670	2022-08-20 12:31:00
7210	04	30.8	62.7	579	2022-08-20 13:01:00
7211	04	30.7	62.8	665	2022-08-20 13:31:00
7212	04	30.8	62.7	675	2022-08-20 14:01:00
7213	04	30.9	62.7	584	2022-08-20 14:31:00
7214	04	31	62.9	745	2022-08-20 15:01:00
7215	04	31	62.5	432	2022-08-20 15:31:00
7216	04	31.1	62.4	421	2022-08-20 16:01:00
7217	04	31	62	618	2022-08-20 16:32:00
7218	04	31.1	61.9	375	2022-08-20 17:02:00
7219	04	30.9	61.5	387	2022-08-20 17:32:00
7220	04	30.7	61.7	456	2022-08-20 18:02:00
7221	04	30.5	61.6	801	2022-08-20 18:32:00
7222	04	30.5	61.4	324	2022-08-20 19:02:00
7223	04	30.4	61.1	309	2022-08-20 19:32:00
7224	04	30.4	61.2	533	2022-08-20 20:02:00
7225	04	30.3	61.3	754	2022-08-20 20:32:00
7226	04	30.2	61.5	827	2022-08-20 21:02:00
7227	04	30.1	61.1	740	2022-08-20 21:32:00
7228	04	29.9	60.6	575	2022-08-20 22:02:00
7229	04	30	61.2	606	2022-08-20 22:32:00
7230	04	30	61.2	632	2022-08-20 23:02:00
7231	04	30	61.1	390	2022-08-20 23:32:00
7232	04	29.9	61	536	2022-08-21 00:02:00
7233	04	29.8	61.3	818	2022-08-21 00:32:00
7234	04	30	61.5	261	2022-08-21 01:02:00
7235	04	30	60.9	424	2022-08-21 01:32:00
7236	04	30	60.9	698	2022-08-21 02:02:00
7237	04	29.9	60.6	732	2022-08-21 02:32:00
7238	04	29.9	60.7	733	2022-08-21 03:02:00
7239	04	30	61.1	523	2022-08-21 03:32:00
7240	04	30.2	61.2	530	2022-08-21 04:02:00
7241	04	30.2	60.7	521	2022-08-21 04:32:00
7242	04	30.1	60.2	676	2022-08-21 05:02:00
7243	04	30.2	60.5	398	2022-08-21 05:32:00
7244	04	30.2	60.2	550	2022-08-21 06:02:00
7245	04	30.3	60.3	927	2022-08-21 06:32:00
7246	04	30.5	60.6	770	2022-08-21 07:02:00
7247	04	30.4	60.5	617	2022-08-21 07:32:00
7248	04	30.3	60.3	416	2022-08-21 08:02:00
7249	04	30.3	60.7	835	2022-08-21 08:32:00
7250	04	30.2	60.2	584	2022-08-21 09:02:00
7251	04	30.2	60.7	423	2022-08-21 09:32:00
7252	04	30.2	61.1	362	2022-08-21 10:02:00
7253	04	30.2	62	534	2022-08-21 10:33:00
7254	04	30.3	62.1	342	2022-08-21 11:03:00
7255	04	30.3	62.3	520	2022-08-21 11:33:00
7256	04	30.3	61.9	447	2022-08-21 12:03:00
7257	04	30.3	61.8	532	2022-08-21 12:33:00
7258	04	30.3	61.8	421	2022-08-21 13:03:00
7259	04	30.4	62.1	533	2022-08-21 13:33:00
7260	04	30.6	63.1	482	2022-08-21 14:03:00
7261	04	31	64.1	773	2022-08-21 14:33:00
7262	04	31.3	63.3	402	2022-08-21 15:03:00
7263	04	31.3	63.8	466	2022-08-21 15:33:00
7264	04	31	63.6	519	2022-08-21 16:03:00
7265	04	31.1	64.2	445	2022-08-21 16:33:00
7266	04	31.1	64.4	1116	2022-08-21 17:03:00
7267	04	31.2	64.5	584	2022-08-21 17:33:00
7268	04	31	64.2	385	2022-08-21 18:03:00
7269	04	30.8	64	288	2022-08-21 18:33:00
7270	04	30.8	63.9	484	2022-08-21 19:03:00
7271	04	30.8	63.9	396	2022-08-21 19:33:00
7272	04	30.9	64.6	1026	2022-08-21 20:03:00
7273	04	31	64.8	1683	2022-08-21 20:33:00
7274	04	31.2	65.1	945	2022-08-21 21:03:00
7275	04	31.1	64.8	700	2022-08-21 21:33:00
7276	04	30.9	64.5	1224	2022-08-21 22:03:00
7277	04	31.1	65	975	2022-08-21 22:33:00
7278	04	31	65.1	1108	2022-08-21 23:03:00
7279	04	31	64.9	687	2022-08-21 23:33:00
7280	04	31.1	65	518	2022-08-22 00:03:00
7281	04	31.1	64.8	732	2022-08-22 00:33:00
7282	04	30.8	64	714	2022-08-22 01:03:00
7283	04	30.8	64	808	2022-08-22 01:33:00
7284	04	30.8	64.3	886	2022-08-22 02:03:00
7285	04	30.9	64	753	2022-08-22 02:33:00
7286	04	30.8	63.9	958	2022-08-22 03:03:00
7287	04	30.8	63.7	1126	2022-08-22 03:33:00
7288	04	31	64.6	1342	2022-08-22 04:04:00
7289	04	30.9	64.2	589	2022-08-22 04:34:00
7290	04	30.8	63.8	1429	2022-08-22 05:04:00
7291	04	30.7	63.6	771	2022-08-22 05:34:00
7292	04	30.8	64	634	2022-08-22 06:04:00
7293	04	31	64.6	727	2022-08-22 06:34:00
7294	04	31	64.6	1127	2022-08-22 07:04:00
7295	04	31	64.5	1952	2022-08-22 07:34:00
7296	04	31.2	65.3	3253	2022-08-22 08:04:00
7297	04	31.4	65.6	1362	2022-08-22 08:34:00
7298	04	31.3	65.6	819	2022-08-22 09:04:00
7299	04	31.4	65.8	576	2022-08-22 09:34:00
7300	04	31.3	65.5	513	2022-08-22 10:04:00
7301	04	31.3	65.6	739	2022-08-22 10:34:00
7302	04	31.2	65.7	471	2022-08-22 11:04:00
7303	04	31.1	66.2	725	2022-08-22 11:34:00
7304	04	31.1	65.9	366	2022-08-22 12:04:00
7305	04	30.9	65.3	503	2022-08-22 12:34:00
7306	04	30.9	65.3	517	2022-08-22 13:04:00
7307	04	30.9	65	559	2022-08-22 13:34:00
7308	04	30.7	65	557	2022-08-22 14:04:00
7309	04	30.9	65.5	690	2022-08-22 14:34:00
7310	04	30.8	65.4	557	2022-08-22 15:04:00
7311	04	30.7	65.3	460	2022-08-22 15:34:00
7312	04	30.7	65.5	480	2022-08-22 16:04:00
7313	04	30.8	66.1	605	2022-08-22 16:34:00
7314	04	30.8	66.1	637	2022-08-22 17:04:00
7315	04	30.8	66	476	2022-08-22 17:34:00
7316	04	30.6	65.9	621	2022-08-22 18:04:00
7317	04	30.6	65.9	229	2022-08-22 18:34:00
7318	04	30.5	66	374	2022-08-22 19:04:00
7319	04	30.3	65.6	502	2022-08-22 19:34:00
7320	04	30.3	65.8	952	2022-08-22 20:04:00
7321	04	30.6	66.8	1407	2022-08-22 20:34:00
7322	04	30.8	67.5	1347	2022-08-22 21:04:00
7323	04	30.7	67.3	1079	2022-08-22 21:34:00
7324	04	30.5	66.9	842	2022-08-22 22:05:00
7325	04	30.5	67	973	2022-08-22 22:35:00
7326	04	30.4	66.8	946	2022-08-22 23:05:00
7327	04	30.4	66.9	1038	2022-08-22 23:35:00
7328	04	30.3	67	770	2022-08-23 00:05:00
7329	04	30.3	67.1	978	2022-08-23 00:35:00
7330	04	30.2	66.6	885	2022-08-23 01:05:00
7331	04	30.2	66.8	939	2022-08-23 01:35:00
7332	04	30.2	66.5	1150	2022-08-23 02:05:00
7333	04	30.2	66.8	1146	2022-08-23 02:35:00
7334	04	30.2	66.5	1323	2022-08-23 03:05:00
7335	04	30.3	66.6	1769	2022-08-23 03:35:00
7336	04	30.4	67	1528	2022-08-23 04:05:00
7337	04	30.3	66.9	1476	2022-08-23 04:35:00
7338	04	30.2	66.2	1574	2022-08-23 05:05:00
7339	04	30.4	66.2	1316	2022-08-23 05:35:00
7340	04	30.4	66.2	1251	2022-08-23 06:05:00
7341	04	30.7	66.4	1484	2022-08-23 06:35:00
7342	04	30.7	66.3	1494	2022-08-23 07:05:00
7343	04	30.6	66.1	1463	2022-08-23 07:35:00
7344	04	30.7	66.4	1218	2022-08-23 08:05:00
7345	04	30.6	66.5	1024	2022-08-23 08:35:00
7346	04	30.5	66.7	881	2022-08-23 09:05:00
7347	04	30.6	66.5	1477	2022-08-23 09:35:00
7348	04	30.5	66.5	1382	2022-08-23 10:05:00
7349	04	30.8	66.8	880	2022-08-23 10:35:00
7350	04	30.9	66.5	676	2022-08-23 11:05:00
7351	04	30.9	65.9	823	2022-08-23 11:35:00
7352	04	30.9	65.7	575	2022-08-23 12:05:00
7353	04	31	65.5	712	2022-08-23 12:35:00
7354	04	30.8	65.3	706	2022-08-23 13:05:00
7355	04	30.7	64.8	795	2022-08-23 13:35:00
7356	04	30.3	64.1	452	2022-08-23 14:05:00
7357	04	30.2	63.8	882	2022-08-23 14:35:00
7358	04	30.2	63.8	1353	2022-08-23 15:05:00
7359	04	29.9	63.4	500	2022-08-23 15:35:00
7360	04	29.8	63.3	851	2022-08-23 16:05:00
7361	04	29.7	63.5	666	2022-08-23 16:36:00
7362	04	29.5	63.2	683	2022-08-23 17:06:00
7363	04	29.5	63.3	620	2022-08-23 17:36:00
7364	04	29.3	62.9	1444	2022-08-23 18:06:00
7365	04	29.3	62.9	2190	2022-08-23 18:36:00
7366	04	29.4	63.4	795	2022-08-23 19:06:00
7367	04	29.6	63.9	902	2022-08-23 19:36:00
7368	04	30	65.3	3882	2022-08-23 20:06:00
7369	04	30.3	65.7	2857	2022-08-23 20:36:00
7370	04	30.2	65.2	1766	2022-08-23 21:06:00
7371	04	30.3	65	998	2022-08-23 21:36:00
7372	04	30.5	65.2	2076	2022-08-23 22:06:00
7373	04	30.6	65.1	1934	2022-08-23 22:36:00
7374	04	30.5	64.6	1614	2022-08-23 23:06:00
7375	04	30.3	64.1	1341	2022-08-23 23:36:00
7376	04	30.2	64.3	1923	2022-08-24 00:06:00
7377	04	30.3	64.2	1606	2022-08-24 00:36:00
7378	04	30.1	63.9	1486	2022-08-24 01:06:00
7379	04	30.2	64.2	1797	2022-08-24 01:36:00
7380	04	30.4	64.5	2627	2022-08-24 02:06:00
7381	04	30.5	64.7	2095	2022-08-24 02:36:00
7382	04	30.4	64.6	935	2022-08-24 03:06:00
7383	04	30.5	64.2	1634	2022-08-24 03:36:00
7384	04	30.6	64.3	3357	2022-08-24 04:06:00
7385	04	30.6	64.5	1754	2022-08-24 04:36:00
7386	04	30.7	64.5	2019	2022-08-24 05:06:00
7387	04	31	64.4	1336	2022-08-24 05:36:00
7388	04	30.6	63.6	1708	2022-08-24 06:06:00
7389	04	30.5	63	985	2022-08-24 06:36:00
7390	04	30.7	63.4	1821	2022-08-24 07:06:00
7391	04	31.1	63.6	977	2022-08-24 07:36:00
7392	04	31	63.4	1964	2022-08-24 08:06:00
7393	04	31	63.7	1367	2022-08-24 08:36:00
7394	04	31.1	64.5	631	2022-08-24 09:06:00
7395	04	31	64.9	1990	2022-08-24 09:36:00
7396	04	31.1	65.2	626	2022-08-24 10:06:00
7397	04	31.3	66.1	1159	2022-08-24 10:36:00
7398	04	31.2	65.9	1163	2022-08-24 11:07:00
7399	04	30.9	65.4	329	2022-08-24 11:37:00
7400	04	30.9	65.9	808	2022-08-24 12:07:00
7401	04	30.6	65.6	918	2022-08-24 12:37:00
7402	04	30.7	66.2	1132	2022-08-24 13:07:00
7403	04	30.9	66.2	1308	2022-08-24 13:37:00
7404	04	31	66.4	1154	2022-08-24 14:07:00
7405	04	30.9	66.3	1386	2022-08-24 14:37:00
7406	04	31	66.5	706	2022-08-24 15:07:00
7407	04	31	66.3	1305	2022-08-24 15:37:00
7408	04	31	66.4	1549	2022-08-24 16:07:00
7409	04	30.9	66.7	1572	2022-08-24 16:37:00
7410	04	31	67.1	1207	2022-08-24 17:07:00
7411	04	31	67.2	856	2022-08-24 17:37:00
7412	04	31.1	67.5	857	2022-08-24 18:07:00
7413	04	31.1	67.3	805	2022-08-24 18:37:00
7414	04	31	67.2	983	2022-08-24 19:07:00
7415	04	31	67.1	1215	2022-08-24 19:37:00
7416	04	31.1	67.2	1582	2022-08-24 20:07:00
7417	04	31.2	68.1	2385	2022-08-24 20:37:00
7418	04	31.1	67.7	1234	2022-08-24 21:07:00
7419	04	31	67.3	1318	2022-08-24 21:37:00
7420	04	31.1	67.6	1620	2022-08-24 22:07:00
7421	04	31.1	67.4	1339	2022-08-24 22:37:00
7422	04	31.3	68.1	1748	2022-08-24 23:07:00
7423	04	31.3	67.9	2060	2022-08-24 23:37:00
7424	04	31.3	67.5	1514	2022-08-25 00:07:00
7425	04	31.3	67.4	1505	2022-08-25 00:37:00
7426	04	31.2	67.1	1444	2022-08-25 01:07:00
7427	04	31	67	1410	2022-08-25 01:37:00
7428	04	31.1	66.7	1500	2022-08-25 02:07:00
7429	04	31.2	67.1	1412	2022-08-25 02:37:00
7430	04	31.1	67.1	958	2022-08-25 03:07:00
7431	04	31	66.7	1072	2022-08-25 03:37:00
7432	04	31.1	66.7	780	2022-08-25 04:07:00
7433	04	31.1	66.7	1022	2022-08-25 04:37:00
7434	04	31.1	66.7	792	2022-08-25 05:08:00
7435	04	31	66.4	1018	2022-08-25 05:38:00
7436	04	31	66.6	951	2022-08-25 06:08:00
7437	04	31.2	67.1	935	2022-08-25 06:38:00
7438	04	31.1	66.8	1087	2022-08-25 07:08:00
7439	04	31.1	67.1	867	2022-08-25 07:38:00
7440	04	31	66.9	2109	2022-08-25 08:08:00
7441	04	31.1	67.5	1243	2022-08-25 08:38:00
7442	04	31.2	67.6	1362	2022-08-25 09:08:00
7443	04	31.1	67.9	1548	2022-08-25 09:38:00
7444	04	31.1	68.3	3608	2022-08-25 10:08:00
7445	04	31.2	68.7	3309	2022-08-25 10:38:00
7446	04	31.1	69	2902	2022-08-25 11:08:00
7447	04	31	68.2	1119	2022-08-25 11:38:00
7448	04	30.5	67	430	2022-08-25 12:08:00
7449	04	30.2	66.2	1073	2022-08-25 12:38:00
7450	04	30.3	66.2	604	2022-08-25 13:08:00
7451	04	30.5	66.8	1509	2022-08-25 13:38:00
7452	04	30.2	65.6	672	2022-08-25 14:08:00
7453	04	30.1	65.8	1053	2022-08-25 14:38:00
7454	04	30.1	65.6	784	2022-08-25 15:08:00
7455	04	30.2	65.7	1417	2022-08-25 15:38:00
7456	04	30.3	65.4	1506	2022-08-25 16:08:00
7457	04	30.4	65.5	809	2022-08-25 16:38:00
7458	04	30.5	65.9	4577	2022-08-25 17:08:00
7459	04	30.5	65.8	694	2022-08-25 17:38:00
7460	04	30.4	65.2	1213	2022-08-25 18:08:00
7461	04	30.5	66.2	1699	2022-08-25 18:38:00
7462	04	30.4	65.9	1220	2022-08-25 19:08:00
7463	04	30.3	65.5	1645	2022-08-25 19:38:00
7464	04	30.4	65.6	2446	2022-08-25 20:08:00
7465	04	30.3	65.9	1778	2022-08-25 20:38:00
7466	04	30.4	66.5	1287	2022-08-25 21:08:00
7467	04	30.3	65.7	1416	2022-08-25 21:38:00
7468	04	30.2	65.3	992	2022-08-25 22:08:00
7469	04	30.1	65.3	1159	2022-08-25 22:39:00
7470	04	30.2	65.3	1405	2022-08-25 23:09:00
7471	04	30.3	65.8	1622	2022-08-25 23:39:00
7472	04	30.4	66.1	1177	2022-08-26 00:09:00
7473	04	30.5	66.1	1287	2022-08-26 00:39:00
7474	04	30.4	66	779	2022-08-26 01:09:00
7475	04	30.4	66	992	2022-08-26 01:39:00
7476	04	30.5	66	1152	2022-08-26 02:09:00
7477	04	30.5	65.7	1605	2022-08-26 02:39:00
7478	04	30.4	65.9	749	2022-08-26 03:09:00
7479	04	30.4	66	1140	2022-08-26 03:39:00
7480	04	30.5	65.7	1358	2022-08-26 04:09:00
7481	04	30.6	66.1	968	2022-08-26 04:39:00
7482	04	30.6	66.3	1209	2022-08-26 05:09:00
7483	04	30.8	66.3	765	2022-08-26 05:39:00
7484	04	30.8	66.2	1138	2022-08-26 06:09:00
7485	04	30.9	66	878	2022-08-26 06:39:00
7486	04	31	66.1	752	2022-08-26 07:09:00
7487	04	31	66.1	1398	2022-08-26 07:39:00
7488	04	31	66.5	848	2022-08-26 08:09:00
7489	04	31	66.3	1856	2022-08-26 08:39:00
7490	04	31.2	67.1	1744	2022-08-26 09:09:00
7491	04	31.7	68.4	4578	2022-08-26 09:39:00
7492	04	31.6	67.8	844	2022-08-26 10:09:00
7493	04	31.1	67.1	953	2022-08-26 10:39:00
7494	04	31.1	67.7	865	2022-08-26 11:09:00
7495	04	30.5	67.5	848	2022-08-26 11:39:00
7496	04	30.8	67.1	960	2022-08-26 12:09:00
7497	04	30.7	66.3	1230	2022-08-26 12:39:00
7498	04	30.7	65.8	641	2022-08-26 13:09:00
7499	04	31.3	66.7	1475	2022-08-26 13:39:00
7500	04	31.1	66.2	1227	2022-08-26 14:09:00
7501	04	31.1	65.5	905	2022-08-26 14:39:00
7502	04	31.5	66.5	4579	2022-08-26 15:09:00
7503	04	31.4	65.8	1080	2022-08-26 15:39:00
7504	04	31.2	65.4	687	2022-08-26 16:10:00
7505	04	31.2	64.9	1207	2022-08-26 16:40:00
7506	04	31.1	64.6	1035	2022-08-26 17:10:00
7507	04	30.8	64.1	1286	2022-08-26 17:40:00
7508	04	30.8	64	896	2022-08-26 18:10:00
7509	04	30.8	64.1	1102	2022-08-26 18:40:00
7510	04	30.8	64.3	1150	2022-08-26 19:10:00
7511	04	30.8	64	1689	2022-08-26 19:40:00
7512	04	31.2	66.2	4579	2022-08-26 20:10:00
7513	04	31.5	68.1	1383	2022-08-26 20:40:00
7514	04	31.4	69.2	1013	2022-08-26 21:10:00
7515	04	31.6	69.9	1110	2022-08-26 21:40:00

## Sheet: 5
NO	Number of hive	Temperature	Humidity	CO₂	Time
8153	05	31.7	59	246	2022-08-01 00:06:00
8154	05	31.7	59.7	416	2022-08-01 00:36:00
8155	05	31.7	59.6	775	2022-08-01 01:06:00
8156	05	31.5	59.5	1064	2022-08-01 01:37:00
8157	05	31.5	59.5	438	2022-08-01 02:07:00
8158	05	31.5	59.4	751	2022-08-01 02:37:00
8159	05	31.4	59.5	430	2022-08-01 03:07:00
8160	05	31.5	59.6	350	2022-08-01 03:37:00
8161	05	31.4	59.5	664	2022-08-01 04:07:00
8162	05	31.5	59.5	326	2022-08-01 04:37:00
8163	05	31.6	59.5	270	2022-08-01 05:07:00
8164	05	31.6	59.7	183	2022-08-01 05:37:00
8165	05	31.6	59.8	355	2022-08-01 06:07:00
8166	05	31.7	60.5	262	2022-08-01 06:37:00
8167	05	31.7	60.1	312	2022-08-01 07:07:00
8168	05	31.9	60	198	2022-08-01 07:37:00
8169	05	31.9	60	224	2022-08-01 08:07:00
8170	05	31.7	60.2	298	2022-08-01 08:37:00
8171	05	31.7	60.1	313	2022-08-01 09:07:00
8172	05	31.4	60.2	206	2022-08-01 09:37:00
8173	05	31.4	60.2	971	2022-08-01 10:07:00
8174	05	31.4	60.2	1302	2022-08-01 10:37:00
8175	05	31.3	60.2	839	2022-08-01 11:07:00
8176	05	31.3	60.6	227	2022-08-01 11:37:00
8177	05	31.3	60.5	209	2022-08-01 12:07:00
8178	05	31.4	60.6	360	2022-08-01 12:37:00
8179	05	31.3	61.9	393	2022-08-01 13:07:00
8180	05	31.4	61.2	524	2022-08-01 13:37:00
8181	05	31.5	61.1	268	2022-08-01 14:07:00
8182	05	31.6	60.9	1449	2022-08-01 14:37:00
8183	05	31.6	60.8	300	2022-08-01 15:07:00
8184	05	31.6	60.9	266	2022-08-01 15:37:00
8185	05	31.6	60.7	236	2022-08-01 16:07:00
8186	05	31.7	60.9	395	2022-08-01 16:37:00
8187	05	31.9	60.9	375	2022-08-01 17:07:00
8188	05	31.7	60.8	361	2022-08-01 17:37:00
8189	05	31.6	60.8	233	2022-08-01 18:07:00
8190	05	31.5	60.7	1563	2022-08-01 18:37:00
8191	05	31.3	60.6	234	2022-08-01 19:07:00
8192	05	31.2	60.9	199	2022-08-01 19:38:00
8193	05	31	60.6	692	2022-08-01 20:08:00
8194	05	31	60.6	466	2022-08-01 20:38:00
8195	05	31	60.7	594	2022-08-01 21:08:00
8196	05	31.2	60.9	975	2022-08-01 21:38:00
8197	05	31	61	703	2022-08-01 22:08:00
8198	05	31	61	429	2022-08-01 22:38:00
8199	05	31	61	435	2022-08-01 23:08:00
8200	05	31	60.9	778	2022-08-01 23:38:00
8201	05	30.9	61.1	420	2022-08-02 00:08:00
8202	05	31.1	61.4	575	2022-08-02 00:38:00
8203	05	31.1	61.3	671	2022-08-02 01:08:00
8204	05	31	61.4	304	2022-08-02 01:38:00
8205	05	31.1	61.5	498	2022-08-02 02:08:00
8206	05	31.2	61.7	433	2022-08-02 02:38:00
8207	05	31	61.4	394	2022-08-02 03:08:00
8208	05	31.2	61.5	537	2022-08-02 03:38:00
8209	05	31.4	61.6	722	2022-08-02 04:08:00
8210	05	31.5	61.9	496	2022-08-02 04:38:00
8211	05	31.3	61.7	367	2022-08-02 05:08:00
8212	05	31.2	61.6	868	2022-08-02 05:38:00
8213	05	31.2	62.1	224	2022-08-02 06:08:00
8214	05	31.3	61.7	414	2022-08-02 06:38:00
8215	05	31.5	62.1	311	2022-08-02 07:08:00
8216	05	31.4	62	876	2022-08-02 07:38:00
8217	05	31.2	62.1	456	2022-08-02 08:08:00
8218	05	31.1	62.2	662	2022-08-02 08:38:00
8219	05	30.9	62	285	2022-08-02 09:08:00
8220	05	30.9	62.2	513	2022-08-02 09:38:00
8221	05	31.1	62.4	857	2022-08-02 10:08:00
8222	05	30.8	62.1	850	2022-08-02 10:38:00
8223	05	30.3	61.6	2685	2022-08-02 11:08:00
8224	05	31	62.9	707	2022-08-02 11:38:00
8225	05	30.4	62.6	377	2022-08-02 12:08:00
8226	05	30.2	61.7	340	2022-08-02 12:38:00
8227	05	30.3	61.4	1337	2022-08-02 13:08:00
8228	05	30.2	61.1	444	2022-08-02 13:38:00
8229	05	30.1	61	416	2022-08-02 14:09:00
8230	05	30	60.6	844	2022-08-02 14:39:00
8231	05	30	60.4	663	2022-08-02 15:09:00
8232	05	30	60.3	350	2022-08-02 15:39:00
8233	05	30.4	60.3	425	2022-08-02 16:09:00
8234	05	30.8	60.4	473	2022-08-02 16:39:00
8235	05	30.7	61.2	501	2022-08-02 17:09:00
8236	05	30.6	60.6	427	2022-08-02 17:39:00
8237	05	30.4	60	247	2022-08-02 18:09:00
8238	05	30.2	59.8	294	2022-08-02 18:39:00
8239	05	30	59.7	415	2022-08-02 19:09:00
8240	05	30	59.6	840	2022-08-02 19:39:00
8241	05	30	59.4	285	2022-08-02 20:09:00
8242	05	30.3	59.8	725	2022-08-02 20:39:00
8243	05	30.6	60.1	1544	2022-08-02 21:09:00
8244	05	31	60.5	852	2022-08-02 21:39:00
8245	05	31	60.8	644	2022-08-02 22:09:00
8246	05	31.1	60.9	534	2022-08-02 22:39:00
8247	05	31	61.3	644	2022-08-02 23:09:00
8248	05	31.2	61.3	441	2022-08-02 23:39:00
8249	05	31.1	61.5	868	2022-08-03 00:09:00
8250	05	31.2	61.4	703	2022-08-03 00:39:00
8251	05	31.2	61.4	407	2022-08-03 01:09:00
8252	05	31.2	61.5	931	2022-08-03 01:39:00
8253	05	31.2	61.4	393	2022-08-03 02:09:00
8254	05	31.2	61.5	591	2022-08-03 02:39:00
8255	05	31.2	61.5	710	2022-08-03 03:09:00
8256	05	31.2	61.4	585	2022-08-03 03:39:00
8257	05	31.2	61.4	492	2022-08-03 04:09:00
8258	05	31	61.5	1379	2022-08-03 04:39:00
8259	05	31.3	61.6	706	2022-08-03 05:09:00
8260	05	31.3	61.8	503	2022-08-03 05:39:00
8261	05	31.5	61.8	349	2022-08-03 06:09:00
8262	05	31.6	61.8	501	2022-08-03 06:39:00
8263	05	31.7	61.9	590	2022-08-03 07:09:00
8264	05	31.6	62.5	362	2022-08-03 07:39:00
8265	05	31.4	62.2	456	2022-08-03 08:10:00
8266	05	31.3	62	674	2022-08-03 08:40:00
8267	05	31	61.9	434	2022-08-03 09:10:00
8268	05	30.7	62	495	2022-08-03 09:40:00
8269	05	30.7	62	387	2022-08-03 10:10:00
8270	05	30.4	62	281	2022-08-03 10:40:00
8271	05	30.5	62.1	674	2022-08-03 11:10:00
8272	05	30.5	62.3	764	2022-08-03 11:40:00
8273	05	30.3	62.3	665	2022-08-03 12:10:00
8274	05	30.3	62.2	299	2022-08-03 12:40:00
8275	05	30.1	62	332	2022-08-03 13:10:00
8276	05	30	61.7	415	2022-08-03 13:40:00
8277	05	29.8	61.4	372	2022-08-03 14:10:00
8278	05	29.8	61.2	429	2022-08-03 14:40:00
8279	05	29.9	61.5	1220	2022-08-03 15:10:00
8280	05	30.3	61.5	783	2022-08-03 15:40:00
8281	05	30.7	61.5	379	2022-08-03 16:10:00
8282	05	30.7	61.3	320	2022-08-03 16:40:00
8283	05	30.7	61.2	311	2022-08-03 17:10:00
8284	05	30.6	61.4	183	2022-08-03 17:40:00
8285	05	30.7	61.5	320	2022-08-03 18:10:00
8286	05	30.8	61.6	327	2022-08-03 18:40:00
8287	05	30.8	61.7	398	2022-08-03 19:10:00
8288	05	30.9	61.5	320	2022-08-03 19:40:00
8289	05	30.7	61.5	329	2022-08-03 20:10:00
8290	05	30.8	61.5	533	2022-08-03 20:40:00
8291	05	30.7	61.5	414	2022-08-03 21:10:00
8292	05	30.9	61.4	399	2022-08-03 21:40:00
8293	05	30.8	61.5	415	2022-08-03 22:10:00
8294	05	30.7	61.6	426	2022-08-03 22:40:00
8295	05	30.8	61.6	379	2022-08-03 23:10:00
8296	05	30.8	61.6	632	2022-08-03 23:40:00
8297	05	30.8	61.8	517	2022-08-04 00:10:00
8298	05	30.7	61.8	684	2022-08-04 00:40:00
8299	05	30.7	61.6	671	2022-08-04 01:10:00
8300	05	30.7	61.6	451	2022-08-04 01:40:00
8301	05	30.7	62.3	516	2022-08-04 02:11:00
8302	05	30.9	63.1	302	2022-08-04 02:41:00
8303	05	30.9	62.7	477	2022-08-04 03:11:00
8304	05	30.8	62.3	374	2022-08-04 03:41:00
8305	05	30.9	62.3	460	2022-08-04 04:11:00
8306	05	30.9	62.1	337	2022-08-04 04:41:00
8307	05	30.8	62.3	1047	2022-08-04 05:11:00
8308	05	31.1	62.4	744	2022-08-04 05:41:00
8309	05	31.5	62.3	552	2022-08-04 06:11:00
8310	05	31.6	62.7	414	2022-08-04 06:41:00
8311	05	31.4	63.2	1195	2022-08-04 07:11:00
8312	05	31.2	63.1	391	2022-08-04 07:41:00
8313	05	31.2	62.9	545	2022-08-04 08:11:00
8314	05	31.2	63	277	2022-08-04 08:41:00
8315	05	30.9	63	547	2022-08-04 09:11:00
8316	05	30.6	63	536	2022-08-04 09:41:00
8317	05	30.4	62.9	343	2022-08-04 10:11:00
8318	05	30.3	63	854	2022-08-04 10:41:00
8319	05	30	62.5	534	2022-08-04 11:11:00
8320	05	30.3	62.4	359	2022-08-04 11:41:00
8321	05	30.5	62.2	348	2022-08-04 12:11:00
8322	05	30.2	61.6	332	2022-08-04 12:41:00
8323	05	30.2	61.4	436	2022-08-04 13:11:00
8324	05	30.2	61.4	337	2022-08-04 13:41:00
8325	05	30.3	61.3	429	2022-08-04 14:11:00
8326	05	25.6	60.2	805	2022-08-04 14:41:00
8327	05	27.9	62.5	1973	2022-08-04 15:11:00
8328	05	31.2	63.2	874	2022-08-04 15:41:00
8329	05	33.7	63.4	645	2022-08-04 16:11:00
8330	05	34.1	62.6	372	2022-08-04 16:41:00
8331	05	33.4	61.9	572	2022-08-04 17:11:00
8332	05	32.5	61.1	530	2022-08-04 17:41:00
8333	05	31.7	60.7	389	2022-08-04 18:11:00
8334	05	31.3	60.9	403	2022-08-04 18:41:00
8335	05	30.7	60.3	460	2022-08-04 19:11:00
8336	05	30.3	60.2	439	2022-08-04 19:41:00
8337	05	30.1	60.3	690	2022-08-04 20:12:00
8338	05	30	60.7	808	2022-08-04 20:42:00
8339	05	30.1	60.8	641	2022-08-04 21:12:00
8340	05	29.9	60.8	547	2022-08-04 21:42:00
8341	05	30	60.9	472	2022-08-04 22:12:00
8342	05	29.7	60.8	702	2022-08-04 22:42:00
8343	05	29.7	61.5	665	2022-08-04 23:12:00
8344	05	30.1	61.8	1242	2022-08-04 23:42:00
8345	05	30.4	62	1022	2022-08-05 00:12:00
8346	05	30.6	62.4	588	2022-08-05 00:42:00
8347	05	30.9	63.1	906	2022-08-05 01:12:00
8348	05	31	63	885	2022-08-05 01:42:00
8349	05	30.9	62.9	593	2022-08-05 02:12:00
8350	05	30.9	62.9	1759	2022-08-05 02:42:00
8351	05	31.2	63.4	1197	2022-08-05 03:12:00
8352	05	31.3	63.4	600	2022-08-05 03:42:00
8353	05	31.3	63.4	566	2022-08-05 04:12:00
8354	05	31.2	63.4	784	2022-08-05 04:42:00
8355	05	31.3	63.4	964	2022-08-05 05:12:00
8356	05	31.2	63.7	1425	2022-08-05 05:42:00
8357	05	31.4	64.9	558	2022-08-05 06:12:00
8358	05	31.4	64.2	1824	2022-08-05 06:42:00
8359	05	31.4	64.2	1200	2022-08-05 07:12:00
8360	05	31.4	64.5	1482	2022-08-05 07:42:00
8361	05	31.4	64.7	1673	2022-08-05 08:12:00
8362	05	31.5	64.8	1478	2022-08-05 08:42:00
8363	05	31.3	64.8	1473	2022-08-05 09:12:00
8364	05	31.3	64.9	1719	2022-08-05 09:42:00
8365	05	31.5	64.9	1340	2022-08-05 10:12:00
8366	05	31.6	65.1	1526	2022-08-05 10:42:00
8367	05	31.3	64.9	1367	2022-08-05 11:12:00
8368	05	31.2	65.1	1659	2022-08-05 11:42:00
8369	05	31.2	65.1	965	2022-08-05 12:12:00
8370	05	31	65.2	1678	2022-08-05 12:42:00
8371	05	31.1	65.4	1675	2022-08-05 13:12:00
8372	05	31.4	65.4	1770	2022-08-05 13:42:00
8373	05	31.6	65.6	1594	2022-08-05 14:13:00
8374	05	31.3	65.4	1295	2022-08-05 14:43:00
8375	05	31.1	65.1	569	2022-08-05 15:13:00
8376	05	31.3	65.1	2067	2022-08-05 15:43:00
8377	05	32	65.6	1646	2022-08-05 16:13:00
8378	05	32.1	65.7	1412	2022-08-05 16:43:00
8379	05	32.1	66	1993	2022-08-05 17:13:00
8380	05	31.9	65.8	1685	2022-08-05 17:43:00
8381	05	31.8	65.7	1625	2022-08-05 18:13:00
8382	05	31.9	66.3	1447	2022-08-05 18:43:00
8383	05	31.8	66.7	1660	2022-08-05 19:13:00
8384	05	31.7	66.6	1404	2022-08-05 19:43:00
8385	05	31.8	66.4	1854	2022-08-05 20:13:00
8386	05	31.7	66.3	2152	2022-08-05 20:43:00
8387	05	31.6	66.5	1076	2022-08-05 21:13:00
8388	05	31.3	66.2	1348	2022-08-05 21:43:00
8389	05	30.9	66.7	751	2022-08-05 22:13:00
8390	05	30.8	66.3	1059	2022-08-05 22:43:00
8391	05	30.9	67	753	2022-08-05 23:13:00
8392	05	30.7	66.6	712	2022-08-05 23:43:00
8393	05	30.6	66.2	773	2022-08-06 00:13:00
8394	05	30.6	66.2	839	2022-08-06 00:43:00
8395	05	30.9	66.3	1462	2022-08-06 01:13:00
8396	05	30.9	66.4	1131	2022-08-06 01:43:00
8397	05	30.8	66.3	645	2022-08-06 02:13:00
8398	05	30.7	66.3	550	2022-08-06 02:43:00
8399	05	30.8	66.3	521	2022-08-06 03:13:00
8400	05	30.9	66.5	1077	2022-08-06 03:43:00
8401	05	30.9	66.4	982	2022-08-06 04:13:00
8402	05	31	67.2	917	2022-08-06 04:43:00
8403	05	30.9	66.6	587	2022-08-06 05:13:00
8404	05	30.9	66.4	1706	2022-08-06 05:43:00
8405	05	31.4	66.8	1550	2022-08-06 06:13:00
8406	05	31.3	66.9	1518	2022-08-06 06:43:00
8407	05	31.6	67.1	1682	2022-08-06 07:13:00
8408	05	31.6	67	1475	2022-08-06 07:43:00
8409	05	31.7	66.9	1464	2022-08-06 08:13:00
8410	05	31.6	67	1543	2022-08-06 08:44:00
8411	05	31.5	67	1502	2022-08-06 09:14:00
8412	05	31.8	67.6	1517	2022-08-06 09:44:00
8413	05	31.5	67.3	1427	2022-08-06 10:14:00
8414	05	31.5	67.2	1469	2022-08-06 10:44:00
8415	05	31.5	68.4	1566	2022-08-06 11:14:00
8416	05	31.2	67.5	1528	2022-08-06 11:44:00
8417	05	30.9	66.9	1647	2022-08-06 12:14:00
8418	05	30.7	67.2	1599	2022-08-06 12:44:00
8419	05	30.6	66.6	1408	2022-08-06 13:14:00
8420	05	30.4	66.2	1131	2022-08-06 13:44:00
8421	05	30.2	66.2	393	2022-08-06 14:14:00
8422	05	30.2	66	799	2022-08-06 14:44:00
8423	05	30.1	65.8	402	2022-08-06 15:14:00
8424	05	30	65.9	497	2022-08-06 15:44:00
8425	05	30.1	65.6	702	2022-08-06 16:14:00
8426	05	30.1	65.6	2212	2022-08-06 16:44:00
8427	05	30.1	65.3	575	2022-08-06 17:14:00
8428	05	30	65.3	310	2022-08-06 17:44:00
8429	05	29.7	65.1	732	2022-08-06 18:14:00
8430	05	29.7	65	440	2022-08-06 18:44:00
8431	05	29.7	65.3	745	2022-08-06 19:14:00
8432	05	29.6	65.4	645	2022-08-06 19:44:00
8433	05	29.4	65.5	790	2022-08-06 20:14:00
8434	05	29.4	65.5	1823	2022-08-06 20:44:00
8435	05	29.4	65.3	602	2022-08-06 21:14:00
8436	05	29.4	65.8	645	2022-08-06 21:44:00
8437	05	29.3	65.7	361	2022-08-06 22:14:00
8438	05	29.3	65.5	442	2022-08-06 22:44:00
8439	05	29.3	65.5	535	2022-08-06 23:14:00
8440	05	29.4	65.3	759	2022-08-06 23:44:00
8441	05	29.4	65.2	599	2022-08-07 00:14:00
8442	05	29.5	65.5	741	2022-08-07 00:44:00
8443	05	29.4	65.5	599	2022-08-07 01:14:00
8444	05	29.5	65.5	539	2022-08-07 01:44:00
8445	05	29.6	65.4	631	2022-08-07 02:15:00
8446	05	29.5	65.5	616	2022-08-07 02:45:00
8447	05	29.9	65.3	1223	2022-08-07 03:15:00
8448	05	30.3	65.7	1121	2022-08-07 03:45:00
8449	05	30.5	66.1	992	2022-08-07 04:15:00
8450	05	30.5	65.8	803	2022-08-07 04:45:00
8451	05	30.4	65.4	1120	2022-08-07 05:15:00
8452	05	30.7	65.5	1573	2022-08-07 05:45:00
8453	05	30.9	65.6	566	2022-08-07 06:15:00
8454	05	30.9	65.4	687	2022-08-07 06:45:00
8455	05	30.9	65.3	752	2022-08-07 07:15:00
8456	05	31.3	65.6	520	2022-08-07 07:45:00
8457	05	31.1	65.5	1220	2022-08-07 08:15:00
8458	05	31.3	65.6	753	2022-08-07 08:45:00
8459	05	31.1	65.8	925	2022-08-07 09:15:00
8460	05	31.1	65.7	1328	2022-08-07 09:45:00
8461	05	31	66.2	689	2022-08-07 10:15:00
8462	05	31	66.3	540	2022-08-07 10:45:00
8463	05	30.7	65.7	489	2022-08-07 11:15:00
8464	05	30.8	65.9	566	2022-08-07 11:45:00
8465	05	30.6	65.7	1298	2022-08-07 12:15:00
8466	05	30.6	65.8	758	2022-08-07 12:45:00
8467	05	30.5	65.7	415	2022-08-07 13:15:00
8468	05	30.3	65.3	504	2022-08-07 13:45:00
8469	05	30.1	65.3	1433	2022-08-07 14:15:00
8470	05	30.1	65.1	1201	2022-08-07 14:45:00
8471	05	30.1	65.2	1918	2022-08-07 15:15:00
8472	05	30.6	65.5	734	2022-08-07 15:45:00
8473	05	30.8	65.2	450	2022-08-07 16:15:00
8474	05	30.7	65	594	2022-08-07 16:45:00
8475	05	30.5	65.1	1026	2022-08-07 17:15:00
8476	05	30.6	65.3	807	2022-08-07 17:45:00
8477	05	30.5	65	591	2022-08-07 18:15:00
8478	05	30.3	65.8	339	2022-08-07 18:45:00
8479	05	30.2	65.6	529	2022-08-07 19:15:00
8480	05	30.2	65.5	893	2022-08-07 19:45:00
8481	05	30	65.3	3585	2022-08-07 20:15:00
8482	05	30.3	65.9	1884	2022-08-07 20:46:00
8483	05	30.5	65.9	780	2022-08-07 21:16:00
8484	05	30.6	65.8	924	2022-08-07 21:46:00
8485	05	30.4	65.7	599	2022-08-07 22:16:00
8486	05	30.6	65.9	1251	2022-08-07 22:46:00
8487	05	30.7	66.1	693	2022-08-07 23:16:00
8488	05	30.6	66	1455	2022-08-07 23:46:00
8489	05	31.1	66.4	676	2022-08-08 00:16:00
8490	05	31.1	66.3	668	2022-08-08 00:46:00
8491	05	31.1	66.5	792	2022-08-08 01:16:00
8492	05	31.1	66.4	1167	2022-08-08 01:46:00
8493	05	31.2	66.6	1398	2022-08-08 02:16:00
8494	05	31.2	66.3	1000	2022-08-08 02:46:00
8495	05	31	67.4	1139	2022-08-08 03:16:00
8496	05	31	67	1525	2022-08-08 03:46:00
8497	05	31.2	66.8	1053	2022-08-08 04:16:00
8498	05	31.3	66.8	1179	2022-08-08 04:46:00
8499	05	31.4	67	1143	2022-08-08 05:16:00
8500	05	31.5	67.1	1924	2022-08-08 05:46:00
8501	05	31.6	66.9	556	2022-08-08 06:16:00
8502	05	31.6	66.9	1009	2022-08-08 06:46:00
8503	05	31.3	66.7	400	2022-08-08 07:16:00
8504	05	31.2	66.5	880	2022-08-08 07:46:00
8505	05	31.1	66.5	1126	2022-08-08 08:16:00
8506	05	31	66.7	1135	2022-08-08 08:46:00
8507	05	30.7	66.9	1525	2022-08-08 09:16:00
8508	05	30.7	66.8	1084	2022-08-08 09:46:00
8509	05	30.5	67	616	2022-08-08 10:16:00
8510	05	30.5	67.1	887	2022-08-08 10:46:00
8511	05	30.4	66.9	439	2022-08-08 11:16:00
8512	05	30.3	66.7	680	2022-08-08 11:46:00
8513	05	30.1	67.1	557	2022-08-08 12:16:00
8514	05	30	66.7	587	2022-08-08 12:46:00
8515	05	30	66.5	410	2022-08-08 13:16:00
8516	05	30	66.5	901	2022-08-08 13:46:00
8517	05	30.1	66.6	424	2022-08-08 14:16:00
8518	05	30	66.4	568	2022-08-08 14:47:00
8519	05	30.2	66.8	352	2022-08-08 15:17:00
8520	05	30.4	66.8	936	2022-08-08 15:47:00
8521	05	31	67.7	646	2022-08-08 16:17:00
8522	05	31.8	67.7	452	2022-08-08 16:47:00
8523	05	31.7	67.2	340	2022-08-08 17:17:00
8524	05	31.5	67.2	336	2022-08-08 17:47:00
8525	05	31.1	68.3	473	2022-08-08 18:17:00
8526	05	30.8	67.4	729	2022-08-08 18:47:00
8527	05	30.6	68	421	2022-08-08 19:17:00
8528	05	30.4	67.5	295	2022-08-08 19:47:00
8529	05	30.4	67.3	739	2022-08-08 20:17:00
8530	05	30.4	67.1	1079	2022-08-08 20:47:00
8531	05	30.4	67.1	667	2022-08-08 21:17:00
8532	05	30.5	67.3	752	2022-08-08 21:47:00
8533	05	30.5	67.5	480	2022-08-08 22:17:00
8534	05	30.3	67.3	450	2022-08-08 22:47:00
8535	05	30.3	67.5	1184	2022-08-08 23:17:00
8536	05	30.3	67.4	761	2022-08-08 23:47:00
8537	05	30.2	67.4	669	2022-08-09 00:17:00
8538	05	30.1	67.2	873	2022-08-09 00:47:00
8539	05	30.1	67.7	607	2022-08-09 01:17:00
8540	05	30.1	67.6	816	2022-08-09 01:47:00
8541	05	30	67.1	567	2022-08-09 02:17:00
8542	05	30.1	67.1	516	2022-08-09 02:47:00
8543	05	30.1	67.1	623	2022-08-09 03:17:00
8544	05	30	66.9	407	2022-08-09 03:47:00
8545	05	30.2	66.8	906	2022-08-09 04:17:00
8546	05	30.1	66.8	545	2022-08-09 04:47:00
8547	05	30	66.6	514	2022-08-09 05:17:00
8548	05	30.1	66.7	831	2022-08-09 05:47:00
8549	05	30.1	66.4	1157	2022-08-09 06:17:00
8550	05	30.1	66.7	1088	2022-08-09 06:47:00
8551	05	30.2	66.4	1888	2022-08-09 07:17:00
8552	05	30.3	66.5	975	2022-08-09 07:47:00
8553	05	30.2	66.4	601	2022-08-09 08:17:00
8554	05	30	66.3	592	2022-08-09 08:47:00
8555	05	29.9	66.3	1203	2022-08-09 09:18:00
8556	05	30	66.4	952	2022-08-09 09:48:00
8557	05	29.9	66.2	1254	2022-08-09 10:18:00
8558	05	29.6	66.1	425	2022-08-09 10:48:00
8559	05	29.5	65.8	318	2022-08-09 11:18:00
8560	05	29.2	65.5	606	2022-08-09 11:48:00
8561	05	26.9	65	523	2022-08-09 12:18:00
8562	05	26.2	65.3	1711	2022-08-09 12:48:00
8563	05	28.6	66	968	2022-08-09 13:18:00
8564	05	30	66.2	674	2022-08-09 13:48:00
8565	05	32.4	66.6	452	2022-08-09 14:18:00
8566	05	33.7	66.3	559	2022-08-09 14:48:00
8567	05	33.7	66.1	1094	2022-08-09 15:18:00
8568	05	33.2	65.4	727	2022-08-09 15:48:00
8569	05	32.7	65.1	898	2022-08-09 16:18:00
8570	05	27	63.7	578	2022-08-09 16:48:00
8571	05	27.5	64.3	3102	2022-08-09 17:18:00
8572	05	23	63.3	387	2022-08-09 17:48:00
8573	05	23.3	63.9	3185	2022-08-09 18:18:00
8574	05	30.3	66.4	805	2022-08-09 18:48:00
8575	05	33.7	66.3	634	2022-08-09 19:18:00
8576	05	33.8	65.5	206	2022-08-09 19:48:00
8577	05	34.2	65.2	975	2022-08-09 20:18:00
8578	05	33.8	64.3	616	2022-08-09 20:48:00
8579	05	33.3	64.6	516	2022-08-09 21:18:00
8580	05	32.8	63.8	730	2022-08-09 21:48:00
8581	05	33.1	64.1	614	2022-08-09 22:18:00
8582	05	33.5	64.5	526	2022-08-09 22:48:00
8583	05	34	64.5	600	2022-08-09 23:18:00
8584	05	33.5	63.8	481	2022-08-09 23:48:00
8585	05	32.8	63.3	719	2022-08-10 00:18:00
8586	05	32.6	63.2	953	2022-08-10 00:48:00
8587	05	32.7	63.3	497	2022-08-10 01:18:00
8588	05	32.5	63	608	2022-08-10 01:48:00
8589	05	32.2	62.8	714	2022-08-10 02:18:00
8590	05	32	62.6	576	2022-08-10 02:49:00
8591	05	31.8	62.4	451	2022-08-10 03:19:00
8592	05	31.8	62.3	840	2022-08-10 03:49:00
8593	05	31.7	62	860	2022-08-10 04:19:00
8594	05	31.6	61.9	853	2022-08-10 04:49:00
8595	05	31.6	62	565	2022-08-10 05:19:00
8596	05	31.7	62	843	2022-08-10 05:49:00
8597	05	31.8	61.9	539	2022-08-10 06:19:00
8598	05	31.7	61.6	930	2022-08-10 06:49:00
8599	05	31.7	61.4	533	2022-08-10 07:19:00
8600	05	31.6	61.4	745	2022-08-10 07:49:00
8601	05	31.6	61.5	404	2022-08-10 08:19:00
8602	05	31.5	61.3	449	2022-08-10 08:49:00
8603	05	31.4	61.3	593	2022-08-10 09:19:00
8604	05	31.3	61.3	286	2022-08-10 09:49:00
8605	05	26.2	60.6	2284	2022-08-10 10:19:00
8606	05	29.6	62.1	906	2022-08-10 10:49:00
8607	05	30.8	62.2	484	2022-08-10 11:19:00
8608	05	31.5	62.9	271	2022-08-10 11:49:00
8609	05	31.5	62	307	2022-08-10 12:19:00
8610	05	31.6	62.1	357	2022-08-10 12:49:00
8611	05	31.2	61.3	390	2022-08-10 13:19:00
8612	05	30.7	60.9	579	2022-08-10 13:49:00
8613	05	30.3	60.8	474	2022-08-10 14:19:00
8614	05	30.3	60.6	312	2022-08-10 14:49:00
8615	05	30.6	61	502	2022-08-10 15:19:00
8616	05	30.9	61	361	2022-08-10 15:49:00
8617	05	30.7	60.7	269	2022-08-10 16:19:00
8618	05	30.7	60.8	311	2022-08-10 16:49:00
8619	05	30.4	60.4	261	2022-08-10 17:19:00
8620	05	30	60	516	2022-08-10 17:49:00
8621	05	29.9	60	201	2022-08-10 18:19:00
8622	05	29.6	60.3	199	2022-08-10 18:49:00
8623	05	29.3	60.6	225	2022-08-10 19:19:00
8624	05	29.2	60.3	262	2022-08-10 19:49:00
8625	05	29.1	60.2	352	2022-08-10 20:19:00
8626	05	29.2	60.2	286	2022-08-10 20:50:00
8627	05	29	60.2	563	2022-08-10 21:20:00
8628	05	28.9	60.1	239	2022-08-10 21:50:00
8629	05	28.8	60.2	255	2022-08-10 22:20:00
8630	05	28.9	60.9	288	2022-08-10 22:50:00
8631	05	28.9	60.5	592	2022-08-10 23:20:00
8632	05	28.8	60.5	215	2022-08-10 23:50:00
8633	05	28.8	60.5	495	2022-08-11 00:20:00
8634	05	28.8	60.4	338	2022-08-11 00:50:00
8635	05	29.1	60.7	356	2022-08-11 01:20:00
8636	05	29.3	61	692	2022-08-11 01:50:00
8637	05	29.3	60.9	403	2022-08-11 02:20:00
8638	05	29.4	61.2	293	2022-08-11 02:50:00
8639	05	29.5	61.2	940	2022-08-11 03:20:00
8640	05	29.7	61.5	232	2022-08-11 03:50:00
8641	05	29.7	61.3	411	2022-08-11 04:20:00
8642	05	29.8	61.3	226	2022-08-11 04:50:00
8643	05	29.7	61.5	488	2022-08-11 05:20:00
8644	05	30	61.6	468	2022-08-11 05:50:00
8645	05	30.3	61.9	582	2022-08-11 06:20:00
8646	05	30	61.7	532	2022-08-11 06:50:00
8647	05	29.8	62.2	1163	2022-08-11 07:20:00
8648	05	29.9	62.3	439	2022-08-11 07:50:00
8649	05	30	62.2	203	2022-08-11 08:20:00
8650	05	29.9	62.1	746	2022-08-11 08:50:00
8651	05	29.7	62.1	622	2022-08-11 09:20:00
8652	05	29.6	62.1	412	2022-08-11 09:50:00
8653	05	29.6	62.2	751	2022-08-11 10:20:00
8654	05	29.3	62	444	2022-08-11 10:50:00
8655	05	29.4	61.7	701	2022-08-11 11:20:00
8656	05	29.4	61.8	388	2022-08-11 11:50:00
8657	05	29.7	62	412	2022-08-11 12:20:00
8658	05	30	61.9	215	2022-08-11 12:50:00
8659	05	30	62.1	207	2022-08-11 13:20:00
8660	05	30.1	62.3	622	2022-08-11 13:50:00
8661	05	30.2	62.2	180	2022-08-11 14:20:00
8662	05	30.3	62.2	248	2022-08-11 14:50:00
8663	05	30.3	62.2	835	2022-08-11 15:21:00
8664	05	30.4	62.3	242	2022-08-11 15:51:00
8665	05	30.4	62.2	207	2022-08-11 16:21:00
8666	05	30.5	62.3	343	2022-08-11 16:51:00
8667	05	30.5	62	212	2022-08-11 17:21:00
8668	05	30.3	61.9	313	2022-08-11 17:51:00
8669	05	30.3	61.9	181	2022-08-11 18:21:00
8670	05	30.2	61.7	408	2022-08-11 18:51:00
8671	05	30.1	61.7	644	2022-08-11 19:21:00
8672	05	30	61.6	188	2022-08-11 19:51:00
8673	05	29.8	62.2	396	2022-08-11 20:21:00
8674	05	29.8	61.8	236	2022-08-11 20:51:00
8675	05	29.7	61.6	204	2022-08-11 21:21:00
8676	05	29.6	61.3	347	2022-08-11 21:51:00
8677	05	29.6	61.3	228	2022-08-11 22:21:00
8678	05	29.5	61.2	357	2022-08-11 22:51:00
8679	05	29.3	61	333	2022-08-11 23:21:00
8680	05	29.2	60.9	583	2022-08-11 23:51:00
8681	05	29.3	60.9	360	2022-08-12 00:21:00
8682	05	29	60.8	429	2022-08-12 00:51:00
8683	05	29.1	60.8	401	2022-08-12 01:21:00
8684	05	29.5	61.2	419	2022-08-12 01:51:00
8685	05	29.6	61.3	466	2022-08-12 02:21:00
8686	05	29.7	61.2	503	2022-08-12 02:51:00
8687	05	29.9	61.4	350	2022-08-12 03:21:00
8688	05	30	61.3	385	2022-08-12 03:51:00
8689	05	30.1	61.3	465	2022-08-12 04:21:00
8690	05	30	61.3	425	2022-08-12 04:51:00
8691	05	30	61.3	468	2022-08-12 05:21:00
8692	05	30.3	61.4	499	2022-08-12 05:51:00
8693	05	30.4	61.4	582	2022-08-12 06:21:00
8694	05	30.3	61.5	419	2022-08-12 06:51:00
8695	05	30.4	61.6	788	2022-08-12 07:21:00
8696	05	30.5	61.9	505	2022-08-12 07:51:00
8697	05	30.4	62	229	2022-08-12 08:21:00
8698	05	30.4	62.1	588	2022-08-12 08:51:00
8699	05	30.5	62.2	316	2022-08-12 09:22:00
8700	05	30.4	62.3	252	2022-08-12 09:52:00
8701	05	30.4	62.5	813	2022-08-12 10:22:00
8702	05	30.3	62.4	410	2022-08-12 10:52:00
8703	05	30.2	62.4	391	2022-08-12 11:22:00
8704	05	30.1	62.5	278	2022-08-12 11:52:00
8705	05	30.2	62.5	872	2022-08-12 12:22:00
8706	05	30.2	62.3	272	2022-08-12 12:52:00
8707	05	30.3	62.3	257	2022-08-12 13:22:00
8708	05	30.2	62.4	305	2022-08-12 13:52:00
8709	05	30.2	62.6	269	2022-08-12 14:22:00
8710	05	30.1	62.5	387	2022-08-12 14:52:00
8711	05	30.1	62.2	340	2022-08-12 15:22:00
8712	05	30.2	62.5	445	2022-08-12 15:52:00
8713	05	30.5	62.5	551	2022-08-12 16:22:00
8714	05	30.8	62.7	340	2022-08-12 16:52:00
8715	05	30.7	62.6	236	2022-08-12 17:22:00
8716	05	30.7	62.6	604	2022-08-12 17:52:00
8717	05	30.7	62.6	411	2022-08-12 18:22:00
8718	05	30.5	63.1	481	2022-08-12 18:52:00
8719	05	30.6	63.4	211	2022-08-12 19:22:00
8720	05	30.6	63.3	208	2022-08-12 19:52:00
8721	05	30.6	63.5	413	2022-08-12 20:22:00
8722	05	30.7	63.7	704	2022-08-12 20:52:00
8723	05	30.7	63.6	255	2022-08-12 21:22:00
8724	05	30.6	63.4	273	2022-08-12 21:52:00
8725	05	30.6	63.4	404	2022-08-12 22:22:00
8726	05	30.4	63.3	379	2022-08-12 22:52:00
8727	05	30.4	63.3	377	2022-08-12 23:22:00
8728	05	30.4	63.2	422	2022-08-12 23:52:00
8729	05	30.4	63.2	431	2022-08-13 00:22:00
8730	05	30.4	63.1	436	2022-08-13 00:52:00
8731	05	30.3	62.9	468	2022-08-13 01:22:00
8732	05	30.2	62.9	433	2022-08-13 01:52:00
8733	05	30.2	63	558	2022-08-13 02:22:00
8734	05	30.2	62.9	475	2022-08-13 02:53:00
8735	05	30.3	62.9	395	2022-08-13 03:23:00
8736	05	30.3	62.6	393	2022-08-13 03:53:00
8737	05	30.1	62.5	563	2022-08-13 04:23:00
8738	05	30.3	62.4	485	2022-08-13 04:53:00
8739	05	30.3	62.4	492	2022-08-13 05:23:00
8740	05	30.4	62.4	1565	2022-08-13 05:53:00
8741	05	30.4	62.5	343	2022-08-13 06:23:00
8742	05	30.4	62.6	617	2022-08-13 06:53:00
8743	05	30.6	62.6	371	2022-08-13 07:23:00
8744	05	30.5	63	819	2022-08-13 07:53:00
8745	05	30.5	62.8	586	2022-08-13 08:23:00
8746	05	30.5	62.9	786	2022-08-13 08:53:00
8747	05	30.3	62.9	448	2022-08-13 09:23:00
8748	05	30.4	63	489	2022-08-13 09:53:00
8749	05	30.4	62.9	661	2022-08-13 10:23:00
8750	05	30.1	62.8	608	2022-08-13 10:53:00
8751	05	28.1	62.7	549	2022-08-13 11:23:00
8752	05	29.8	63.8	407	2022-08-13 11:53:00
8753	05	30.7	65.9	574	2022-08-13 12:23:00
8754	05	31	64.9	442	2022-08-13 12:53:00
8755	05	30.5	64.1	439	2022-08-13 13:23:00
8756	05	30.3	63.4	303	2022-08-13 13:53:00
8757	05	30	63.2	232	2022-08-13 14:23:00
8758	05	29.6	62.8	371	2022-08-13 14:53:00
8759	05	29.6	63.3	721	2022-08-13 15:23:00
8760	05	29.5	62.7	335	2022-08-13 15:53:00
8761	05	29.4	62.4	308	2022-08-13 16:23:00
8762	05	29.4	62.2	235	2022-08-13 16:53:00
8763	05	29.2	62.1	365	2022-08-13 17:23:00
8764	05	29.1	62	252	2022-08-13 17:53:00
8765	05	29	61.9	252	2022-08-13 18:23:00
8766	05	28.7	61.7	201	2022-08-13 18:53:00
8767	05	28.5	61.6	238	2022-08-13 19:23:00
8768	05	28.2	61.4	428	2022-08-13 19:53:00
8769	05	28	61.6	485	2022-08-13 20:23:00
8770	05	27.8	61.5	291	2022-08-13 20:53:00
8771	05	27.4	61.5	284	2022-08-13 21:24:00
8772	05	27.2	61.5	399	2022-08-13 21:54:00
8773	05	27.1	61.6	441	2022-08-13 22:24:00
8774	05	26.9	61.6	327	2022-08-13 22:54:00
8775	05	26.7	61.6	454	2022-08-13 23:24:00
8776	05	26.8	61.8	801	2022-08-13 23:54:00
8777	05	26.7	61.8	590	2022-08-14 00:24:00
8778	05	26.8	61.9	203	2022-08-14 00:54:00
8779	05	26.7	62	360	2022-08-14 01:24:00
8780	05	26.8	62.1	449	2022-08-14 01:54:00
8781	05	26.7	62	424	2022-08-14 02:24:00
8782	05	26.8	62.2	475	2022-08-14 02:54:00
8783	05	27	62.4	957	2022-08-14 03:24:00
8784	05	27.1	62.6	549	2022-08-14 03:54:00
8785	05	27.1	62.5	350	2022-08-14 04:24:00
8786	05	27.2	62.5	654	2022-08-14 04:54:00
8787	05	27.1	62.6	538	2022-08-14 05:24:00
8788	05	27.4	62.5	654	2022-08-14 05:54:00
8789	05	27.5	62.6	1621	2022-08-14 06:24:00
8790	05	27.6	62.6	337	2022-08-14 06:54:00
8791	05	27.7	62.6	861	2022-08-14 07:24:00
8792	05	27.8	62.5	252	2022-08-14 07:54:00
8793	05	27.8	62.5	632	2022-08-14 08:24:00
8794	05	27.9	62.5	412	2022-08-14 08:54:00
8795	05	28	62.6	362	2022-08-14 09:24:00
8796	05	27.9	62.4	581	2022-08-14 09:54:00
8797	05	28.1	62.5	388	2022-08-14 10:24:00
8798	05	28	62.5	203	2022-08-14 10:54:00
8799	05	27.8	62.3	419	2022-08-14 11:24:00
8800	05	27.7	62.2	372	2022-08-14 11:54:00
8801	05	27.7	62.2	339	2022-08-14 12:24:00
8802	05	27.9	62.2	318	2022-08-14 12:54:00
8803	05	27.9	62.3	319	2022-08-14 13:24:00
8804	05	28	62.3	446	2022-08-14 13:54:00
8805	05	28.1	62.4	277	2022-08-14 14:24:00
8806	05	28.2	62.4	234	2022-08-14 14:54:00
8807	05	28.3	62.4	657	2022-08-14 15:25:00
8808	05	28.8	62.6	463	2022-08-14 15:55:00
8809	05	29.4	62.7	398	2022-08-14 16:25:00
8810	05	29.7	62.8	343	2022-08-14 16:55:00
8811	05	29.7	62.7	463	2022-08-14 17:25:00
8812	05	29.8	62.7	366	2022-08-14 17:55:00
8813	05	29.6	62.7	323	2022-08-14 18:25:00
8814	05	29.5	62.5	258	2022-08-14 18:55:00
8815	05	29.2	62.7	270	2022-08-14 19:25:00
8816	05	29.2	62.5	247	2022-08-14 19:55:00
8817	05	29.1	62.3	257	2022-08-14 20:25:00
8818	05	28.8	62.1	362	2022-08-14 20:55:00
8819	05	28.7	62.2	272	2022-08-14 21:25:00
8820	05	28.7	62.1	272	2022-08-14 21:55:00
8821	05	28.7	62.2	478	2022-08-14 22:25:00
8822	05	28.6	62	509	2022-08-14 22:55:00
8823	05	28.7	62.1	388	2022-08-14 23:25:00
8824	05	28.6	62	505	2022-08-14 23:55:00
8825	05	28.7	61.9	427	2022-08-15 00:25:00
8826	05	28.7	61.9	481	2022-08-15 00:55:00
8827	05	28.8	61.9	510	2022-08-15 01:25:00
8828	05	28.9	61.8	467	2022-08-15 01:55:00
8829	05	28.8	61.6	425	2022-08-15 02:25:00
8830	05	28.7	61.5	417	2022-08-15 02:55:00
8831	05	28.6	61.3	394	2022-08-15 03:25:00
8832	05	28.6	61.4	376	2022-08-15 03:55:00
8833	05	28.7	61.3	361	2022-08-15 04:25:00
8834	05	28.7	61.2	370	2022-08-15 04:55:00
8835	05	28.7	61.1	398	2022-08-15 05:25:00
8836	05	28.9	61.2	758	2022-08-15 05:55:00
8837	05	29	61.3	419	2022-08-15 06:25:00
8838	05	28.9	61.2	605	2022-08-15 06:55:00
8839	05	28.9	61.1	502	2022-08-15 07:25:00
8840	05	28.9	61	474	2022-08-15 07:55:00
8841	05	28.9	61	654	2022-08-15 08:25:00
8842	05	29	61	302	2022-08-15 08:55:00
8843	05	29	61.1	303	2022-08-15 09:25:00
8844	05	29.1	61.1	522	2022-08-15 09:56:00
8845	05	29	61.1	262	2022-08-15 10:26:00
8846	05	29	61.3	333	2022-08-15 10:56:00
8847	05	28.9	61.7	572	2022-08-15 11:26:00
8848	05	29	61.6	237	2022-08-15 11:56:00
8849	05	28.9	61.7	272	2022-08-15 12:26:00
8850	05	28.9	61.7	211	2022-08-15 12:56:00
8851	05	28.9	61.8	672	2022-08-15 13:26:00
8852	05	28.8	61.6	310	2022-08-15 13:56:00
8853	05	28.8	61.5	250	2022-08-15 14:26:00
8854	05	28.6	61.4	262	2022-08-15 14:56:00
8855	05	28.4	61.1	226	2022-08-15 15:26:00
8856	05	28.5	61.3	263	2022-08-15 15:56:00
8857	05	28.4	61.1	444	2022-08-15 16:26:00
8858	05	28.4	60.9	330	2022-08-15 16:56:00
8859	05	28.4	61.1	213	2022-08-15 17:26:00
8860	05	28.5	61.5	311	2022-08-15 17:56:00
8861	05	28.7	61.8	229	2022-08-15 18:26:00
8862	05	28.7	62.1	209	2022-08-15 18:56:00
8863	05	28.7	62.2	485	2022-08-15 19:26:00
8864	05	28.8	62.8	240	2022-08-15 19:56:00
8865	05	28.9	62.9	337	2022-08-15 20:26:00
8866	05	28.9	63	297	2022-08-15 20:56:00
8867	05	28.9	63.2	394	2022-08-15 21:26:00
8868	05	28.9	63.2	351	2022-08-15 21:56:00
8869	05	28.9	63.1	278	2022-08-15 22:26:00
8870	05	29	63.1	267	2022-08-15 22:56:00
8871	05	28.9	63.2	292	2022-08-15 23:26:00
8872	05	28.8	63.1	239	2022-08-15 23:56:00
8873	05	28.8	63	268	2022-08-16 00:26:00
8874	05	28.7	63.1	287	2022-08-16 00:56:00
8875	05	28.8	63	390	2022-08-16 01:26:00
8876	05	28.9	63.1	329	2022-08-16 01:56:00
8877	05	28.9	63	690	2022-08-16 02:26:00
8878	05	28.8	62.9	334	2022-08-16 02:56:00
8879	05	28.6	62.8	322	2022-08-16 03:27:00
8880	05	28.6	62.7	340	2022-08-16 03:57:00
8881	05	28.7	62.9	426	2022-08-16 04:27:00
8882	05	28.8	62.8	345	2022-08-16 04:57:00
8883	05	28.8	62.8	416	2022-08-16 05:27:00
8884	05	29	62.8	461	2022-08-16 05:57:00
8885	05	29	62.7	509	2022-08-16 06:27:00
8886	05	28.9	62.6	911	2022-08-16 06:57:00
8887	05	28.7	62.4	700	2022-08-16 07:27:00
8888	05	28.7	62.5	382	2022-08-16 07:57:00
8889	05	28.8	62.5	443	2022-08-16 08:27:00
8890	05	28.8	62.6	322	2022-08-16 08:57:00
8891	05	28.8	62.5	580	2022-08-16 09:27:00
8892	05	28.7	62.6	287	2022-08-16 09:57:00
8893	05	28.6	62.4	460	2022-08-16 10:27:00
8894	05	28.6	62.5	200	2022-08-16 10:57:00
8895	05	28.7	62.6	250	2022-08-16 11:27:00
8896	05	28.6	62.6	269	2022-08-16 11:57:00
8897	05	28.7	62.7	565	2022-08-16 12:27:00
8898	05	28.5	62.6	262	2022-08-16 12:57:00
8899	05	28.2	62.1	290	2022-08-16 13:27:00
8900	05	28	62.1	569	2022-08-16 13:57:00
8901	05	28	62.3	482	2022-08-16 14:27:00
8902	05	28	62.2	1067	2022-08-16 14:57:00
8903	05	27.9	62.1	885	2022-08-16 15:27:00
8904	05	28.2	62.1	403	2022-08-16 15:57:00
8905	05	28.4	62.7	467	2022-08-16 16:27:00
8906	05	28.5	62.8	289	2022-08-16 16:57:00
8907	05	28.5	62.8	248	2022-08-16 17:27:00
8908	05	28.6	63	326	2022-08-16 17:57:00
8909	05	28.7	63	260	2022-08-16 18:27:00
8910	05	28.9	63.4	233	2022-08-16 18:57:00
8911	05	28.8	63.4	309	2022-08-16 19:27:00
8912	05	28.7	63.4	276	2022-08-16 19:57:00
8913	05	28.7	63.6	302	2022-08-16 20:27:00
8914	05	28.8	63.7	286	2022-08-16 20:57:00
8915	05	28.9	63.9	334	2022-08-16 21:28:00
8916	05	28.9	63.8	320	2022-08-16 21:58:00
8917	05	28.8	63.8	446	2022-08-16 22:28:00
8918	05	28.8	63.9	299	2022-08-16 22:58:00
8919	05	28.7	63.8	368	2022-08-16 23:28:00
8920	05	28.7	63.7	420	2022-08-16 23:58:00
8921	05	28.6	63.6	463	2022-08-17 00:28:00
8922	05	28.6	63.6	380	2022-08-17 00:58:00
8923	05	28.5	63.5	547	2022-08-17 01:28:00
8924	05	28.6	63.5	937	2022-08-17 01:58:00
8925	05	28.6	63.3	355	2022-08-17 02:28:00
8926	05	28.5	63.3	436	2022-08-17 02:58:00
8927	05	28.5	63.1	354	2022-08-17 03:28:00
8928	05	28.5	62.9	443	2022-08-17 03:58:00
8929	05	28.4	63	355	2022-08-17 04:28:00
8930	05	28.3	62.9	387	2022-08-17 04:58:00
8931	05	28.3	62.7	354	2022-08-17 05:28:00
8932	05	28.4	62.8	1335	2022-08-17 05:58:00
8933	05	28.4	62.6	355	2022-08-17 06:28:00
8934	05	28.3	62.3	629	2022-08-17 06:58:00
8935	05	28.2	62.4	491	2022-08-17 07:28:00
8936	05	28.2	62.2	550	2022-08-17 07:58:00
8937	05	28.3	62.1	275	2022-08-17 08:28:00
8938	05	28.2	62.2	461	2022-08-17 08:58:00
8939	05	28.3	62.2	782	2022-08-17 09:28:00
8940	05	28.3	62.1	343	2022-08-17 09:58:00
8941	05	28.4	62.2	371	2022-08-17 10:28:00
8942	05	28.2	61.9	315	2022-08-17 10:58:00
8943	05	28.3	62	380	2022-08-17 11:28:00
8944	05	28.3	62	255	2022-08-17 11:58:00
8945	05	28.4	62.2	304	2022-08-17 12:28:00
8946	05	28.4	62.2	248	2022-08-17 12:58:00
8947	05	28.3	62.1	246	2022-08-17 13:28:00
8948	05	28.3	62	266	2022-08-17 13:58:00
8949	05	28.3	61.9	256	2022-08-17 14:28:00
8950	05	28.3	62	294	2022-08-17 14:58:00
8951	05	28.4	62.1	565	2022-08-17 15:28:00
8952	05	28.5	62.1	257	2022-08-17 15:59:00
8953	05	28.5	62.3	274	2022-08-17 16:29:00
8954	05	28.4	62.5	254	2022-08-17 16:59:00
8955	05	28.4	62.6	283	2022-08-17 17:29:00
8956	05	28.5	62.7	344	2022-08-17 17:59:00
8957	05	28.3	62.5	461	2022-08-17 18:29:00
8958	05	28	62.2	487	2022-08-17 18:59:00
8959	05	28	62.2	282	2022-08-17 19:29:00
8960	05	28	62.5	327	2022-08-17 19:59:00
8961	05	28.3	62.7	967	2022-08-17 20:29:00
8962	05	28.4	62.9	582	2022-08-17 20:59:00
8963	05	28.4	62.9	662	2022-08-17 21:29:00
8964	05	28.5	62.9	557	2022-08-17 21:59:00
8965	05	28.5	63.2	443	2022-08-17 22:29:00
8966	05	28.5	63.1	710	2022-08-17 22:59:00
8967	05	28.4	63.1	398	2022-08-17 23:29:00
8968	05	28.3	63.2	814	2022-08-17 23:59:00
8969	05	28.3	63.2	416	2022-08-18 00:29:00
8970	05	28.3	63.2	516	2022-08-18 00:59:00
8971	05	28.3	63.2	686	2022-08-18 01:29:00
8972	05	28.2	63.1	613	2022-08-18 01:59:00
8973	05	28.2	63.1	434	2022-08-18 02:29:00
8974	05	28.1	64.1	383	2022-08-18 02:59:00
8975	05	28	63.5	685	2022-08-18 03:29:00
8976	05	27.8	63.3	341	2022-08-18 03:59:00
8977	05	27.7	63.1	495	2022-08-18 04:29:00
8978	05	27.7	63.1	565	2022-08-18 04:59:00
8979	05	27.6	62.9	609	2022-08-18 05:29:00
8980	05	27.6	62.8	627	2022-08-18 05:59:00
8981	05	27.5	62.8	1232	2022-08-18 06:29:00
8982	05	27.5	62.7	454	2022-08-18 06:59:00
8983	05	27.5	62.6	570	2022-08-18 07:29:00
8984	05	27.4	62.5	495	2022-08-18 07:59:00
8985	05	27.4	62.6	341	2022-08-18 08:29:00
8986	05	27.3	62.6	418	2022-08-18 08:59:00
8987	05	27.4	62.7	344	2022-08-18 09:29:00
8988	05	27.3	62.7	313	2022-08-18 10:00:00
8989	05	27.4	62.7	448	2022-08-18 10:30:00
8990	05	27.4	62.7	317	2022-08-18 11:00:00
8991	05	27.1	62.9	581	2022-08-18 11:30:00
8992	05	28.1	63.7	827	2022-08-18 12:00:00
8993	05	28.1	63.4	365	2022-08-18 12:30:00
8994	05	28.9	63.9	324	2022-08-18 13:00:00
8995	05	29.7	64	276	2022-08-18 13:30:00
8996	05	30.4	64	201	2022-08-18 14:00:00
8997	05	30.2	63.4	226	2022-08-18 14:30:00
8998	05	30.2	63.4	221	2022-08-18 15:00:00
8999	05	29.9	63	246	2022-08-18 15:30:00
9000	05	30.2	63.3	323	2022-08-18 16:00:00
9001	05	30.6	62.8	355	2022-08-18 16:30:00
9002	05	30.1	62.5	316	2022-08-18 17:00:00
9003	05	29.7	62.7	199	2022-08-18 17:30:00
9004	05	29.2	62	336	2022-08-18 18:00:00
9005	05	29.1	61.9	259	2022-08-18 18:30:00
9006	05	28.9	61.8	563	2022-08-18 19:00:00
9007	05	28.8	61.8	183	2022-08-18 19:30:00
9008	05	28.4	61.6	334	2022-08-18 20:00:00
9009	05	28.2	61.9	240	2022-08-18 20:30:00
9010	05	28	61.5	652	2022-08-18 21:00:00
9011	05	28	61.5	570	2022-08-18 21:30:00
9012	05	28.1	61.9	416	2022-08-18 22:00:00
9013	05	28.1	61.8	379	2022-08-18 22:30:00
9014	05	28	61.9	468	2022-08-18 23:00:00
9015	05	28.1	62.1	395	2022-08-18 23:30:00
9016	05	28	62.2	420	2022-08-19
9017	05	28	62.1	342	2022-08-19 00:30:00
9018	05	27.9	62	548	2022-08-19 01:00:00
9019	05	27.7	61.9	527	2022-08-19 01:30:00
9020	05	27.7	62	453	2022-08-19 02:00:00
9021	05	27.7	61.9	847	2022-08-19 02:30:00
9022	05	27.6	61.9	331	2022-08-19 03:00:00
9023	05	27.6	61.8	479	2022-08-19 03:30:00
9024	05	27.6	61.7	704	2022-08-19 04:01:00
9025	05	27.5	61.7	438	2022-08-19 04:31:00
9026	05	27.4	61.7	399	2022-08-19 05:01:00
9027	05	27.3	61.7	424	2022-08-19 05:31:00
9028	05	27.4	61.7	1044	2022-08-19 06:01:00
9029	05	27.3	61.5	904	2022-08-19 06:31:00
9030	05	27.3	61.6	728	2022-08-19 07:01:00
9031	05	27.3	61.5	564	2022-08-19 07:31:00
9032	05	27.3	61.6	454	2022-08-19 08:01:00
9033	05	27.3	61.5	900	2022-08-19 08:31:00
9034	05	27.4	61.5	774	2022-08-19 09:01:00
9035	05	27.4	61.4	278	2022-08-19 09:31:00
9036	05	27.3	61.3	638	2022-08-19 10:01:00
9037	05	27.2	61.2	578	2022-08-19 10:31:00
9038	05	27.1	61.2	432	2022-08-19 11:01:00
9039	05	27	61.2	629	2022-08-19 11:31:00
9040	05	27.1	61.5	595	2022-08-19 12:01:00
9041	05	27.1	61.4	388	2022-08-19 12:31:00
9042	05	27	61.5	544	2022-08-19 13:01:00
9043	05	27.2	61.8	418	2022-08-19 13:31:00
9044	05	27.3	61.9	454	2022-08-19 14:01:00
9045	05	27.6	61.9	274	2022-08-19 14:31:00
9046	05	28	62.1	230	2022-08-19 15:01:00
9047	05	28	62	803	2022-08-19 15:31:00
9048	05	28	62	473	2022-08-19 16:01:00
9049	05	28.2	62	388	2022-08-19 16:31:00
9050	05	28.1	62	268	2022-08-19 17:01:00
9051	05	28.1	62	382	2022-08-19 17:31:00
9052	05	28.1	61.9	667	2022-08-19 18:01:00
9053	05	28	62	307	2022-08-19 18:31:00
9054	05	27.8	61.8	530	2022-08-19 19:01:00
9055	05	27.6	62	207	2022-08-19 19:31:00
9056	05	27.4	61.9	347	2022-08-19 20:01:00
9057	05	27.4	61.9	587	2022-08-19 20:31:00
9058	05	27.4	61.9	322	2022-08-19 21:01:00
9059	05	27.2	61.8	762	2022-08-19 21:31:00
9060	05	27.2	62	855	2022-08-19 22:02:00
9061	05	27	61.9	362	2022-08-19 22:32:00
9062	05	26.8	61.8	937	2022-08-19 23:02:00
9063	05	26.8	62.2	644	2022-08-19 23:32:00
9064	05	26.8	62.2	275	2022-08-20 00:02:00
9065	05	26.8	62.4	790	2022-08-20 00:32:00
9066	05	26.7	62.4	951	2022-08-20 01:02:00
9067	05	26.7	62.4	601	2022-08-20 01:32:00
9068	05	26.7	62.5	1080	2022-08-20 02:02:00
9069	05	26.8	62.7	1303	2022-08-20 02:32:00
9070	05	26.8	62.7	405	2022-08-20 03:02:00
9071	05	26.8	62.5	439	2022-08-20 03:32:00
9072	05	26.7	62.4	615	2022-08-20 04:02:00
9073	05	26.7	62.6	464	2022-08-20 04:32:00
9074	05	26.7	62.7	639	2022-08-20 05:02:00
9075	05	26.6	62.5	641	2022-08-20 05:32:00
9076	05	26.7	62.5	648	2022-08-20 06:02:00
9077	05	27.3	63	828	2022-08-20 06:32:00
9078	05	27.3	63	776	2022-08-20 07:02:00
9079	05	27.5	63.1	452	2022-08-20 07:32:00
9080	05	27.6	63.1	409	2022-08-20 08:02:00
9081	05	27.7	63.2	852	2022-08-20 08:32:00
9082	05	27.9	63.2	621	2022-08-20 09:02:00
9083	05	28	63.4	284	2022-08-20 09:32:00
9084	05	27.9	63.4	421	2022-08-20 10:02:00
9085	05	27.9	63.4	248	2022-08-20 10:32:00
9086	05	28	63.6	388	2022-08-20 11:02:00
9087	05	27.8	63.8	333	2022-08-20 11:32:00
9088	05	29.9	63.8	268	2022-08-20 12:02:00
9089	05	31.2	64.2	247	2022-08-20 12:32:00
9090	05	31	64	361	2022-08-20 13:02:00
9091	05	30.5	63.8	259	2022-08-20 13:32:00
9092	05	30.5	63.6	428	2022-08-20 14:02:00
9093	05	30.4	63.4	350	2022-08-20 14:32:00
9094	05	30.7	63.1	337	2022-08-20 15:02:00
9095	05	31.4	63.1	394	2022-08-20 15:32:00
9096	05	31.7	63.5	289	2022-08-20 16:02:00
9097	05	31.7	64.9	449	2022-08-20 16:33:00
9098	05	31.3	65.5	284	2022-08-20 17:03:00
9099	05	30.5	64.4	262	2022-08-20 17:33:00
9100	05	29.9	63.6	274	2022-08-20 18:03:00
9101	05	29.6	63.9	528	2022-08-20 18:33:00
9102	05	29.4	63.4	237	2022-08-20 19:03:00
9103	05	29.2	63.3	333	2022-08-20 19:33:00
9104	05	29.1	63.3	293	2022-08-20 20:03:00
9105	05	28.7	62.9	314	2022-08-20 20:33:00
9106	05	28.5	62.9	360	2022-08-20 21:03:00
9107	05	28.4	62.9	310	2022-08-20 21:33:00
9108	05	28.5	62.8	329	2022-08-20 22:03:00
9109	05	28.4	63.3	323	2022-08-20 22:33:00
9110	05	28.4	62.9	327	2022-08-20 23:03:00
9111	05	28.4	63	414	2022-08-20 23:33:00
9112	05	28.2	63	459	2022-08-21 00:03:00
9113	05	28.3	62.9	527	2022-08-21 00:33:00
9114	05	28.2	62.9	409	2022-08-21 01:03:00
9115	05	28.3	62.9	452	2022-08-21 01:33:00
9116	05	28.2	62.8	347	2022-08-21 02:03:00
9117	05	28.2	62.9	452	2022-08-21 02:33:00
9118	05	28.3	62.9	298	2022-08-21 03:03:00
9119	05	28.3	62.9	399	2022-08-21 03:33:00
9120	05	28.4	63	548	2022-08-21 04:03:00
9121	05	28.3	62.9	299	2022-08-21 04:33:00
9122	05	28.3	62.9	411	2022-08-21 05:03:00
9123	05	28.4	63	347	2022-08-21 05:33:00
9124	05	28.3	62.9	431	2022-08-21 06:03:00
9125	05	28.5	63.1	454	2022-08-21 06:33:00
9126	05	28.4	62.8	311	2022-08-21 07:03:00
9127	05	28.4	62.8	284	2022-08-21 07:33:00
9128	05	28.3	62.6	267	2022-08-21 08:03:00
9129	05	28.4	62.7	394	2022-08-21 08:33:00
9130	05	28.2	62.6	255	2022-08-21 09:03:00
9131	05	28.3	62.8	325	2022-08-21 09:33:00
9132	05	28.4	63	287	2022-08-21 10:03:00
9133	05	28.5	63.1	299	2022-08-21 10:34:00
9134	05	28.6	63.3	274	2022-08-21 11:04:00
9135	05	28.6	63.3	280	2022-08-21 11:34:00
9136	05	28.6	63.5	329	2022-08-21 12:04:00
9137	05	28.7	63.7	316	2022-08-21 12:34:00
9138	05	28.8	63.8	293	2022-08-21 13:04:00
9139	05	28.8	63.8	293	2022-08-21 13:34:00
9140	05	29.2	64.1	307	2022-08-21 14:04:00
9141	05	29.5	64.3	527	2022-08-21 14:34:00
9142	05	29.5	64.4	432	2022-08-21 15:04:00
9143	05	29.6	64.5	292	2022-08-21 15:34:00
9144	05	29.5	64.6	340	2022-08-21 16:04:00
9145	05	29.7	64.7	331	2022-08-21 16:34:00
9146	05	29.7	65	354	2022-08-21 17:04:00
9147	05	29.8	64.9	341	2022-08-21 17:34:00
9148	05	29.9	65	272	2022-08-21 18:04:00
9149	05	29.7	64.9	330	2022-08-21 18:34:00
9150	05	29.8	64.9	362	2022-08-21 19:04:00
9151	05	29.7	64.8	346	2022-08-21 19:34:00
9152	05	29.8	65.1	416	2022-08-21 20:04:00
9153	05	29.8	65	446	2022-08-21 20:34:00
9154	05	29.9	65	666	2022-08-21 21:04:00
9155	05	29.8	65	568	2022-08-21 21:34:00
9156	05	29.9	65	419	2022-08-21 22:04:00
9157	05	29.8	65	545	2022-08-21 22:34:00
9158	05	29.8	65.1	404	2022-08-21 23:04:00
9159	05	29.7	64.9	386	2022-08-21 23:34:00
9160	05	30	65.1	475	2022-08-22 00:04:00
9161	05	29.9	65	795	2022-08-22 00:34:00
9162	05	29.8	65	661	2022-08-22 01:04:00
9163	05	29.8	64.9	458	2022-08-22 01:34:00
9164	05	29.8	64.8	453	2022-08-22 02:04:00
9165	05	29.6	64.7	453	2022-08-22 02:34:00
9166	05	29.6	64.7	516	2022-08-22 03:04:00
9167	05	29.5	64.7	487	2022-08-22 03:34:00
9168	05	29.6	64.7	421	2022-08-22 04:05:00
9169	05	29.6	64.7	438	2022-08-22 04:35:00
9170	05	29.5	64.7	509	2022-08-22 05:05:00
9171	05	29.5	64.7	478	2022-08-22 05:35:00
9172	05	29.6	64.6	433	2022-08-22 06:05:00
9173	05	29.6	64.5	447	2022-08-22 06:35:00
9174	05	29.5	64.5	361	2022-08-22 07:05:00
9175	05	29.6	64.6	1183	2022-08-22 07:35:00
9176	05	29.6	64.8	346	2022-08-22 08:05:00
9177	05	29.6	64.7	446	2022-08-22 08:35:00
9178	05	29.6	64.7	821	2022-08-22 09:05:00
9179	05	29.6	64.8	308	2022-08-22 09:35:00
9180	05	29.6	64.9	329	2022-08-22 10:05:00
9181	05	29.8	64.9	299	2022-08-22 10:35:00
9182	05	29.7	64.9	304	2022-08-22 11:05:00
9183	05	29.8	65.1	362	2022-08-22 11:35:00
9184	05	29.7	64.9	306	2022-08-22 12:05:00
9185	05	29.7	64.9	321	2022-08-22 12:35:00
9186	05	29.6	64.9	284	2022-08-22 13:05:00
9187	05	29.5	65	518	2022-08-22 13:35:00
9188	05	29.7	65.2	683	2022-08-22 14:05:00
9189	05	29.8	65.3	317	2022-08-22 14:35:00
9190	05	29.7	65.3	900	2022-08-22 15:05:00
9191	05	29.8	65.4	448	2022-08-22 15:35:00
9192	05	29.8	65.8	405	2022-08-22 16:05:00
9193	05	29.9	65.8	395	2022-08-22 16:35:00
9194	05	30	65.8	302	2022-08-22 17:05:00
9195	05	30	65.9	331	2022-08-22 17:35:00
9196	05	29.9	65.8	276	2022-08-22 18:05:00
9197	05	30	65.8	323	2022-08-22 18:35:00
9198	05	29.8	65.6	288	2022-08-22 19:05:00
9199	05	29.7	65.5	291	2022-08-22 19:35:00
9200	05	29.7	65.5	463	2022-08-22 20:05:00
9201	05	29.9	65.6	747	2022-08-22 20:35:00
9202	05	29.9	65.5	494	2022-08-22 21:05:00
9203	05	29.9	65.4	545	2022-08-22 21:35:00
9204	05	29.8	65.3	767	2022-08-22 22:06:00
9205	05	29.8	65.4	920	2022-08-22 22:36:00
9206	05	29.5	65.2	659	2022-08-22 23:06:00
9207	05	29.5	65.2	496	2022-08-22 23:36:00
9208	05	29.6	65.2	534	2022-08-23 00:06:00
9209	05	29.6	65.1	693	2022-08-23 00:36:00
9210	05	29.5	65.1	499	2022-08-23 01:06:00
9211	05	29.4	65.4	593	2022-08-23 01:36:00
9212	05	29.3	65.3	561	2022-08-23 02:06:00
9213	05	29.4	65.2	553	2022-08-23 02:36:00
9214	05	29.4	65.3	479	2022-08-23 03:06:00
9215	05	29.4	65.2	495	2022-08-23 03:36:00
9216	05	29.3	65.2	493	2022-08-23 04:06:00
9217	05	29.3	65.1	465	2022-08-23 04:36:00
9218	05	29.2	65	692	2022-08-23 05:06:00
9219	05	29.1	64.8	508	2022-08-23 05:36:00
9220	05	29.1	64.7	816	2022-08-23 06:06:00
9221	05	29.1	64.9	426	2022-08-23 06:36:00
9222	05	28.9	64.8	461	2022-08-23 07:06:00
9223	05	29	64.7	398	2022-08-23 07:36:00
9224	05	28.9	64.7	510	2022-08-23 08:06:00
9225	05	28.9	65.4	349	2022-08-23 08:36:00
9226	05	29	64.9	375	2022-08-23 09:06:00
9227	05	29	64.8	404	2022-08-23 09:36:00
9228	05	29.1	64.8	448	2022-08-23 10:06:00
9229	05	29.1	64.9	336	2022-08-23 10:36:00
9230	05	29	64.7	431	2022-08-23 11:06:00
9231	05	29.1	65	263	2022-08-23 11:36:00
9232	05	29.1	65	276	2022-08-23 12:06:00
9233	05	29.2	65.2	336	2022-08-23 12:36:00
9234	05	29.3	65.2	279	2022-08-23 13:06:00
9235	05	28.8	64.7	268	2022-08-23 13:36:00
9236	05	28.5	64.4	317	2022-08-23 14:06:00
9237	05	28.4	64.3	300	2022-08-23 14:36:00
9238	05	28.2	64.1	279	2022-08-23 15:06:00
9239	05	28.1	64.1	755	2022-08-23 15:36:00
9240	05	28	63.9	305	2022-08-23 16:06:00
9241	05	27.9	64	300	2022-08-23 16:37:00
9242	05	27.8	63.8	314	2022-08-23 17:07:00
9243	05	27.8	63.7	302	2022-08-23 17:37:00
9244	05	27.7	63.7	326	2022-08-23 18:07:00
9245	05	27.5	63.6	429	2022-08-23 18:37:00
9246	05	27.4	63.5	336	2022-08-23 19:07:00
9247	05	27.4	63.5	364	2022-08-23 19:37:00
9248	05	27.4	63.5	1092	2022-08-23 20:07:00
9249	05	27.6	63.6	1024	2022-08-23 20:37:00
9250	05	27.6	63.7	1285	2022-08-23 21:07:00
9251	05	27.9	63.8	410	2022-08-23 21:37:00
9252	05	27.7	63.7	559	2022-08-23 22:07:00
9253	05	27.9	63.9	733	2022-08-23 22:37:00
9254	05	27.8	63.9	539	2022-08-23 23:07:00
9255	05	27.7	63.7	423	2022-08-23 23:37:00
9256	05	27.5	63.4	697	2022-08-24 00:07:00
9257	05	27.7	63.4	479	2022-08-24 00:37:00
9258	05	27.5	63.2	473	2022-08-24 01:07:00
9259	05	27.7	63.3	581	2022-08-24 01:37:00
9260	05	27.7	63.2	755	2022-08-24 02:07:00
9261	05	27.7	63.4	519	2022-08-24 02:37:00
9262	05	27.7	63.2	397	2022-08-24 03:07:00
9263	05	27.8	63.2	630	2022-08-24 03:37:00
9264	05	27.9	63.3	589	2022-08-24 04:07:00
9265	05	27.6	62.9	383	2022-08-24 04:37:00
9266	05	27.8	63	628	2022-08-24 05:07:00
9267	05	27.8	62.8	1043	2022-08-24 05:37:00
9268	05	27.8	63.5	366	2022-08-24 06:07:00
9269	05	27.6	62.9	341	2022-08-24 06:37:00
9270	05	28	63.2	441	2022-08-24 07:07:00
9271	05	28.4	63.4	392	2022-08-24 07:37:00
9272	05	28.3	63.3	907	2022-08-24 08:07:00
9273	05	28.2	63.5	332	2022-08-24 08:37:00
9274	05	28.3	63.7	286	2022-08-24 09:07:00
9275	05	28.4	63.7	303	2022-08-24 09:37:00
9276	05	28.5	64	431	2022-08-24 10:07:00
9277	05	28.7	64.2	449	2022-08-24 10:37:00
9278	05	28.7	64.3	535	2022-08-24 11:08:00
9279	05	28.7	64.4	260	2022-08-24 11:38:00
9280	05	28.9	64.6	298	2022-08-24 12:08:00
9281	05	28.8	64.5	321	2022-08-24 12:38:00
9282	05	28.9	64.9	527	2022-08-24 13:08:00
9283	05	29	64.8	410	2022-08-24 13:38:00
9284	05	29	64.9	309	2022-08-24 14:08:00
9285	05	29	65	636	2022-08-24 14:38:00
9286	05	29	64.9	397	2022-08-24 15:08:00
9287	05	29.1	65	303	2022-08-24 15:38:00
9288	05	29.1	65.7	461	2022-08-24 16:08:00
9289	05	29.2	65.6	367	2022-08-24 16:38:00
9290	05	29.4	65.8	382	2022-08-24 17:08:00
9291	05	29.6	65.8	414	2022-08-24 17:38:00
9292	05	29.6	65.8	354	2022-08-24 18:08:00
9293	05	29.6	66	362	2022-08-24 18:38:00
9294	05	29.6	66.7	354	2022-08-24 19:08:00
9295	05	29.6	66.4	373	2022-08-24 19:38:00
9296	05	29.7	66.4	417	2022-08-24 20:08:00
9297	05	29.7	66.4	572	2022-08-24 20:38:00
9298	05	29.5	66.2	643	2022-08-24 21:08:00
9299	05	29.6	66.2	430	2022-08-24 21:38:00
9300	05	29.6	66.2	438	2022-08-24 22:08:00
9301	05	29.7	66.2	705	2022-08-24 22:38:00
9302	05	29.7	66.3	598	2022-08-24 23:08:00
9303	05	29.7	66.2	513	2022-08-24 23:38:00
9304	05	29.8	66.5	690	2022-08-25 00:08:00
9305	05	29.7	66.5	611	2022-08-25 00:38:00
9306	05	29.7	66.3	534	2022-08-25 01:08:00
9307	05	29.6	66.1	436	2022-08-25 01:38:00
9308	05	29.6	66	470	2022-08-25 02:08:00
9309	05	29.5	66	765	2022-08-25 02:38:00
9310	05	29.5	66.1	460	2022-08-25 03:08:00
9311	05	29.5	66.1	542	2022-08-25 03:38:00
9312	05	29.4	66	591	2022-08-25 04:08:00
9313	05	29.5	66	472	2022-08-25 04:38:00
9314	05	29.5	65.9	407	2022-08-25 05:09:00
9315	05	29.3	65.8	434	2022-08-25 05:39:00
9316	05	29.4	65.8	842	2022-08-25 06:09:00
9317	05	29.5	65.9	506	2022-08-25 06:39:00
9318	05	29.5	65.8	408	2022-08-25 07:09:00
9319	05	29.5	65.8	392	2022-08-25 07:39:00
9320	05	29.5	65.8	443	2022-08-25 08:09:00
9321	05	29.4	65.8	731	2022-08-25 08:39:00
9322	05	29.4	66	334	2022-08-25 09:09:00
9323	05	29.5	66	1114	2022-08-25 09:39:00
9324	05	29.4	66	2912	2022-08-25 10:09:00
9325	05	29.5	66.4	434	2022-08-25 10:39:00
9326	05	29.4	66.3	3276	2022-08-25 11:09:00
9327	05	28.5	66	488	2022-08-25 11:39:00
9328	05	28.1	66	295	2022-08-25 12:09:00
9329	05	28.3	65.9	363	2022-08-25 12:39:00
9330	05	28.5	65.6	667	2022-08-25 13:09:00
9331	05	28.6	65.7	477	2022-08-25 13:39:00
9332	05	28.6	65.4	347	2022-08-25 14:09:00
9333	05	28.6	65.2	541	2022-08-25 14:39:00
9334	05	28.8	65.2	329	2022-08-25 15:09:00
9335	05	28.8	65.1	702	2022-08-25 15:39:00
9336	05	29	65.1	378	2022-08-25 16:09:00
9337	05	29	65	311	2022-08-25 16:39:00
9338	05	29	64.9	345	2022-08-25 17:09:00
9339	05	29	64.8	355	2022-08-25 17:39:00
9340	05	28.9	64.7	385	2022-08-25 18:09:00
9341	05	28.9	64.6	348	2022-08-25 18:39:00
9342	05	28.9	64.4	402	2022-08-25 19:09:00
9343	05	28.8	64.2	322	2022-08-25 19:39:00
9344	05	28.8	64.3	579	2022-08-25 20:09:00
9345	05	28.8	64.7	419	2022-08-25 20:39:00
9346	05	28.7	64.5	413	2022-08-25 21:09:00
9347	05	28.7	64.4	395	2022-08-25 21:39:00
9348	05	28.5	64.1	431	2022-08-25 22:09:00
9349	05	28.5	63.9	365	2022-08-25 22:40:00
9350	05	28.6	64.1	410	2022-08-25 23:10:00
9351	05	28.6	64.4	419	2022-08-25 23:40:00
9352	05	28.7	64.6	900	2022-08-26 00:10:00
9353	05	28.6	64.6	627	2022-08-26 00:40:00
9354	05	28.8	64.5	445	2022-08-26 01:10:00
9355	05	28.8	64.6	452	2022-08-26 01:40:00
9356	05	28.9	64.7	518	2022-08-26 02:10:00
9357	05	28.8	64.5	483	2022-08-26 02:40:00
9358	05	28.8	64.6	465	2022-08-26 03:10:00
9359	05	28.9	64.8	460	2022-08-26 03:40:00
9360	05	28.9	64.9	452	2022-08-26 04:10:00
9361	05	29	65	461	2022-08-26 04:40:00
9362	05	29	65.1	541	2022-08-26 05:10:00
9363	05	29	65.2	428	2022-08-26 05:40:00
9364	05	29	65.1	406	2022-08-26 06:10:00
9365	05	29.2	65.1	633	2022-08-26 06:40:00
9366	05	29.2	65.1	331	2022-08-26 07:10:00
9367	05	29.3	65.2	398	2022-08-26 07:40:00
9368	05	29.3	65.2	645	2022-08-26 08:10:00
9369	05	29.2	65.1	745	2022-08-26 08:40:00
9370	05	29.2	65.3	426	2022-08-26 09:10:00
9371	05	29.5	65.6	1127	2022-08-26 09:40:00
9372	05	29.4	65.4	322	2022-08-26 10:10:00
9373	05	29.2	65.2	359	2022-08-26 10:40:00
9374	05	29.4	65.6	504	2022-08-26 11:10:00
9375	05	28.4	65.6	1271	2022-08-26 11:40:00
9376	05	30.4	65.9	663	2022-08-26 12:10:00
9377	05	32.1	65.7	1071	2022-08-26 12:40:00
9378	05	32.9	64.9	651	2022-08-26 13:10:00
9379	05	32.5	64.8	633	2022-08-26 13:40:00
9380	05	32.3	64.7	911	2022-08-26 14:10:00
9381	05	32.5	64.6	806	2022-08-26 14:40:00
9382	05	32.4	64.7	1463	2022-08-26 15:10:00
9383	05	32.6	64.9	695	2022-08-26 15:40:00
9384	05	32.4	64.7	719	2022-08-26 16:11:00
9385	05	32.2	64.6	497	2022-08-26 16:41:00
9386	05	31.9	64.5	473	2022-08-26 17:11:00
9387	05	31.7	64.1	434	2022-08-26 17:41:00
9388	05	31.4	64	648	2022-08-26 18:11:00
9389	05	31.1	63.9	1365	2022-08-26 18:41:00
9390	05	31	63.8	422	2022-08-26 19:11:00
9391	05	30.8	63.6	598	2022-08-26 19:41:00
9392	05	31	64	1441	2022-08-26 20:11:00
9393	05	31.5	64.7	2484	2022-08-26 20:41:00
9394	05	31.7	65.2	1429	2022-08-26 21:11:00
9395	05	31.7	65.6	1613	2022-08-26 21:41:00

## Sheet: 6
NO	Number of hive	Temperature	Humidity	CO₂	Time
10031	06	29.9	66.2	865	2022-08-01 00:07:00
10032	06	29.8	66	819	2022-08-01 00:37:00
10033	06	29.9	66.2	1015	2022-08-01 01:07:00
10034	06	30	66.1	1264	2022-08-01 01:38:00
10035	06	29.9	65.9	645	2022-08-01 02:08:00
10036	06	30.1	66.2	1204	2022-08-01 02:38:00
10037	06	30.3	66.3	714	2022-08-01 03:08:00
10038	06	30	66.4	1388	2022-08-01 03:38:00
10039	06	29.9	66.2	841	2022-08-01 04:08:00
10040	06	29.9	66.1	1359	2022-08-01 04:38:00
10041	06	30.1	66.3	904	2022-08-01 05:08:00
10042	06	30.2	66.3	1247	2022-08-01 05:38:00
10043	06	30.2	66.2	1822	2022-08-01 06:08:00
10044	06	30.3	66.4	1169	2022-08-01 06:38:00
10045	06	30.1	66.3	802	2022-08-01 07:08:00
10046	06	30.2	66.4	864	2022-08-01 07:38:00
10047	06	30.2	66.4	311	2022-08-01 08:08:00
10048	06	30.5	66.4	450	2022-08-01 08:38:00
10049	06	30.3	66.2	332	2022-08-01 09:08:00
10050	06	30.3	66.2	1118	2022-08-01 09:38:00
10051	06	30.1	66.1	476	2022-08-01 10:08:00
10052	06	30.1	66.1	451	2022-08-01 10:38:00
10053	06	30.3	66	807	2022-08-01 11:08:00
10054	06	30.3	66.1	711	2022-08-01 11:38:00
10055	06	30.1	66.3	883	2022-08-01 12:08:00
10056	06	30	66.4	488	2022-08-01 12:38:00
10057	06	29.9	66.4	364	2022-08-01 13:08:00
10058	06	29.7	66.5	1161	2022-08-01 13:38:00
10059	06	29.9	66.5	461	2022-08-01 14:08:00
10060	06	30.1	66.6	415	2022-08-01 14:38:00
10061	06	30.1	66.7	1422	2022-08-01 15:08:00
10062	06	30.2	66.6	755	2022-08-01 15:38:00
10063	06	30.3	66.7	909	2022-08-01 16:08:00
10064	06	30.4	66.6	427	2022-08-01 16:38:00
10065	06	30.7	66.5	328	2022-08-01 17:08:00
10066	06	30.5	66.6	1767	2022-08-01 17:38:00
10067	06	30.4	66.6	203	2022-08-01 18:08:00
10068	06	30.2	66.3	837	2022-08-01 18:38:00
10069	06	29.8	66.3	266	2022-08-01 19:08:00
10070	06	29.5	66.2	287	2022-08-01 19:39:00
10071	06	29.6	66.2	880	2022-08-01 20:09:00
10072	06	29.7	66.4	2927	2022-08-01 20:39:00
10073	06	30	66.5	2228	2022-08-01 21:09:00
10074	06	30.4	66.7	1813	2022-08-01 21:39:00
10075	06	30.4	66.5	1214	2022-08-01 22:09:00
10076	06	30	66.4	995	2022-08-01 22:39:00
10077	06	30	66.5	676	2022-08-01 23:09:00
10078	06	29.9	66.4	1492	2022-08-01 23:39:00
10079	06	30.3	66.6	1671	2022-08-02 00:09:00
10080	06	30.8	67	827	2022-08-02 00:39:00
10081	06	30.3	66.6	1057	2022-08-02 01:09:00
10082	06	29.9	66.4	721	2022-08-02 01:39:00
10083	06	30.3	66.6	1942	2022-08-02 02:09:00
10084	06	30.9	67	1708	2022-08-02 02:39:00
10085	06	30.3	66.6	1124	2022-08-02 03:09:00
10086	06	30.3	66.6	1659	2022-08-02 03:39:00
10087	06	30.5	66.8	1079	2022-08-02 04:09:00
10088	06	30.6	66.7	1858	2022-08-02 04:39:00
10089	06	30.2	66.5	1428	2022-08-02 05:09:00
10090	06	30	66.5	966	2022-08-02 05:39:00
10091	06	29.9	66.4	1094	2022-08-02 06:09:00
10092	06	30.3	66.6	2351	2022-08-02 06:39:00
10093	06	30.7	66.7	1952	2022-08-02 07:09:00
10094	06	30.3	66.6	1075	2022-08-02 07:39:00
10095	06	30	66.4	1504	2022-08-02 08:09:00
10096	06	29.8	66.5	534	2022-08-02 08:39:00
10097	06	29.7	66.5	1033	2022-08-02 09:09:00
10098	06	29.6	66.5	1425	2022-08-02 09:39:00
10099	06	29.5	66.5	761	2022-08-02 10:09:00
10100	06	29	66.2	876	2022-08-02 10:39:00
10101	06	28.1	65.8	551	2022-08-02 11:09:00
10102	06	27.8	65.7	1467	2022-08-02 11:39:00
10103	06	28	65.7	835	2022-08-02 12:09:00
10104	06	28.1	65.5	1512	2022-08-02 12:39:00
10105	06	28.1	65.4	1197	2022-08-02 13:09:00
10106	06	28.4	65.3	620	2022-08-02 13:40:00
10107	06	28.1	65.2	992	2022-08-02 14:10:00
10108	06	28.1	65.1	520	2022-08-02 14:40:00
10109	06	28.2	65	630	2022-08-02 15:10:00
10110	06	28.2	64.8	476	2022-08-02 15:40:00
10111	06	28.4	64.9	648	2022-08-02 16:10:00
10112	06	29.2	65.1	340	2022-08-02 16:40:00
10113	06	29.3	65	1119	2022-08-02 17:10:00
10114	06	29.4	65.1	411	2022-08-02 17:40:00
10115	06	29.2	65	254	2022-08-02 18:10:00
10116	06	28.9	64.6	903	2022-08-02 18:40:00
10117	06	28.6	64.6	782	2022-08-02 19:10:00
10118	06	28.5	64.3	244	2022-08-02 19:40:00
10119	06	28.4	64.3	1058	2022-08-02 20:10:00
10120	06	28.9	64.6	2479	2022-08-02 20:40:00
10121	06	29.3	65	2187	2022-08-02 21:10:00
10122	06	29.8	65.4	2767	2022-08-02 21:40:00
10123	06	29.9	65.5	1056	2022-08-02 22:10:00
10124	06	30	65.6	1851	2022-08-02 22:40:00
10125	06	30	65.7	755	2022-08-02 23:10:00
10126	06	29.8	65.6	1518	2022-08-02 23:40:00
10127	06	29.7	65.6	1296	2022-08-03 00:10:00
10128	06	29.6	65.7	1106	2022-08-03 00:40:00
10129	06	29.6	65.7	884	2022-08-03 01:10:00
10130	06	29.7	65.7	815	2022-08-03 01:40:00
10131	06	29.7	65.7	1228	2022-08-03 02:10:00
10132	06	29.8	65.7	1216	2022-08-03 02:40:00
10133	06	29.9	65.6	942	2022-08-03 03:10:00
10134	06	30	65.7	801	2022-08-03 03:40:00
10135	06	29.8	65.7	1194	2022-08-03 04:10:00
10136	06	30	65.6	700	2022-08-03 04:40:00
10137	06	30	65.7	1295	2022-08-03 05:10:00
10138	06	30	65.7	1143	2022-08-03 05:40:00
10139	06	30.2	65.8	1772	2022-08-03 06:10:00
10140	06	30.5	65.7	1440	2022-08-03 06:40:00
10141	06	30.5	65.9	578	2022-08-03 07:10:00
10142	06	30.1	65.9	1260	2022-08-03 07:41:00
10143	06	30.2	65.7	1583	2022-08-03 08:11:00
10144	06	29.9	65.7	1178	2022-08-03 08:41:00
10145	06	29.6	65.6	1189	2022-08-03 09:11:00
10146	06	29.7	65.6	1317	2022-08-03 09:41:00
10147	06	29.6	65.5	1186	2022-08-03 10:11:00
10148	06	29.6	65.6	617	2022-08-03 10:41:00
10149	06	29.6	65.6	559	2022-08-03 11:11:00
10150	06	29.3	65.5	438	2022-08-03 11:41:00
10151	06	29.1	65.5	434	2022-08-03 12:11:00
10152	06	29	65.5	1103	2022-08-03 12:41:00
10153	06	28.9	65.4	465	2022-08-03 13:11:00
10154	06	28.8	65.2	568	2022-08-03 13:41:00
10155	06	28.9	65.1	426	2022-08-03 14:11:00
10156	06	29	64.9	606	2022-08-03 14:41:00
10157	06	28.8	64.9	1465	2022-08-03 15:11:00
10158	06	29	64.9	1001	2022-08-03 15:41:00
10159	06	29.4	65	622	2022-08-03 16:11:00
10160	06	29.6	65	1324	2022-08-03 16:41:00
10161	06	29.3	64.7	689	2022-08-03 17:11:00
10162	06	29.5	64.8	361	2022-08-03 17:41:00
10163	06	29.3	64.8	472	2022-08-03 18:11:00
10164	06	29.4	65	840	2022-08-03 18:41:00
10165	06	29.4	64.9	830	2022-08-03 19:11:00
10166	06	29.2	64.9	314	2022-08-03 19:41:00
10167	06	29.1	64.9	1197	2022-08-03 20:11:00
10168	06	29.2	64.9	1764	2022-08-03 20:41:00
10169	06	29.4	65.1	1779	2022-08-03 21:11:00
10170	06	29.3	65.1	932	2022-08-03 21:41:00
10171	06	29.2	65	391	2022-08-03 22:11:00
10172	06	29.1	65	715	2022-08-03 22:41:00
10173	06	29	65.1	925	2022-08-03 23:11:00
10174	06	28.9	65.1	1363	2022-08-03 23:41:00
10175	06	28.8	65.1	628	2022-08-04 00:11:00
10176	06	28.9	65.1	372	2022-08-04 00:41:00
10177	06	29	65.2	1061	2022-08-04 01:11:00
10178	06	28.8	65.2	715	2022-08-04 01:42:00
10179	06	29.1	65.3	1898	2022-08-04 02:12:00
10180	06	29.2	65.3	813	2022-08-04 02:42:00
10181	06	29	65.3	861	2022-08-04 03:12:00
10182	06	29.1	65.2	1519	2022-08-04 03:42:00
10183	06	28.9	65.2	1362	2022-08-04 04:12:00
10184	06	29	65.2	1014	2022-08-04 04:42:00
10185	06	29.3	65.4	852	2022-08-04 05:12:00
10186	06	29.5	65.5	1407	2022-08-04 05:42:00
10187	06	29.4	65.4	1264	2022-08-04 06:12:00
10188	06	29.7	65.5	2166	2022-08-04 06:42:00
10189	06	29.6	65.6	1441	2022-08-04 07:12:00
10190	06	29.9	65.7	1680	2022-08-04 07:42:00
10191	06	30	65.7	809	2022-08-04 08:12:00
10192	06	29.9	65.5	1481	2022-08-04 08:42:00
10193	06	29.7	65.6	1001	2022-08-04 09:12:00
10194	06	29.6	65.5	453	2022-08-04 09:42:00
10195	06	29.5	65.4	1447	2022-08-04 10:12:00
10196	06	29.4	65.6	725	2022-08-04 10:42:00
10197	06	29.1	65.3	733	2022-08-04 11:12:00
10198	06	28.8	65	1542	2022-08-04 11:42:00
10199	06	28.5	64.8	819	2022-08-04 12:12:00
10200	06	28.5	64.7	1001	2022-08-04 12:42:00
10201	06	28.6	64.5	1298	2022-08-04 13:12:00
10202	06	28.9	64.6	493	2022-08-04 13:42:00
10203	06	28.8	64.4	750	2022-08-04 14:12:00
10204	06	29.2	64.4	872	2022-08-04 14:42:00
10205	06	29.4	64.3	464	2022-08-04 15:12:00
10206	06	29.2	64.2	1134	2022-08-04 15:42:00
10207	06	29.3	64.2	1082	2022-08-04 16:12:00
10208	06	29.8	64.6	443	2022-08-04 16:42:00
10209	06	29.8	64.5	466	2022-08-04 17:12:00
10210	06	29.9	64.3	550	2022-08-04 17:42:00
10211	06	30	64.1	684	2022-08-04 18:12:00
10212	06	29.8	63.9	953	2022-08-04 18:42:00
10213	06	29.4	63.7	659	2022-08-04 19:12:00
10214	06	29.4	63.7	1247	2022-08-04 19:42:00
10215	06	29.3	63.6	868	2022-08-04 20:13:00
10216	06	29.2	63.6	2627	2022-08-04 20:43:00
10217	06	29.2	63.6	1197	2022-08-04 21:13:00
10218	06	29	63.4	458	2022-08-04 21:43:00
10219	06	28.8	63.3	676	2022-08-04 22:13:00
10220	06	28.6	63.1	817	2022-08-04 22:43:00
10221	06	28.6	63.1	555	2022-08-04 23:13:00
10222	06	28.8	63.3	694	2022-08-04 23:43:00
10223	06	29.4	63.7	1422	2022-08-05 00:13:00
10224	06	29.8	64	1156	2022-08-05 00:43:00
10225	06	29.8	64	846	2022-08-05 01:13:00
10226	06	30	64.2	464	2022-08-05 01:43:00
10227	06	29.4	63.9	1141	2022-08-05 02:13:00
10228	06	29.6	64.2	1281	2022-08-05 02:43:00
10229	06	29.8	64.2	1395	2022-08-05 03:13:00
10230	06	29.9	64.2	766	2022-08-05 03:43:00
10231	06	29.7	64.2	1029	2022-08-05 04:13:00
10232	06	29.7	64.2	1261	2022-08-05 04:43:00
10233	06	30	64.3	2181	2022-08-05 05:13:00
10234	06	30.4	64.7	1383	2022-08-05 05:43:00
10235	06	30.4	64.7	1958	2022-08-05 06:13:00
10236	06	30.2	64.7	1328	2022-08-05 06:43:00
10237	06	30.2	64.7	1646	2022-08-05 07:13:00
10238	06	30.2	64.6	631	2022-08-05 07:43:00
10239	06	30.2	64.5	1578	2022-08-05 08:13:00
10240	06	30.4	64.7	1588	2022-08-05 08:43:00
10241	06	30.2	64.5	1349	2022-08-05 09:13:00
10242	06	30.1	64.7	1198	2022-08-05 09:43:00
10243	06	29.8	64.5	1255	2022-08-05 10:13:00
10244	06	29.8	64.3	846	2022-08-05 10:43:00
10245	06	29.6	64.3	641	2022-08-05 11:13:00
10246	06	29.1	63.9	938	2022-08-05 11:43:00
10247	06	29.2	64	545	2022-08-05 12:13:00
10248	06	29.1	63.9	755	2022-08-05 12:43:00
10249	06	29.1	63.7	1316	2022-08-05 13:13:00
10250	06	29.4	63.8	1448	2022-08-05 13:43:00
10251	06	29.3	63.7	1280	2022-08-05 14:14:00
10252	06	29.3	63.6	841	2022-08-05 14:44:00
10253	06	29.3	63.6	1013	2022-08-05 15:14:00
10254	06	29.7	63.6	892	2022-08-05 15:44:00
10255	06	30.2	63.7	593	2022-08-05 16:14:00
10256	06	30.6	63.9	842	2022-08-05 16:44:00
10257	06	30.5	63.6	764	2022-08-05 17:14:00
10258	06	30.1	63.4	533	2022-08-05 17:44:00
10259	06	30.2	63.6	1665	2022-08-05 18:14:00
10260	06	30	63.4	355	2022-08-05 18:44:00
10261	06	29.9	63.5	295	2022-08-05 19:14:00
10262	06	29.9	63.6	345	2022-08-05 19:44:00
10263	06	29.9	63.5	707	2022-08-05 20:14:00
10264	06	29.9	63.5	1672	2022-08-05 20:44:00
10265	06	29.9	63.6	502	2022-08-05 21:14:00
10266	06	29.8	63.6	868	2022-08-05 21:44:00
10267	06	29.8	63.6	1276	2022-08-05 22:14:00
10268	06	29.8	63.6	866	2022-08-05 22:44:00
10269	06	30	63.8	1470	2022-08-05 23:14:00
10270	06	29.8	63.6	705	2022-08-05 23:44:00
10271	06	29.6	63.6	1765	2022-08-06 00:14:00
10272	06	29.5	63.7	1499	2022-08-06 00:44:00
10273	06	29.9	64	1124	2022-08-06 01:14:00
10274	06	30	63.9	810	2022-08-06 01:44:00
10275	06	29.7	63.9	546	2022-08-06 02:14:00
10276	06	29.5	63.8	807	2022-08-06 02:44:00
10277	06	29.7	64	1779	2022-08-06 03:14:00
10278	06	30.1	64.2	989	2022-08-06 03:44:00
10279	06	30.4	64.3	473	2022-08-06 04:14:00
10280	06	30.6	64.3	894	2022-08-06 04:44:00
10281	06	30.2	64.2	1342	2022-08-06 05:14:00
10282	06	30.1	64.1	1234	2022-08-06 05:44:00
10283	06	30.5	64.2	1124	2022-08-06 06:14:00
10284	06	30.7	64.4	1756	2022-08-06 06:44:00
10285	06	30.6	64.2	886	2022-08-06 07:14:00
10286	06	30.3	64	1742	2022-08-06 07:44:00
10287	06	30.5	64.3	1748	2022-08-06 08:14:00
10288	06	30.3	64.1	508	2022-08-06 08:45:00
10289	06	30.2	64.1	667	2022-08-06 09:15:00
10290	06	30.2	63.9	908	2022-08-06 09:45:00
10291	06	30.1	64	693	2022-08-06 10:15:00
10292	06	30	63.9	814	2022-08-06 10:45:00
10293	06	29.6	63.8	1458	2022-08-06 11:15:00
10294	06	29.6	63.6	1370	2022-08-06 11:45:00
10295	06	29.3	63.4	599	2022-08-06 12:15:00
10296	06	29.2	63.2	593	2022-08-06 12:45:00
10297	06	29.3	63.1	704	2022-08-06 13:15:00
10298	06	29.5	63.1	899	2022-08-06 13:45:00
10299	06	29.4	62.9	845	2022-08-06 14:15:00
10300	06	29.4	62.9	1023	2022-08-06 14:45:00
10301	06	29.4	62.8	782	2022-08-06 15:15:00
10302	06	29.7	62.9	567	2022-08-06 15:45:00
10303	06	29.5	62.8	1284	2022-08-06 16:15:00
10304	06	29.8	62.8	1447	2022-08-06 16:45:00
10305	06	29.9	62.9	983	2022-08-06 17:15:00
10306	06	29.8	62.8	512	2022-08-06 17:45:00
10307	06	29.4	62.5	421	2022-08-06 18:15:00
10308	06	29.4	62.3	861	2022-08-06 18:45:00
10309	06	29.4	62.3	912	2022-08-06 19:15:00
10310	06	29.2	62.3	709	2022-08-06 19:45:00
10311	06	29.1	62.2	231	2022-08-06 20:15:00
10312	06	29	62.1	1166	2022-08-06 20:45:00
10313	06	29	62.2	763	2022-08-06 21:15:00
10314	06	29	62.1	496	2022-08-06 21:45:00
10315	06	28.9	62.1	519	2022-08-06 22:15:00
10316	06	28.8	62.1	445	2022-08-06 22:45:00
10317	06	28.8	62.1	831	2022-08-06 23:15:00
10318	06	28.8	61.9	554	2022-08-06 23:45:00
10319	06	28.7	61.8	597	2022-08-07 00:15:00
10320	06	28.7	61.7	619	2022-08-07 00:45:00
10321	06	28.7	61.7	356	2022-08-07 01:15:00
10322	06	28.5	61.5	741	2022-08-07 01:45:00
10323	06	28.4	61.4	928	2022-08-07 02:16:00
10324	06	28.5	61.5	1035	2022-08-07 02:46:00
10325	06	28.8	61.7	832	2022-08-07 03:16:00
10326	06	29.1	61.9	709	2022-08-07 03:46:00
10327	06	29.4	62.1	1408	2022-08-07 04:16:00
10328	06	29.8	62.1	1393	2022-08-07 04:46:00
10329	06	29.8	62.1	671	2022-08-07 05:16:00
10330	06	29.9	62.2	1662	2022-08-07 05:46:00
10331	06	30.2	62.5	1788	2022-08-07 06:16:00
10332	06	30.5	62.4	1579	2022-08-07 06:46:00
10333	06	30.3	62.3	681	2022-08-07 07:16:00
10334	06	30.6	62.4	1398	2022-08-07 07:46:00
10335	06	30.6	62.7	868	2022-08-07 08:16:00
10336	06	30.6	62.5	969	2022-08-07 08:46:00
10337	06	30.4	62.5	1729	2022-08-07 09:16:00
10338	06	30.4	62.5	755	2022-08-07 09:46:00
10339	06	30.2	62.5	1318	2022-08-07 10:16:00
10340	06	30	62.4	691	2022-08-07 10:46:00
10341	06	29.8	62.4	828	2022-08-07 11:16:00
10342	06	29.9	62.4	1039	2022-08-07 11:46:00
10343	06	29.9	62.5	1326	2022-08-07 12:16:00
10344	06	29.6	62.4	819	2022-08-07 12:46:00
10345	06	29.6	62.2	973	2022-08-07 13:16:00
10346	06	29.6	62.1	488	2022-08-07 13:46:00
10347	06	29.3	62.1	1214	2022-08-07 14:16:00
10348	06	29.3	62.1	1634	2022-08-07 14:46:00
10349	06	29.3	62	546	2022-08-07 15:16:00
10350	06	29.2	62.1	1590	2022-08-07 15:46:00
10351	06	29.2	62	835	2022-08-07 16:16:00
10352	06	29	61.8	801	2022-08-07 16:46:00
10353	06	29.1	61.9	1263	2022-08-07 17:16:00
10354	06	29.3	62.1	1389	2022-08-07 17:46:00
10355	06	29.7	62.1	802	2022-08-07 18:16:00
10356	06	30.2	62.4	307	2022-08-07 18:46:00
10357	06	30.1	62.4	455	2022-08-07 19:16:00
10358	06	30.2	62.6	1088	2022-08-07 19:46:00
10359	06	30	62.4	1745	2022-08-07 20:16:00
10360	06	30	62.6	1019	2022-08-07 20:47:00
10361	06	30.2	62.7	2093	2022-08-07 21:17:00
10362	06	30.2	62.7	499	2022-08-07 21:47:00
10363	06	30.2	62.8	1602	2022-08-07 22:17:00
10364	06	30.2	62.8	1280	2022-08-07 22:47:00
10365	06	30.1	62.6	627	2022-08-07 23:17:00
10366	06	30.1	62.5	1969	2022-08-07 23:47:00
10367	06	30.4	62.8	1099	2022-08-08 00:17:00
10368	06	30.6	63	1741	2022-08-08 00:47:00
10369	06	30.8	63	768	2022-08-08 01:17:00
10370	06	30.9	63.1	1076	2022-08-08 01:47:00
10371	06	30.9	63.1	1329	2022-08-08 02:17:00
10372	06	30.9	63.1	546	2022-08-08 02:47:00
10373	06	30.4	62.8	1301	2022-08-08 03:17:00
10374	06	30.6	63	995	2022-08-08 03:47:00
10375	06	30.7	63.1	849	2022-08-08 04:17:00
10376	06	30.7	63.2	1204	2022-08-08 04:47:00
10377	06	30.9	63.3	623	2022-08-08 05:17:00
10378	06	31.1	63.3	1815	2022-08-08 05:47:00
10379	06	31.3	63.3	1614	2022-08-08 06:17:00
10380	06	31.2	63.3	1479	2022-08-08 06:47:00
10381	06	31	63.3	1649	2022-08-08 07:17:00
10382	06	30.6	63.1	1568	2022-08-08 07:47:00
10383	06	30.5	63.2	884	2022-08-08 08:17:00
10384	06	30.3	63	1134	2022-08-08 08:47:00
10385	06	29.9	62.8	762	2022-08-08 09:17:00
10386	06	29.8	63	1061	2022-08-08 09:47:00
10387	06	30.2	63.1	1267	2022-08-08 10:17:00
10388	06	30.3	62.9	825	2022-08-08 10:47:00
10389	06	30	62.9	933	2022-08-08 11:17:00
10390	06	29.8	62.8	1281	2022-08-08 11:47:00
10391	06	29.6	62.6	1166	2022-08-08 12:17:00
10392	06	29.5	62.5	756	2022-08-08 12:47:00
10393	06	29.5	62.4	1714	2022-08-08 13:17:00
10394	06	29.8	62.5	1536	2022-08-08 13:47:00
10395	06	29.7	62.5	963	2022-08-08 14:17:00
10396	06	29.8	62.6	1104	2022-08-08 14:48:00
10397	06	29.9	62.7	961	2022-08-08 15:18:00
10398	06	30.1	62.9	1592	2022-08-08 15:48:00
10399	06	30.5	63	823	2022-08-08 16:18:00
10400	06	30.6	62.9	865	2022-08-08 16:48:00
10401	06	30.2	62.8	351	2022-08-08 17:18:00
10402	06	30	62.7	481	2022-08-08 17:48:00
10403	06	29.9	62.6	372	2022-08-08 18:18:00
10404	06	29.7	62.5	671	2022-08-08 18:48:00
10405	06	29.6	62.5	390	2022-08-08 19:18:00
10406	06	29.6	62.5	600	2022-08-08 19:48:00
10407	06	29.8	62.7	756	2022-08-08 20:18:00
10408	06	30	62.7	2088	2022-08-08 20:48:00
10409	06	30.2	62.9	3568	2022-08-08 21:18:00
10410	06	30.6	63.1	2844	2022-08-08 21:48:00
10411	06	30.6	63	1996	2022-08-08 22:18:00
10412	06	30.7	63.1	2025	2022-08-08 22:48:00
10413	06	30.6	63	1140	2022-08-08 23:18:00
10414	06	30.7	63	1871	2022-08-08 23:48:00
10415	06	30.6	63	913	2022-08-09 00:18:00
10416	06	30.4	62.7	1535	2022-08-09 00:48:00
10417	06	30.6	62.9	1139	2022-08-09 01:18:00
10418	06	30.5	62.8	1172	2022-08-09 01:48:00
10419	06	30.5	62.6	1556	2022-08-09 02:18:00
10420	06	30.5	62.6	1819	2022-08-09 02:48:00
10421	06	30.4	62.5	1525	2022-08-09 03:18:00
10422	06	30.3	62.4	1170	2022-08-09 03:48:00
10423	06	30.2	62.3	1548	2022-08-09 04:18:00
10424	06	30.2	62.3	681	2022-08-09 04:48:00
10425	06	30	62.2	1250	2022-08-09 05:18:00
10426	06	30.1	62.3	1626	2022-08-09 05:48:00
10427	06	30.3	62.3	1937	2022-08-09 06:18:00
10428	06	30.3	62.3	1317	2022-08-09 06:48:00
10429	06	30.1	62.3	1444	2022-08-09 07:18:00
10430	06	30	62.2	1507	2022-08-09 07:48:00
10431	06	29.7	62.1	1175	2022-08-09 08:18:00
10432	06	29.5	62	1498	2022-08-09 08:48:00
10433	06	29.4	62	1399	2022-08-09 09:19:00
10434	06	29.6	62	1599	2022-08-09 09:49:00
10435	06	29.6	62	824	2022-08-09 10:19:00
10436	06	29.4	61.9	1423	2022-08-09 10:49:00
10437	06	29.4	61.8	433	2022-08-09 11:19:00
10438	06	29.2	61.8	1123	2022-08-09 11:49:00
10439	06	29.5	61.8	1226	2022-08-09 12:19:00
10440	06	23.8	60	192	2022-08-09 12:49:00
10441	06	27.2	62.1	342	2022-08-09 13:19:00
10442	06	30.9	62.4	1588	2022-08-09 13:49:00
10443	06	33.2	62.6	1088	2022-08-09 14:19:00
10444	06	33.8	62.7	598	2022-08-09 14:49:00
10445	06	34	62.9	2648	2022-08-09 15:19:00
10446	06	33.6	62.6	532	2022-08-09 15:49:00
10447	06	33.2	62.5	828	2022-08-09 16:19:00
10448	06	32.9	62.5	442	2022-08-09 16:49:00
10449	06	26.4	60.6	1037	2022-08-09 17:19:00
10450	06	28.8	61.8	901	2022-08-09 17:49:00
10451	06	32.1	62.4	356	2022-08-09 18:19:00
10452	06	34.2	62.5	376	2022-08-09 18:49:00
10453	06	34.2	62.7	429	2022-08-09 19:19:00
10454	06	34	62.4	328	2022-08-09 19:49:00
10455	06	33.5	62.3	1638	2022-08-09 20:19:00
10456	06	33.1	62.3	1263	2022-08-09 20:49:00
10457	06	33	62.3	448	2022-08-09 21:19:00
10458	06	32.9	62.2	485	2022-08-09 21:49:00
10459	06	33.1	62.4	310	2022-08-09 22:19:00
10460	06	33.4	62.5	377	2022-08-09 22:49:00
10461	06	33.8	62.6	585	2022-08-09 23:19:00
10462	06	33.1	61.9	370	2022-08-09 23:49:00
10463	06	32.9	62.1	333	2022-08-10 00:19:00
10464	06	32.8	62.1	424	2022-08-10 00:49:00
10465	06	32.7	62	385	2022-08-10 01:19:00
10466	06	32.5	61.9	426	2022-08-10 01:49:00
10467	06	32.8	62	390	2022-08-10 02:19:00
10468	06	32.8	62	516	2022-08-10 02:50:00
10469	06	32.7	61.8	536	2022-08-10 03:20:00
10470	06	32.6	61.7	291	2022-08-10 03:50:00
10471	06	32.6	61.7	414	2022-08-10 04:20:00
10472	06	32.5	61.5	752	2022-08-10 04:50:00
10473	06	32.4	61.5	524	2022-08-10 05:20:00
10474	06	32.5	61.7	813	2022-08-10 05:50:00
10475	06	32.5	61.6	651	2022-08-10 06:20:00
10476	06	32.3	61.6	291	2022-08-10 06:50:00
10477	06	32.3	61.6	336	2022-08-10 07:20:00
10478	06	32.2	61.5	848	2022-08-10 07:50:00
10479	06	32.2	61.6	713	2022-08-10 08:20:00
10480	06	32.2	61.5	409	2022-08-10 08:50:00
10481	06	32.2	61.6	186	2022-08-10 09:20:00
10482	06	32	61.4	433	2022-08-10 09:50:00
10483	06	31.4	61.2	279	2022-08-10 10:20:00
10484	06	31.2	61.2	337	2022-08-10 10:50:00
10485	06	30.8	61	515	2022-08-10 11:20:00
10486	06	30.8	61.1	516	2022-08-10 11:50:00
10487	06	30.7	61	251	2022-08-10 12:20:00
10488	06	30.8	61.1	297	2022-08-10 12:50:00
10489	06	30.6	61	133	2022-08-10 13:20:00
10490	06	30.6	61.1	312	2022-08-10 13:50:00
10491	06	30.5	61.2	550	2022-08-10 14:20:00
10492	06	30.4	61	871	2022-08-10 14:50:00
10493	06	30.3	61.2	109	2022-08-10 15:20:00
10494	06	30.3	61.2	128	2022-08-10 15:50:00
10495	06	30.5	61.2	669	2022-08-10 16:20:00
10496	06	30.3	61.2	910	2022-08-10 16:50:00
10497	06	30.2	61.3	564	2022-08-10 17:20:00
10498	06	30	61.1	444	2022-08-10 17:50:00
10499	06	30	61.3	69	2022-08-10 18:20:00
10500	06	30	61.1	264	2022-08-10 18:50:00
10501	06	29.7	61.1	722	2022-08-10 19:20:00
10502	06	29.8	61.1	359	2022-08-10 19:50:00
10503	06	29.7	61.2	638	2022-08-10 20:20:00
10504	06	29.9	61.4	1137	2022-08-10 20:51:00
10505	06	30	61.5	1331	2022-08-10 21:21:00
10506	06	29.9	61.5	862	2022-08-10 21:51:00
10507	06	29.8	61.3	741	2022-08-10 22:21:00
10508	06	29.7	61.3	819	2022-08-10 22:51:00
10509	06	29.7	61.2	1225	2022-08-10 23:21:00
10510	06	29.7	61.1	739	2022-08-10 23:51:00
10511	06	29.7	61.1	267	2022-08-11 00:21:00
10512	06	29.6	61.1	318	2022-08-11 00:51:00
10513	06	30	61.4	591	2022-08-11 01:21:00
10514	06	30.5	61.5	1590	2022-08-11 01:51:00
10515	06	30.3	61.4	432	2022-08-11 02:21:00
10516	06	30.1	61.6	1105	2022-08-11 02:51:00
10517	06	30.5	61.8	1330	2022-08-11 03:21:00
10518	06	30.6	61.9	744	2022-08-11 03:51:00
10519	06	30.5	61.8	1590	2022-08-11 04:21:00
10520	06	30.5	61.8	1310	2022-08-11 04:51:00
10521	06	30.6	61.8	1418	2022-08-11 05:21:00
10522	06	30.9	62	1437	2022-08-11 05:51:00
10523	06	31.1	62.3	2065	2022-08-11 06:21:00
10524	06	30.9	62.1	1274	2022-08-11 06:51:00
10525	06	30.7	62.1	1042	2022-08-11 07:21:00
10526	06	30.8	62.2	1322	2022-08-11 07:51:00
10527	06	30.7	62.3	815	2022-08-11 08:21:00
10528	06	30.5	62.1	1052	2022-08-11 08:51:00
10529	06	30.4	62.3	902	2022-08-11 09:21:00
10530	06	30.3	62.4	687	2022-08-11 09:51:00
10531	06	30.2	62.4	732	2022-08-11 10:21:00
10532	06	30.1	62.4	901	2022-08-11 10:51:00
10533	06	30.2	62.3	235	2022-08-11 11:21:00
10534	06	30.2	62.3	249	2022-08-11 11:51:00
10535	06	30.3	62.2	361	2022-08-11 12:21:00
10536	06	30.6	62.4	399	2022-08-11 12:51:00
10537	06	30.8	62.6	312	2022-08-11 13:21:00
10538	06	30.7	62.5	196	2022-08-11 13:51:00
10539	06	30.8	62.6	186	2022-08-11 14:21:00
10540	06	30.6	62.4	463	2022-08-11 14:51:00
10541	06	30.7	62.4	256	2022-08-11 15:22:00
10542	06	30.7	62.4	181	2022-08-11 15:52:00
10543	06	30.6	62.3	534	2022-08-11 16:22:00
10544	06	30.6	62.3	284	2022-08-11 16:52:00
10545	06	30.7	62.2	236	2022-08-11 17:22:00
10546	06	30.6	62.1	942	2022-08-11 17:52:00
10547	06	30.6	62.1	784	2022-08-11 18:22:00
10548	06	30.6	62	1060	2022-08-11 18:52:00
10549	06	30.5	61.9	151	2022-08-11 19:22:00
10550	06	30.5	61.9	722	2022-08-11 19:52:00
10551	06	30.5	61.8	1733	2022-08-11 20:22:00
10552	06	30.5	62.1	2853	2022-08-11 20:52:00
10553	06	30.6	62.1	414	2022-08-11 21:22:00
10554	06	30.4	61.8	690	2022-08-11 21:52:00
10555	06	30.3	61.8	419	2022-08-11 22:22:00
10556	06	30.2	61.7	429	2022-08-11 22:52:00
10557	06	30.2	61.6	277	2022-08-11 23:22:00
10558	06	30.2	61.5	454	2022-08-11 23:52:00
10559	06	30.3	61.6	434	2022-08-12 00:22:00
10560	06	30.2	61.5	339	2022-08-12 00:52:00
10561	06	30.5	61.7	1318	2022-08-12 01:22:00
10562	06	30.7	61.6	565	2022-08-12 01:52:00
10563	06	30.8	61.8	485	2022-08-12 02:22:00
10564	06	30.8	61.7	1004	2022-08-12 02:52:00
10565	06	30.8	61.7	571	2022-08-12 03:22:00
10566	06	31	61.8	701	2022-08-12 03:52:00
10567	06	31	61.8	1635	2022-08-12 04:22:00
10568	06	31.2	61.8	1115	2022-08-12 04:52:00
10569	06	31.1	61.6	760	2022-08-12 05:22:00
10570	06	31.2	61.8	1015	2022-08-12 05:52:00
10571	06	31.3	61.8	709	2022-08-12 06:22:00
10572	06	31.4	61.8	755	2022-08-12 06:52:00
10573	06	31.4	61.8	666	2022-08-12 07:22:00
10574	06	31.4	62	541	2022-08-12 07:52:00
10575	06	31.5	62.1	709	2022-08-12 08:22:00
10576	06	31.5	62.2	540	2022-08-12 08:52:00
10577	06	31.4	62.2	858	2022-08-12 09:23:00
10578	06	31.3	62.3	747	2022-08-12 09:53:00
10579	06	31.4	62.3	491	2022-08-12 10:23:00
10580	06	31.4	62.2	539	2022-08-12 10:53:00
10581	06	31.3	62.2	304	2022-08-12 11:23:00
10582	06	31.2	62.3	338	2022-08-12 11:53:00
10583	06	31.3	62.4	561	2022-08-12 12:23:00
10584	06	31.2	62.2	766	2022-08-12 12:53:00
10585	06	31.2	62.2	478	2022-08-12 13:23:00
10586	06	31.3	62.3	349	2022-08-12 13:53:00
10587	06	31.1	62.3	430	2022-08-12 14:23:00
10588	06	30.9	62.3	403	2022-08-12 14:53:00
10589	06	30.9	62.3	562	2022-08-12 15:23:00
10590	06	31.1	62.6	806	2022-08-12 15:53:00
10591	06	31.2	62.5	1175	2022-08-12 16:23:00
10592	06	31.2	62.7	460	2022-08-12 16:53:00
10593	06	31.2	62.7	1074	2022-08-12 17:23:00
10594	06	31.2	62.7	456	2022-08-12 17:53:00
10595	06	31.2	62.7	690	2022-08-12 18:23:00
10596	06	31.2	62.7	365	2022-08-12 18:53:00
10597	06	31.3	62.8	800	2022-08-12 19:23:00
10598	06	31.1	62.8	784	2022-08-12 19:53:00
10599	06	31.4	63	3815	2022-08-12 20:23:00
10600	06	31.6	63.2	1493	2022-08-12 20:53:00
10601	06	31.6	63.3	849	2022-08-12 21:23:00
10602	06	31.4	63.2	601	2022-08-12 21:53:00
10603	06	31.4	63	885	2022-08-12 22:23:00
10604	06	31.3	62.9	917	2022-08-12 22:53:00
10605	06	31.3	62.9	683	2022-08-12 23:23:00
10606	06	31.2	62.8	706	2022-08-12 23:53:00
10607	06	31.2	62.8	586	2022-08-13 00:23:00
10608	06	31.3	62.8	1318	2022-08-13 00:53:00
10609	06	31.3	62.7	608	2022-08-13 01:23:00
10610	06	31.3	62.6	707	2022-08-13 01:53:00
10611	06	31.2	62.6	641	2022-08-13 02:23:00
10612	06	31.3	62.5	618	2022-08-13 02:54:00
10613	06	31.4	62.4	552	2022-08-13 03:24:00
10614	06	31.3	62.3	689	2022-08-13 03:54:00
10615	06	31.4	62.3	546	2022-08-13 04:24:00
10616	06	31.4	62.3	545	2022-08-13 04:54:00
10617	06	31.4	62.3	645	2022-08-13 05:24:00
10618	06	31.4	62.3	1475	2022-08-13 05:54:00
10619	06	31.6	62.3	1100	2022-08-13 06:24:00
10620	06	31.5	62.2	703	2022-08-13 06:54:00
10621	06	31.5	62.2	418	2022-08-13 07:24:00
10622	06	31.6	62.5	435	2022-08-13 07:54:00
10623	06	31.6	62.7	2765	2022-08-13 08:54:00
10624	06	31.6	62.7	585	2022-08-13 09:24:00
10625	06	31.5	62.8	613	2022-08-13 09:54:00
10626	06	31.5	62.7	736	2022-08-13 10:24:00
10627	06	31	62.5	534	2022-08-13 10:54:00
10628	06	28.1	61.9	451	2022-08-13 11:24:00
10629	06	31.4	62.5	681	2022-08-13 11:54:00
10630	06	33.1	62.6	459	2022-08-13 12:24:00
10631	06	33.1	62.6	806	2022-08-13 12:54:00
10632	06	32.8	62.2	520	2022-08-13 13:24:00
10633	06	32.1	62.3	675	2022-08-13 13:54:00
10634	06	32	62.6	309	2022-08-13 14:24:00
10635	06	31.7	62.2	333	2022-08-13 14:54:00
10636	06	31.5	62.2	428	2022-08-13 15:24:00
10637	06	31.3	62.1	1025	2022-08-13 15:54:00
10638	06	31.2	62.2	645	2022-08-13 16:24:00
10639	06	31.5	62.3	244	2022-08-13 16:54:00
10640	06	31.2	62	420	2022-08-13 17:24:00
10641	06	30.7	62.1	594	2022-08-13 17:54:00
10642	06	30.5	62	295	2022-08-13 18:24:00
10643	06	30.2	62	291	2022-08-13 18:54:00
10644	06	30.1	61.9	363	2022-08-13 19:24:00
10645	06	29.9	61.9	505	2022-08-13 19:54:00
10646	06	29.8	61.9	886	2022-08-13 20:24:00
10647	06	29.8	62	915	2022-08-13 20:54:00
10648	06	29.6	61.9	767	2022-08-13 21:25:00
10649	06	29.5	61.8	496	2022-08-13 21:55:00
10650	06	29.3	61.8	537	2022-08-13 22:25:00
10651	06	29.3	61.7	340	2022-08-13 22:55:00
10652	06	29.3	61.7	403	2022-08-13 23:25:00
10653	06	29.3	61.7	756	2022-08-13 23:55:00
10654	06	29.1	61.6	694	2022-08-14 00:25:00
10655	06	29	61.7	619	2022-08-14 00:55:00
10656	06	29	61.6	469	2022-08-14 01:25:00
10657	06	29.1	61.6	352	2022-08-14 01:55:00
10658	06	28.9	61.6	602	2022-08-14 02:25:00
10659	06	29.1	61.6	417	2022-08-14 02:55:00
10660	06	29.2	61.7	605	2022-08-14 03:25:00
10661	06	29.2	61.6	393	2022-08-14 03:55:00
10662	06	29.3	61.7	715	2022-08-14 04:25:00
10663	06	29.2	61.6	383	2022-08-14 04:55:00
10664	06	29.2	61.7	439	2022-08-14 05:25:00
10665	06	29.2	61.7	728	2022-08-14 05:55:00
10666	06	29.3	61.7	1151	2022-08-14 06:25:00
10667	06	29.3	61.8	336	2022-08-14 06:55:00
10668	06	29.4	61.6	910	2022-08-14 07:25:00
10669	06	29.5	61.7	505	2022-08-14 07:55:00
10670	06	29.6	61.8	882	2022-08-14 08:25:00
10671	06	29.7	61.8	734	2022-08-14 08:55:00
10672	06	29.8	62	403	2022-08-14 09:25:00
10673	06	29.9	61.9	291	2022-08-14 09:55:00
10674	06	30	61.8	255	2022-08-14 10:25:00
10675	06	29.9	61.7	234	2022-08-14 10:55:00
10676	06	29.7	61.7	407	2022-08-14 11:25:00
10677	06	29.7	61.7	259	2022-08-14 11:55:00
10678	06	29.7	61.7	254	2022-08-14 12:25:00
10679	06	29.8	61.6	442	2022-08-14 12:55:00
10680	06	29.7	61.7	428	2022-08-14 13:25:00
10681	06	29.9	61.8	719	2022-08-14 13:55:00
10682	06	30	61.9	477	2022-08-14 14:25:00
10683	06	30	61.9	414	2022-08-14 14:55:00
10684	06	30.1	61.8	890	2022-08-14 15:26:00
10685	06	30.4	62	483	2022-08-14 15:56:00
10686	06	30.3	62	390	2022-08-14 16:26:00
10687	06	30.4	61.9	485	2022-08-14 16:56:00
10688	06	30.2	62.1	1342	2022-08-14 17:26:00
10689	06	30.3	62	288	2022-08-14 17:56:00
10690	06	30.4	62	1210	2022-08-14 18:26:00
10691	06	30.4	61.8	503	2022-08-14 18:56:00
10692	06	30.3	61.7	314	2022-08-14 19:26:00
10693	06	30.5	61.7	379	2022-08-14 19:56:00
10694	06	30.4	61.6	2201	2022-08-14 20:26:00
10695	06	30.6	61.7	982	2022-08-14 20:56:00
10696	06	30.5	61.7	637	2022-08-14 21:26:00
10697	06	30.5	61.8	754	2022-08-14 21:56:00
10698	06	30.5	61.9	690	2022-08-14 22:26:00
10699	06	30.4	61.7	552	2022-08-14 22:56:00
10700	06	30.5	61.5	668	2022-08-14 23:26:00
10701	06	30.4	61.5	592	2022-08-14 23:56:00
10702	06	30.4	61.4	718	2022-08-15 00:26:00
10703	06	30.4	61.6	938	2022-08-15 00:56:00
10704	06	30.4	61.5	750	2022-08-15 01:26:00
10705	06	30.6	61.4	637	2022-08-15 01:56:00
10706	06	30.5	61.3	615	2022-08-15 02:26:00
10707	06	30.2	61.2	736	2022-08-15 02:56:00
10708	06	30.3	61.2	833	2022-08-15 03:26:00
10709	06	30.3	61.2	1201	2022-08-15 03:56:00
10710	06	30.2	61.1	1016	2022-08-15 04:26:00
10711	06	30.3	61.2	726	2022-08-15 04:56:00
10712	06	30.3	61.2	705	2022-08-15 05:26:00
10713	06	30.3	61.2	607	2022-08-15 05:56:00
10714	06	30.3	61.1	932	2022-08-15 06:26:00
10715	06	30.3	61	1367	2022-08-15 06:56:00
10716	06	30.3	61	834	2022-08-15 07:26:00
10717	06	30.4	61	1571	2022-08-15 07:56:00
10718	06	30.5	61.1	795	2022-08-15 08:26:00
10719	06	30.5	61.2	485	2022-08-15 08:56:00
10720	06	30.5	61.4	945	2022-08-15 09:26:00
10721	06	30.3	61.3	580	2022-08-15 09:57:00
10722	06	30.2	61.2	817	2022-08-15 10:27:00
10723	06	30.3	61.5	519	2022-08-15 10:57:00
10724	06	30.3	61.5	454	2022-08-15 11:27:00
10725	06	30.4	61.5	445	2022-08-15 11:57:00
10726	06	30.4	61.4	494	2022-08-15 12:27:00
10727	06	30.3	61.4	847	2022-08-15 12:57:00
10728	06	30.3	61.5	274	2022-08-15 13:27:00
10729	06	30.3	61.6	351	2022-08-15 13:57:00
10730	06	30.3	61.7	476	2022-08-15 14:27:00
10731	06	30.1	61.5	420	2022-08-15 14:57:00
10732	06	30	61.4	2780	2022-08-15 15:27:00
10733	06	30.2	61.6	465	2022-08-15 15:57:00
10734	06	30	61.4	980	2022-08-15 16:27:00
10735	06	30	61.4	435	2022-08-15 16:57:00
10736	06	30.1	61.6	1050	2022-08-15 17:27:00
10737	06	30.2	61.7	364	2022-08-15 17:57:00
10738	06	30.2	61.7	1474	2022-08-15 18:27:00
10739	06	30.3	61.8	768	2022-08-15 18:57:00
10740	06	30.4	62	756	2022-08-15 19:27:00
10741	06	30.5	62	539	2022-08-15 19:57:00
10742	06	30.8	62.3	2268	2022-08-15 20:27:00
10743	06	31	62.3	1038	2022-08-15 20:57:00
10744	06	30.9	62.4	624	2022-08-15 21:27:00
10745	06	31	62.3	904	2022-08-15 21:57:00
10746	06	30.8	62.2	1068	2022-08-15 22:27:00
10747	06	30.9	62.3	491	2022-08-15 22:57:00
10748	06	30.8	62.4	871	2022-08-15 23:27:00
10749	06	30.7	62.2	430	2022-08-15 23:57:00
10750	06	30.7	62.1	659	2022-08-16 00:27:00
10751	06	30.6	62	459	2022-08-16 00:57:00
10752	06	30.7	62.1	564	2022-08-16 01:27:00
10753	06	30.9	62	566	2022-08-16 01:57:00
10754	06	30.7	61.9	566	2022-08-16 02:27:00
10755	06	30.8	62	799	2022-08-16 02:57:00
10756	06	30.8	61.8	631	2022-08-16 03:28:00
10757	06	30.7	61.7	826	2022-08-16 03:58:00
10758	06	30.6	61.7	702	2022-08-16 04:28:00
10759	06	30.6	61.7	978	2022-08-16 04:58:00
10760	06	30.5	61.6	1002	2022-08-16 05:28:00
10761	06	30.5	61.8	1053	2022-08-16 05:58:00
10762	06	30.6	61.8	832	2022-08-16 06:28:00
10763	06	30.7	61.7	1046	2022-08-16 06:58:00
10764	06	30.7	61.6	1756	2022-08-16 07:28:00
10765	06	30.6	61.7	662	2022-08-16 07:58:00
10766	06	30.6	61.9	856	2022-08-16 08:28:00
10767	06	30.6	62	1228	2022-08-16 08:58:00
10768	06	30.4	61.9	583	2022-08-16 09:28:00
10769	06	30.5	62	602	2022-08-16 09:58:00
10770	06	30.4	61.8	952	2022-08-16 10:28:00
10771	06	30.3	61.8	563	2022-08-16 10:58:00
10772	06	30.2	62	712	2022-08-16 11:28:00
10773	06	30.3	61.8	949	2022-08-16 11:58:00
10774	06	30.3	61.8	302	2022-08-16 12:28:00
10775	06	30.3	61.8	430	2022-08-16 12:58:00
10776	06	30.1	61.6	642	2022-08-16 13:28:00
10777	06	30.2	61.7	1199	2022-08-16 13:58:00
10778	06	30.2	61.8	734	2022-08-16 14:28:00
10779	06	30.2	61.6	707	2022-08-16 14:58:00
10780	06	30.2	61.6	647	2022-08-16 15:28:00
10781	06	30.1	61.6	1482	2022-08-16 15:58:00
10782	06	30.2	61.7	1062	2022-08-16 16:28:00
10783	06	30.1	61.7	1002	2022-08-16 16:58:00
10784	06	30.4	61.8	1054	2022-08-16 17:28:00
10785	06	30.5	61.9	511	2022-08-16 17:58:00
10786	06	30.4	62	614	2022-08-16 18:28:00
10787	06	30.7	62.3	781	2022-08-16 18:58:00
10788	06	30.6	62.2	1280	2022-08-16 19:28:00
10789	06	30.7	62.2	439	2022-08-16 19:58:00
10790	06	30.6	62.3	1133	2022-08-16 20:28:00
10791	06	30.8	62.3	742	2022-08-16 20:58:00
10792	06	30.9	62.4	1170	2022-08-16 21:29:00
10793	06	30.9	62.3	644	2022-08-16 21:59:00
10794	06	30.9	62.3	982	2022-08-16 22:29:00
10795	06	30.8	62.3	525	2022-08-16 22:59:00
10796	06	30.7	62.3	696	2022-08-16 23:29:00
10797	06	30.7	62.2	709	2022-08-16 23:59:00
10798	06	30.7	62.1	896	2022-08-17 00:29:00
10799	06	30.7	62.1	702	2022-08-17 00:59:00
10800	06	30.6	62	693	2022-08-17 01:29:00
10801	06	30.6	61.9	1201	2022-08-17 01:59:00
10802	06	30.5	61.9	486	2022-08-17 02:29:00
10803	06	30.5	61.8	589	2022-08-17 02:59:00
10804	06	30.5	61.8	671	2022-08-17 03:29:00
10805	06	30.5	61.7	743	2022-08-17 03:59:00
10806	06	30.4	61.6	843	2022-08-17 04:29:00
10807	06	30.3	61.6	555	2022-08-17 04:59:00
10808	06	30.3	61.5	699	2022-08-17 05:29:00
10809	06	30.4	61.7	2089	2022-08-17 05:59:00
10810	06	30.4	61.7	1901	2022-08-17 06:29:00
10811	06	30.4	61.6	688	2022-08-17 06:59:00
10812	06	30.4	61.5	1232	2022-08-17 07:29:00
10813	06	30.3	61.7	914	2022-08-17 07:59:00
10814	06	30.4	61.7	768	2022-08-17 08:29:00
10815	06	30.5	61.8	746	2022-08-17 08:59:00
10816	06	30.5	61.9	952	2022-08-17 09:29:00
10817	06	30.3	61.9	991	2022-08-17 09:59:00
10818	06	30.3	61.9	636	2022-08-17 10:29:00
10819	06	30.2	61.8	997	2022-08-17 10:59:00
10820	06	30.1	61.7	1195	2022-08-17 11:29:00
10821	06	30.1	61.7	387	2022-08-17 11:59:00
10822	06	30.2	61.7	941	2022-08-17 12:29:00
10823	06	30.2	61.7	752	2022-08-17 12:59:00
10824	06	30.2	61.6	673	2022-08-17 13:29:00
10825	06	30.2	61.4	921	2022-08-17 13:59:00
10826	06	30.3	61.4	524	2022-08-17 14:29:00
10827	06	30.2	61.4	722	2022-08-17 14:59:00
10828	06	30.2	61.4	926	2022-08-17 15:29:00
10829	06	30.3	61.4	697	2022-08-17 16:00:00
10830	06	30.4	61.4	784	2022-08-17 16:30:00
10831	06	30.3	61.4	578	2022-08-17 17:00:00
10832	06	30.2	61.5	644	2022-08-17 17:30:00
10833	06	30.3	61.7	2107	2022-08-17 18:00:00
10834	06	30.2	61.4	628	2022-08-17 18:30:00
10835	06	30.1	61.3	348	2022-08-17 19:00:00
10836	06	30.2	61.3	904	2022-08-17 19:30:00
10837	06	30.3	61.3	2168	2022-08-17 20:00:00
10838	06	30.6	61.5	2314	2022-08-17 20:30:00
10839	06	30.9	61.8	905	2022-08-17 21:00:00
10840	06	30.8	61.7	740	2022-08-17 21:30:00
10841	06	30.9	61.7	1451	2022-08-17 22:00:00
10842	06	30.8	61.7	709	2022-08-17 22:30:00
10843	06	30.7	61.7	949	2022-08-17 23:00:00
10844	06	30.7	61.7	1407	2022-08-17 23:30:00
10845	06	30.5	61.6	538	2022-08-18
10846	06	30.5	61.6	913	2022-08-18 00:30:00
10847	06	30.5	61.5	888	2022-08-18 01:00:00
10848	06	30.6	61.6	950	2022-08-18 01:30:00
10849	06	30.6	61.6	907	2022-08-18 02:00:00
10850	06	30.5	61.6	1028	2022-08-18 02:30:00
10851	06	30.4	61.5	880	2022-08-18 03:00:00
10852	06	30.4	61.4	798	2022-08-18 03:30:00
10853	06	30.3	61.3	1718	2022-08-18 04:00:00
10854	06	30.2	61.3	992	2022-08-18 04:30:00
10855	06	30.2	61.3	698	2022-08-18 05:00:00
10856	06	30.3	61.3	964	2022-08-18 05:30:00
10857	06	30.3	61.2	1699	2022-08-18 06:30:00
10858	06	30.3	61.2	1323	2022-08-18 07:00:00
10859	06	30.2	61.5	1390	2022-08-18 07:30:00
10860	06	30.2	61.4	988	2022-08-18 08:00:00
10861	06	30.2	61.3	1112	2022-08-18 08:30:00
10862	06	30.2	61.3	870	2022-08-18 09:00:00
10863	06	30.2	61.3	1343	2022-08-18 09:30:00
10864	06	30.2	61.4	1163	2022-08-18 10:01:00
10865	06	30.2	61.3	671	2022-08-18 10:31:00
10866	06	30.2	61.3	640	2022-08-18 11:01:00
10867	06	28.7	60.5	1749	2022-08-18 11:31:00
10868	06	29.6	61.4	784	2022-08-18 12:01:00
10869	06	29.6	61.4	976	2022-08-18 12:31:00
10870	06	29.7	61.5	519	2022-08-18 13:01:00
10871	06	29.9	61.3	808	2022-08-18 13:31:00
10872	06	30	61.4	1246	2022-08-18 14:01:00
10873	06	30.2	61.4	860	2022-08-18 14:31:00
10874	06	30.3	61.4	952	2022-08-18 15:01:00
10875	06	30.6	61.3	954	2022-08-18 15:31:00
10876	06	30.6	61.3	353	2022-08-18 16:01:00
10877	06	30.7	61.2	1154	2022-08-18 16:31:00
10878	06	30.7	61.3	755	2022-08-18 17:01:00
10879	06	30.8	61.2	370	2022-08-18 17:31:00
10880	06	30.6	61.1	685	2022-08-18 18:01:00
10881	06	30.7	61.3	1134	2022-08-18 18:31:00
10882	06	30.6	61.2	539	2022-08-18 19:01:00
10883	06	30.5	61.1	716	2022-08-18 19:31:00
10884	06	30.4	61.1	1713	2022-08-18 20:01:00
10885	06	30.3	61	2172	2022-08-18 20:31:00
10886	06	30.2	61	1218	2022-08-18 21:01:00
10887	06	30.3	61.1	573	2022-08-18 21:31:00
10888	06	30.4	61	338	2022-08-18 22:01:00
10889	06	30.5	61.1	1061	2022-08-18 22:31:00
10890	06	30.5	61.1	626	2022-08-18 23:01:00
10891	06	30.5	61.2	650	2022-08-18 23:31:00
10892	06	30.3	61.2	510	2022-08-19 00:01:00
10893	06	30.3	61.2	535	2022-08-19 00:31:00
10894	06	30.2	61.2	746	2022-08-19 01:01:00
10895	06	30	61.1	799	2022-08-19 01:31:00
10896	06	30	61.3	913	2022-08-19 02:01:00
10897	06	29.9	61.3	522	2022-08-19 02:31:00
10898	06	29.8	61.2	406	2022-08-19 03:01:00
10899	06	29.6	61.2	749	2022-08-19 03:31:00
10900	06	29.5	61.2	602	2022-08-19 04:02:00
10901	06	29.4	61.2	791	2022-08-19 04:32:00
10902	06	29.4	61.2	640	2022-08-19 05:02:00
10903	06	29.1	61	562	2022-08-19 05:32:00
10904	06	29.1	61.1	1278	2022-08-19 06:02:00
10905	06	29.3	61.3	836	2022-08-19 06:32:00
10906	06	29.2	61.3	888	2022-08-19 07:02:00
10907	06	29.3	61.3	888	2022-08-19 07:32:00
10908	06	29.3	61.3	1230	2022-08-19 08:02:00
10909	06	29.3	61.5	1663	2022-08-19 08:32:00
10910	06	29.6	61.7	3663	2022-08-19 09:02:00
10911	06	29.5	61.6	478	2022-08-19 09:32:00
10912	06	29.5	61.5	859	2022-08-19 10:02:00
10913	06	29.6	61.4	779	2022-08-19 10:32:00
10914	06	29.5	61.4	344	2022-08-19 11:02:00
10915	06	29.5	61.5	534	2022-08-19 11:32:00
10916	06	29.6	61.6	518	2022-08-19 12:02:00
10917	06	29.4	61.5	952	2022-08-19 12:32:00
10918	06	29.6	61.6	701	2022-08-19 13:02:00
10919	06	29.5	61.6	724	2022-08-19 13:32:00
10920	06	29.5	61.6	362	2022-08-19 14:02:00
10921	06	29.6	61.5	491	2022-08-19 14:32:00
10922	06	29.9	61.6	931	2022-08-19 15:02:00
10923	06	30.2	61.7	314	2022-08-19 15:32:00
10924	06	30	61.6	507	2022-08-19 16:02:00
10925	06	30	61.7	281	2022-08-19 16:32:00
10926	06	30	61.8	813	2022-08-19 17:02:00
10927	06	29.9	61.7	498	2022-08-19 17:32:00
10928	06	29.9	61.9	262	2022-08-19 18:02:00
10929	06	29.7	61.9	570	2022-08-19 18:32:00
10930	06	29.7	61.8	210	2022-08-19 19:02:00
10931	06	29.5	62	646	2022-08-19 19:32:00
10932	06	29.3	62	775	2022-08-19 20:02:00
10933	06	29.3	62.1	1092	2022-08-19 20:32:00
10934	06	29.2	62.2	536	2022-08-19 21:02:00
10935	06	29.1	62.2	715	2022-08-19 21:32:00
10936	06	28.9	62.4	858	2022-08-19 22:03:00
10937	06	28.7	62.3	639	2022-08-19 22:33:00
10938	06	28.7	62.5	754	2022-08-19 23:03:00
10939	06	28.6	62.4	762	2022-08-19 23:33:00
10940	06	28.5	62.4	605	2022-08-20 00:03:00
10941	06	28.6	62.5	721	2022-08-20 00:33:00
10942	06	28.7	62.4	487	2022-08-20 01:03:00
10943	06	28.7	62.4	971	2022-08-20 01:33:00
10944	06	28.7	62.5	492	2022-08-20 02:03:00
10945	06	28.6	62.3	1063	2022-08-20 02:33:00
10946	06	28.5	62.3	809	2022-08-20 03:03:00
10947	06	28.6	62.3	605	2022-08-20 03:33:00
10948	06	28.7	62.4	696	2022-08-20 04:03:00
10949	06	28.6	62.2	843	2022-08-20 04:33:00
10950	06	28.7	62.3	881	2022-08-20 05:03:00
10951	06	28.6	62.2	379	2022-08-20 05:33:00
10952	06	28.7	62.3	1591	2022-08-20 06:03:00
10953	06	29.3	62.5	1806	2022-08-20 06:33:00
10954	06	29.3	62.5	1258	2022-08-20 07:03:00
10955	06	29.5	62.6	1378	2022-08-20 07:33:00
10956	06	29.4	62.7	831	2022-08-20 08:03:00
10957	06	29.4	62.7	1191	2022-08-20 08:33:00
10958	06	29.5	62.8	732	2022-08-20 09:03:00
10959	06	29.5	62.9	459	2022-08-20 09:33:00
10960	06	29.6	62.9	561	2022-08-20 10:03:00
10961	06	29.7	63	1155	2022-08-20 10:33:00
10962	06	29.6	62.9	570	2022-08-20 11:03:00
10963	06	29.4	62.9	607	2022-08-20 11:33:00
10964	06	29.4	62.9	833	2022-08-20 12:03:00
10965	06	29.4	62.9	912	2022-08-20 12:33:00
10966	06	29.3	62.8	522	2022-08-20 13:03:00
10967	06	29.3	62.8	554	2022-08-20 13:33:00
10968	06	29.3	62.8	390	2022-08-20 14:03:00
10969	06	29.2	62.7	417	2022-08-20 14:33:00
10970	06	29.3	62.7	619	2022-08-20 15:03:00
10971	06	29.3	62.8	704	2022-08-20 15:33:00
10972	06	29.7	63	983	2022-08-20 16:03:00
10973	06	30	62.9	560	2022-08-20 16:34:00
10974	06	29.9	62.9	715	2022-08-20 17:04:00
10975	06	29.7	62.9	280	2022-08-20 17:34:00
10976	06	29.6	62.9	256	2022-08-20 18:04:00
10977	06	29.5	62.9	507	2022-08-20 18:34:00
10978	06	29.4	62.8	225	2022-08-20 19:04:00
10979	06	29.3	62.7	235	2022-08-20 19:34:00
10980	06	29.3	62.8	817	2022-08-20 20:04:00
10981	06	29.3	62.7	677	2022-08-20 20:34:00
10982	06	29.4	62.8	569	2022-08-20 21:04:00
10983	06	29.2	62.7	568	2022-08-20 21:34:00
10984	06	29.2	62.7	599	2022-08-20 22:04:00
10985	06	29.3	62.6	518	2022-08-20 22:34:00
10986	06	29.2	62.7	574	2022-08-20 23:04:00
10987	06	29.2	62.7	419	2022-08-20 23:34:00
10988	06	29	62.4	532	2022-08-21 00:04:00
10989	06	29.2	62.5	487	2022-08-21 00:34:00
10990	06	29.1	62.6	543	2022-08-21 01:04:00
10991	06	29	62.4	463	2022-08-21 01:34:00
10992	06	29	62.4	588	2022-08-21 02:04:00
10993	06	29.1	62.6	640	2022-08-21 02:34:00
10994	06	29.2	62.5	499	2022-08-21 03:04:00
10995	06	29.2	62.5	958	2022-08-21 03:34:00
10996	06	29.4	62.5	481	2022-08-21 04:04:00
10997	06	29.3	62.3	529	2022-08-21 04:34:00
10998	06	29.2	62.2	387	2022-08-21 05:04:00
10999	06	29.2	62.3	345	2022-08-21 05:34:00
11000	06	29.1	62.4	1182	2022-08-21 06:04:00
11001	06	29.4	62.5	1114	2022-08-21 06:34:00
11002	06	29.2	62.5	1265	2022-08-21 07:04:00
11003	06	29.2	62.4	1115	2022-08-21 07:34:00
11004	06	29.2	62.5	554	2022-08-21 08:04:00
11005	06	29.4	62.5	528	2022-08-21 08:34:00
11006	06	29.3	62.4	530	2022-08-21 09:04:00
11007	06	29.7	62.5	292	2022-08-21 09:34:00
11008	06	29.9	62.5	1116	2022-08-21 10:04:00
11009	06	30.1	62.6	482	2022-08-21 10:35:00
11010	06	30.1	62.6	666	2022-08-21 11:05:00
11011	06	30.2	62.8	954	2022-08-21 11:35:00
11012	06	30	62.6	632	2022-08-21 12:05:00
11013	06	30.2	62.7	534	2022-08-21 12:35:00
11014	06	30.2	62.8	700	2022-08-21 13:05:00
11015	06	30.4	62.8	325	2022-08-21 13:35:00
11016	06	30.6	63	364	2022-08-21 14:05:00
11017	06	30.8	63.1	1016	2022-08-21 14:35:00
11018	06	30.7	63	1334	2022-08-21 15:05:00
11019	06	30.9	63.3	457	2022-08-21 15:35:00
11020	06	30.8	63.1	997	2022-08-21 16:05:00
11021	06	31.1	63.3	558	2022-08-21 16:35:00
11022	06	31.2	63.3	771	2022-08-21 17:05:00
11023	06	31.2	63.4	1354	2022-08-21 17:35:00
11024	06	31.2	63.3	878	2022-08-21 18:05:00
11025	06	31.2	63.3	413	2022-08-21 18:35:00
11026	06	31.2	63.3	431	2022-08-21 19:05:00
11027	06	31.2	63.2	437	2022-08-21 19:35:00
11028	06	31.1	63.2	648	2022-08-21 20:05:00
11029	06	31.1	63.2	1010	2022-08-21 20:35:00
11030	06	31.2	63.4	2002	2022-08-21 21:05:00
11031	06	31.2	63.4	1781	2022-08-21 21:35:00
11032	06	31.1	63.4	1664	2022-08-21 22:05:00
11033	06	31.3	63.5	1411	2022-08-21 22:35:00
11034	06	31.2	63.5	1363	2022-08-21 23:05:00
11035	06	31.4	63.6	1335	2022-08-21 23:35:00
11036	06	31.2	63.5	1460	2022-08-22 00:05:00
11037	06	31.1	63.5	1284	2022-08-22 00:35:00
11038	06	31.3	63.6	1611	2022-08-22 01:05:00
11039	06	31.3	63.7	1208	2022-08-22 01:35:00
11040	06	31.3	63.6	1590	2022-08-22 02:05:00
11041	06	31.5	63.7	1426	2022-08-22 02:35:00
11042	06	31.4	63.6	1183	2022-08-22 03:05:00
11043	06	31.5	63.6	1670	2022-08-22 03:35:00
11044	06	31.4	63.6	1568	2022-08-22 04:06:00
11045	06	31.4	63.7	1723	2022-08-22 04:36:00
11046	06	31.2	63.5	1487	2022-08-22 05:06:00
11047	06	31.2	63.7	1975	2022-08-22 05:36:00
11048	06	31.3	63.7	1591	2022-08-22 06:06:00
11049	06	31.2	63.8	2424	2022-08-22 06:36:00
11050	06	31.4	63.6	1931	2022-08-22 07:06:00
11051	06	31.4	63.7	1327	2022-08-22 07:36:00
11052	06	31.3	63.8	883	2022-08-22 08:06:00
11053	06	31.2	63.8	1427	2022-08-22 08:36:00
11054	06	31.2	63.7	1231	2022-08-22 09:06:00
11055	06	31.3	63.7	980	2022-08-22 09:36:00
11056	06	31.4	63.8	665	2022-08-22 10:06:00
11057	06	31.4	63.8	792	2022-08-22 10:36:00
11058	06	31.2	63.6	698	2022-08-22 11:06:00
11059	06	31.2	63.7	2372	2022-08-22 11:36:00
11060	06	31	63.6	730	2022-08-22 12:06:00
11061	06	31	63.7	740	2022-08-22 12:36:00
11062	06	30.9	63.6	516	2022-08-22 13:06:00
11063	06	30.9	63.7	754	2022-08-22 13:36:00
11064	06	30.9	63.6	763	2022-08-22 14:06:00
11065	06	31	63.7	689	2022-08-22 14:36:00
11066	06	30.8	63.6	278	2022-08-22 15:06:00
11067	06	30.9	63.6	2031	2022-08-22 15:36:00
11068	06	31	63.8	691	2022-08-22 16:06:00
11069	06	31.2	63.7	735	2022-08-22 16:36:00
11070	06	31.2	63.7	396	2022-08-22 17:06:00
11071	06	31.2	63.8	288	2022-08-22 17:36:00
11072	06	31	63.6	811	2022-08-22 18:06:00
11073	06	31	63.6	305	2022-08-22 18:36:00
11074	06	31	63.7	388	2022-08-22 19:06:00
11075	06	30.9	63.6	401	2022-08-22 19:36:00
11076	06	30.9	63.6	1897	2022-08-22 20:06:00
11077	06	30.9	63.6	1535	2022-08-22 20:36:00
11078	06	30.9	63.8	810	2022-08-22 21:06:00
11079	06	30.9	63.6	914	2022-08-22 21:36:00
11080	06	30.8	63.6	386	2022-08-22 22:07:00
11081	06	30.8	63.6	563	2022-08-22 22:37:00
11082	06	30.8	63.7	1374	2022-08-22 23:07:00
11083	06	30.6	63.5	478	2022-08-22 23:37:00
11084	06	30.7	63.6	1068	2022-08-23 00:07:00
11085	06	30.6	63.5	735	2022-08-23 00:37:00
11086	06	30.5	63.4	879	2022-08-23 01:07:00
11087	06	30.5	63.5	615	2022-08-23 01:37:00
11088	06	30.6	63.4	680	2022-08-23 02:07:00
11089	06	30.5	63.3	820	2022-08-23 02:37:00
11090	06	30.5	63.4	858	2022-08-23 03:07:00
11091	06	30.5	63.5	672	2022-08-23 03:37:00
11092	06	30.5	63.4	876	2022-08-23 04:07:00
11093	06	30.6	63.3	1195	2022-08-23 04:37:00
11094	06	30.5	63.3	449	2022-08-23 05:07:00
11095	06	30.5	63.2	594	2022-08-23 05:37:00
11096	06	30.5	63.2	1653	2022-08-23 06:07:00
11097	06	30.6	63.3	2123	2022-08-23 06:37:00
11098	06	30.7	63.4	2004	2022-08-23 07:07:00
11099	06	30.7	63.4	951	2022-08-23 07:37:00
11100	06	30.7	63.4	1377	2022-08-23 08:07:00
11101	06	30.6	63.4	566	2022-08-23 08:37:00
11102	06	30.6	63.3	1343	2022-08-23 09:07:00
11103	06	30.8	63.5	1600	2022-08-23 09:37:00
11104	06	30.9	63.6	778	2022-08-23 10:07:00
11105	06	30.9	63.5	820	2022-08-23 10:37:00
11106	06	31	63.6	500	2022-08-23 11:07:00
11107	06	31	63.5	1228	2022-08-23 11:37:00
11108	06	31	63.5	950	2022-08-23 12:07:00
11109	06	30.9	63.6	1128	2022-08-23 12:37:00
11110	06	31	63.6	645	2022-08-23 13:07:00
11111	06	30.5	63.3	567	2022-08-23 13:37:00
11112	06	30.3	63.2	1540	2022-08-23 14:07:00
11113	06	30.1	63.1	1211	2022-08-23 14:37:00
11114	06	30	63	420	2022-08-23 15:07:00
11115	06	29.9	62.9	1411	2022-08-23 15:37:00
11116	06	29.8	62.9	1845	2022-08-23 16:07:00
11117	06	29.7	62.8	607	2022-08-23 16:38:00
11118	06	29.7	62.9	932	2022-08-23 17:08:00
11119	06	29.4	62.8	700	2022-08-23 17:38:00
11120	06	29.3	62.7	926	2022-08-23 18:08:00
11121	06	29.4	62.7	431	2022-08-23 18:38:00
11122	06	29.3	62.7	404	2022-08-23 19:08:00
11123	06	29.5	62.7	518	2022-08-23 19:38:00
11124	06	29.4	62.8	1583	2022-08-23 20:08:00
11125	06	29.4	62.8	1826	2022-08-23 20:38:00
11126	06	29.5	62.9	3397	2022-08-23 21:08:00
11127	06	29.8	62.9	873	2022-08-23 21:38:00
11128	06	29.4	62.6	1517	2022-08-23 22:08:00
11129	06	29.6	62.8	735	2022-08-23 22:38:00
11130	06	29.6	62.8	720	2022-08-23 23:08:00
11131	06	29.6	62.8	747	2022-08-23 23:38:00
11132	06	29.4	62.7	1553	2022-08-24 00:08:00
11133	06	29.5	62.6	474	2022-08-24 00:38:00
11134	06	29.3	62.6	1449	2022-08-24 01:08:00
11135	06	29.5	62.7	3072	2022-08-24 01:38:00
11136	06	29.6	62.8	2166	2022-08-24 02:08:00
11137	06	29.6	62.6	796	2022-08-24 02:38:00
11138	06	29.7	62.6	766	2022-08-24 03:08:00
11139	06	29.6	62.6	1356	2022-08-24 03:38:00
11140	06	29.9	62.7	1023	2022-08-24 04:08:00
11141	06	29.6	62.5	603	2022-08-24 04:38:00
11142	06	29.9	62.7	1488	2022-08-24 05:08:00
11143	06	29.8	62.5	729	2022-08-24 05:38:00
11144	06	29.8	62.6	719	2022-08-24 06:08:00
11145	06	29.7	62.5	964	2022-08-24 06:38:00
11146	06	30.4	62.9	2191	2022-08-24 07:08:00
11147	06	30.7	62.9	829	2022-08-24 07:38:00
11148	06	30.6	63	705	2022-08-24 08:08:00
11149	06	30.6	62.9	1185	2022-08-24 08:38:00
11150	06	30.7	63.1	797	2022-08-24 09:08:00
11151	06	30.7	63.1	1732	2022-08-24 09:38:00
11152	06	30.5	63	644	2022-08-24 10:08:00
11153	06	30.7	63.1	927	2022-08-24 10:38:00
11154	06	30.5	63.1	1193	2022-08-24 11:09:00
11155	06	30.5	63.2	1661	2022-08-24 11:39:00
11156	06	30.5	63.3	880	2022-08-24 12:09:00
11157	06	30.2	63.1	1714	2022-08-24 12:39:00
11158	06	30.6	63.5	1242	2022-08-24 13:09:00
11159	06	30.5	63.2	1364	2022-08-24 13:39:00
11160	06	30.7	63.6	579	2022-08-24 14:09:00
11161	06	30.8	63.5	421	2022-08-24 14:39:00
11162	06	30.6	63.3	350	2022-08-24 15:09:00
11163	06	30.5	63.4	809	2022-08-24 15:39:00
11164	06	30.5	63.4	1436	2022-08-24 16:09:00
11165	06	30.5	63.3	574	2022-08-24 16:39:00
11166	06	30.6	63.7	1662	2022-08-24 17:09:00
11167	06	30.8	63.7	1185	2022-08-24 17:39:00
11168	06	30.8	63.8	913	2022-08-24 18:09:00
11169	06	30.8	63.8	1462	2022-08-24 18:39:00
11170	06	30.7	63.8	332	2022-08-24 19:09:00
11171	06	30.7	63.8	766	2022-08-24 19:39:00
11172	06	30.7	63.8	1679	2022-08-24 20:09:00
11173	06	30.7	63.8	1235	2022-08-24 20:39:00
11174	06	30.7	63.8	1367	2022-08-24 21:09:00
11175	06	30.7	63.9	1509	2022-08-24 21:39:00
11176	06	30.5	63.8	586	2022-08-24 22:09:00
11177	06	30.7	64	1563	2022-08-24 22:39:00
11178	06	30.7	63.8	726	2022-08-24 23:09:00
11179	06	30.9	64.1	1399	2022-08-24 23:39:00
11180	06	30.8	64	721	2022-08-25 00:09:00
11181	06	30.8	63.9	840	2022-08-25 00:39:00
11182	06	30.9	64	1780	2022-08-25 01:09:00
11183	06	30.9	64.1	702	2022-08-25 01:39:00
11184	06	30.7	63.9	840	2022-08-25 02:09:00
11185	06	30.9	63.9	598	2022-08-25 02:39:00
11186	06	30.9	63.9	810	2022-08-25 03:09:00
11187	06	31	63.8	1414	2022-08-25 03:39:00
11188	06	31	63.9	840	2022-08-25 04:09:00
11189	06	30.8	63.9	662	2022-08-25 04:39:00
11190	06	30.7	63.8	863	2022-08-25 05:10:00
11191	06	30.8	63.9	940	2022-08-25 05:40:00
11192	06	30.8	63.9	1948	2022-08-25 06:10:00
11193	06	31.1	64	1483	2022-08-25 06:40:00
11194	06	30.9	63.9	1722	2022-08-25 07:10:00
11195	06	31.1	63.9	839	2022-08-25 07:40:00
11196	06	31.1	64.1	1162	2022-08-25 08:10:00
11197	06	31	64.1	1289	2022-08-25 08:40:00
11198	06	31	64.1	779	2022-08-25 09:10:00
11199	06	30.7	64.1	2634	2022-08-25 09:40:00
11200	06	30.7	64.2	4005	2022-08-25 10:10:00
11201	06	31.1	64.4	3029	2022-08-25 10:40:00
11202	06	30.4	63.9	1683	2022-08-25 11:10:00
11203	06	30	63.9	1620	2022-08-25 11:40:00
11204	06	29.9	63.9	639	2022-08-25 12:10:00
11205	06	29.9	63.9	735	2022-08-25 12:40:00
11206	06	29.7	63.7	1107	2022-08-25 13:10:00
11207	06	29.7	63.8	492	2022-08-25 13:40:00
11208	06	29.7	63.5	1467	2022-08-25 14:10:00
11209	06	29.7	63.6	794	2022-08-25 14:40:00
11210	06	29.8	63.6	443	2022-08-25 15:10:00
11211	06	30	63.6	554	2022-08-25 15:40:00
11212	06	30.3	63.6	538	2022-08-25 16:10:00
11213	06	30	63.6	363	2022-08-25 16:40:00
11214	06	30.1	63.5	953	2022-08-25 17:10:00
11215	06	30.1	63.5	749	2022-08-25 17:40:00
11216	06	29.9	63.4	748	2022-08-25 18:10:00
11217	06	29.9	63.4	307	2022-08-25 18:40:00
11218	06	29.8	63.4	662	2022-08-25 19:10:00
11219	06	29.6	63.1	654	2022-08-25 19:40:00
11220	06	29.6	63.2	2008	2022-08-25 20:10:00
11221	06	29.7	63.4	1869	2022-08-25 20:40:00
11222	06	29.4	63.1	680	2022-08-25 21:10:00
11223	06	29.4	63.1	1933	2022-08-25 21:40:00
11224	06	29.4	63.3	1224	2022-08-25 22:10:00
11225	06	29.3	63.1	1079	2022-08-25 22:41:00
11226	06	29.7	63.3	1900	2022-08-25 23:11:00
11227	06	29.7	63.3	1339	2022-08-25 23:41:00
11228	06	29.9	63.5	1471	2022-08-26 00:11:00
11229	06	29.9	63.5	531	2022-08-26 00:41:00
11230	06	30	63.5	1113	2022-08-26 01:11:00
11231	06	30	63.5	1146	2022-08-26 01:41:00
11232	06	30	63.5	903	2022-08-26 02:11:00
11233	06	30.1	63.5	763	2022-08-26 02:41:00
11234	06	30.2	63.5	1700	2022-08-26 03:11:00
11235	06	30.2	63.6	1927	2022-08-26 03:41:00
11236	06	30.2	63.5	1887	2022-08-26 04:11:00
11237	06	30.3	63.7	2779	2022-08-26 04:41:00
11238	06	30.5	64	1570	2022-08-26 05:11:00
11239	06	30.5	63.7	1562	2022-08-26 05:41:00
11240	06	30.5	63.8	1341	2022-08-26 06:11:00
11241	06	30.6	63.8	698	2022-08-26 06:41:00
11242	06	30.7	63.8	826	2022-08-26 07:11:00
11243	06	30.7	63.8	1467	2022-08-26 07:41:00
11244	06	30.9	64.1	1192	2022-08-26 08:11:00
11245	06	30.8	64	1441	2022-08-26 08:41:00
11246	06	30.8	64.1	1308	2022-08-26 09:11:00
11247	06	30.8	64	790	2022-08-26 09:41:00
11248	06	30.7	64.1	1808	2022-08-26 10:11:00
11249	06	30.5	64	1388	2022-08-26 10:41:00
11250	06	30.6	64.2	986	2022-08-26 11:11:00
11251	06	29.9	63.8	1769	2022-08-26 11:41:00
11252	06	30.1	63.8	1258	2022-08-26 12:11:00
11253	06	30.5	63.8	1169	2022-08-26 12:41:00
11254	06	30.5	63.6	1282	2022-08-26 13:11:00
11255	06	30.9	63.7	1561	2022-08-26 13:41:00
11256	06	31.2	63.9	2396	2022-08-26 14:11:00
11257	06	31.4	63.9	1550	2022-08-26 14:41:00
11258	06	31.4	64.1	1911	2022-08-26 15:11:00
11259	06	31.3	64	2274	2022-08-26 15:41:00
11260	06	31.3	64	2629	2022-08-26 16:12:00
11261	06	31.5	64.2	2684	2022-08-26 16:42:00
11262	06	31.4	64.1	2018	2022-08-26 17:12:00
[truncated: 9 more rows]

## Sheet: 7 (35℃ R)
NO	Number of hive	Temperature	Humidity	CO₂	Time
[truncated: 1,242 more rows]

[truncated: 12 more sheets: 8 (25℃ R), Total, Stat data, Fig1A. 2 samples t test oC, Fig1B 2 samples t test hum, Fig1C. 2 samples t test CO2, XLSTAT_20231204_171929_1_HID, XLSTAT_20231204_171835_1_HID, XLSTAT_20231204_171743_1_HID, Desc, XLSTAT_20231204_171431_1_HID, XLSTAT_20231204_171431_1_HID_HI]
