# Supplementary material for: The effect of seasonal temperatures on the physiology of the overwintered honey bee
Source: PLoS One. 2024 Dec 9;19(12):e0315062. doi: 10.1371/journal.pone.0315062 (PMC11627422; doi:10.1371/journal.pone.0315062)
Supplement: S2 File — (XLSX) [file pone.0315062.s006.xlsx]

## Sheet: Acini area measurement
		[Filter]								[Filter]								[Filter]
		Subject number	Index	Measured Area	Length	Width	Calculated area			Subject number	Index	Measured Area	Length	Width	Calculated area			Subject number	Index	Measured Area	Length	Width	Calculated area			Measured area	wildtype	25℃	35℃
		wildtype-1	1_2	10537.1	141.061	98.0005	21703.7			25-1	25_5	9948.72	157.97	104.631	25949.8			35-1	28_3	6664.06	112.375	83.244	14686.6			Average (total)	26089.5	26670.2	17561.8
			27_3	11792.6	160.598	105.053	26488.1				6_3	11295.5	133.27	108.704	22744.7				23_1	7379.17	118.843	91.4102	17055.6			Average (filter)	25574.2	26071.5	16694.8
			1_3	12330	156.005	119.493	29267.3				25_2	11709.3	133.696	113.215	23764				23_10	7788.5	119.498	96.7169	18145.3			SEM (total)	7565.25	8925.14	7310.05
			1_4	12834.6	158.005	102.154	25341.2				8_5	11744.4	143.885	117.83	26617.8				23_5	8048.76	119.201	94.1357	17617.1			SEM (filter)	4913.58	6178.78	4884.23
			1_9	13034.3	159.566	110.397	27656.6				6_10	12156.8	168.04	101.864	26874				23_2	8154.1	113.557	94.2581	16804.8			Calculated area	wildtype	25℃	35℃
			26_7	13331.4	162.571	108.636	27728				28_5	12156.8	143.732	113.132	25529.3				26_8	8193.69	126.059	90.0766	17827.3			Average (total)	58602.3	62421.1	39050
			2_10	13345.9	155.807	120.668	29517.5				28_4	12159.9	148.591	110.521	25783.3				30_7	8300.49	137.562	87.0317	18796.5			Average (filter)	57380.8	61137.4	37133.3
			1_6	13454.6	146.098	113.241	25974.6				4_1	12278	143.163	109.719	24661.2				26_7	8383.37	121.648	90.779	17337.7			SEM (total)	18478.2	22304.3	16967.8
			23_5	14929.1	198.33	120.111	37400				25_7	12642.2	156.835	100.324	24702.9				23_4	8578.22	126.455	92.9285	18449.5			SEM (filter)	12561.7	16252.8	11822.5
			1_7	15133.6	169.291	110.451	29356.5				25_8	13240.5	185.23	115.497	33587.9				21_1	8603.01	115.6	95.1713	17272.9
		wildtype-2	30_9	15235.1	171.007	129.925	34882.4			25-2	10_9	13521.1	160.429	110.432	27815			35-2	21_9	8724.88	131.915	92.0126	19056.4			35-1	37133.3
			2_7	15328.4	176.083	112.179	31012				6_5	13664.3	211.559	97.2281	32294				28_8	8729.27	119.354	90.3895	16937.7			35-2	48955.8
			6_9	15467.9	180.73	136.72	38793.8				15_8	13833.7	215.133	105.857	35754.2				23_9	8854.66	127.266	100.578	20096.3			35-3	25310.8
			26_6	15510.6	165.889	124.881	32524.7				10_7	14046.1	206.579	103.68	33626.3				22_6	8997.53	123.446	96.861	18772.7
			1_5	15601.1	185.217	123.611	35945				25_4	14068.5	178.556	118.944	33344.1				21_2	9051.92	111.883	101.025	17745.7			25-1	61137.4
			27_7	16022.5	182.96	119.901	34441.3				25_9	14092.2	193.081	109.945	33328.5				28_7	9071.8	125.57	101.035	19918.5			25-2	77390.1
			2_3	16126.8	195.209	113.806	34879.1				15_3	14104.6	158.423	118.23	29406.7				23_7	9116.3	129.108	101.031	20479			25-3	44884.6
			9_2	16215.9	170.418	130.893	35021.3				25_1	14161.4	163.028	113.446	29037				21_8	9411.33	146.984	95.4963	22037.2
			14_1	16235.9	181.992	126.055	36017.4				6_8	14332.2	179.541	115.587	32581.5				25_8	9419.25	130.041	95.8589	19571
			26_2	16283.4	161.603	143.691	36456.8				8_10	14664.4	193.45	112.142	34059.3				17_6	9518.74	148.146	87.2579	20295.2
		wildtype-3	26_1	16311.6	157.142	134.192	33106.9			25-3	25_6	14922.2	185.044	122.33	35539.1			35-3	19_7	9577.95	132.204	102.034	21178.4
			18_8	16381.5	200.593	121.601	38296.1				22_3	15552.6	177.578	121.649	33915.4				21_6	9637.51	147.328	102.206	23640.8
			3_2	16480	176.741	127.784	35458				10_3	15599.7	180.044	119.839	33874.9				17_2	9892.95	133.293	101.002	21136.7
			26_10	16611.8	167.449	132.145	34740.2				8_9	15812.1	190.459	132.956	39756.5				17_5	9905.34	133.51	113.076	23701.9
			24_4	17047.3	186.639	131.235	38455				4_5	15897.8	188.987	119.181	35362.3				18_5	10290.6	142.532	101.392	22689.1
			30_4	17107.9	171.682	133.603	36011.5				10_1	16065.5	197.396	126.199	39110.6				26_9	10387	149.92	91.6584	21574
			26_4	17506.6	182.477	120.983	34660.3				24_3	16185.3	176.943	135.677	37691.3				28_1	10392.1	141.901	95.8957	21364.1
			2_4	17684.9	189.772	137.449	40952				4_6	16430.4	175.756	135.692	37442.6				23_6	10437.9	143.298	98.9209	22255
			8_6	17708.3	218.354	126.368	43320.9				24_1	16454.2	188.052	123.106	36346				8_3	10466.1	129.074	96.7	19595.8
			18_5	17733.1	211.825	127.916	42540.5				25_3	16493.4	173.993	136.2	37205.4				14_6	10479.6	139.584	100.248	21969.1
		wildtype-4	1_8	17998.5	209.524	120.663	39692.7			25-4	1_3	16540.6	166.44	137.493	35928.2			35-4	8_9	10564.6	138.911	103.894	22658.2
			26_3	18143.4	193.338	135.077	41001.2				6_1	16724.4	195.477	122.301	37534				26_10	10572.5	131.819	106.857	22114.8
			12_7	18233.6	204.684	128.807	41392.5				8_6	16736.1	192.324	130.306	39345.7				28_6	10605.2	140.276	113.184	24926.9
			7_8	18310.1	198.94	131.62	41109.8				6_4	16774.7	202.341	118.719	37714				23_3	10650	158.538	106.188	26430.8
			9_9	18345.5	193.395	126.95	38545.8				27_7	16840.1	179.418	124.483	35065				17_3	10661.3	147.152	107.089	24740.7
			13_1	18370.6	186.595	131.944	38653.4				13_4	17053.2	199.354	122.943	38479.3				22_2	10720.2	143.56	112.026	25249.3
			30_8	18389.6	185.514	134.74	39244.1				6_6	17112.7	215.982	137.868	46749.9				8_1	10723.6	134.949	103.852	22003.1
			13_5	18425.4	207.077	126.361	41081.2				8_4	17123.7	206.519	125.59	40720.7				19_8	11079.3	154.547	107.243	26021.1
			11_8	18487	186.497	124.278	36388.7				28_6	17149.9	180.004	125.452	35453.7				10_10	11117.6	130.439	109.021	22326.3
			1_1	18563.1	210.29	124.649	41153.6				9_2	17304.5	218.278	138.537	47476.2				23_8	11122.3	151.594	102.469	24387.8
		wildtype-5	14_5	18613	176.655	138.8	38496			25-5	28_8	17451.1	172.929	142.158	38595.5			35-5	21_5	11130.2	156.547	106.32	26131.4
			13_3	18626.1	169.586	136.744	36408.1				30_10	17465.2	178.053	128.805	36006.6				13_4	11204.2	146.134	101.049	23183.6
			17_7	18721.4	186.135	131.049	38296.6				10_2	17471.8	179.541	134	37771.9				25_2	11219.4	156.459	106.587	26182.2
			11_3	18818.9	191.188	139.407	41844.9				6_7	17581.3	214.106	129.875	43657.1				21_7	11246.6	141.939	103.957	23166.3
			13_6	18928.7	205.758	126.654	40914.2				9_9	17602.6	224.283	141.272	49745.2				18_2	11253.5	153.631	100.935	24345.6
			1_10	19026.5	181.948	140.86	40238				30_2	17642.5	190.74	132.857	39785.6				17_10	11303	160.56	104.772	26410.8
			23_2	19052.6	193.181	130.04	39440.3				24_9	17815.7	209.434	142.114	46728.7				21_3	11321.3	150.204	116.76	27534.5
			9_3	19161.4	217.084	135.56	46201.8				6_2	17830.2	206.259	121.204	39249				8_4	11403.2	139.899	106.128	23310
			26_8	19227.5	176.842	144.153	40022.9				24_8	17860.5	203.772	131.049	41925.4				30_9	11423.3	146.477	110.911	25506
			8_5	19253	214.275	138.279	46518.5				21_4	17919.3	191.482	137.86	41444.4				12_7	11506.8	136.014	115.006	24558.6
		wildtype-6	14_10	19378.6	231.886	132.559	48259.4			25-6	1_5	17956.5	263.434	119.34	49358.2			35-6	8_6	11508.2	151.975	100.925	24080.8
			18_10	19434.4	197.426	131.999	40914.2				23_1	18070.5	185.587	133.25	38825.2				14_8	11546.1	157.691	107.06	26505.4
			29_7	19638.9	177.316	141.088	39277.1				3_3	18287	203.564	137.628	43985.2				28_10	11546.7	150.258	103.802	24487.4
			11_10	19759	248.033	139.639	54377.1				25_10	18651.9	220.475	125.727	43519.9				19_1	11565.4	153.642	103.093	24867.7
			17_1	19842	179.171	156.565	44041.5				30_5	18879.8	188.577	130.725	38703.1				28_2	11569.8	145.001	99.8837	22738.7
			25_1	19899.8	185.368	149.704	43568				9_7	18962.8	203.598	131.957	42180				28_9	11580.2	147.886	106.454	24716.6
			13_9	19946	253.797	129.131	51453.6				8_1	19048.8	233.242	131.136	48020.5				21_10	11583.9	141.024	113.132	25048.3
			11_6	19983.2	199.664	133.345	41800.1				19_10	19135.6	194.003	140.047	42656.2				12_1	11616	139.899	117.08	25715.7
			15_4	20162.9	193.514	139.077	42254				28_7	19137	202.317	142.701	45327.2				22_3	11665.9	144.413	108.577	24617.5
			5_8	20168	205.954	137.488	44456.2				4_8	19203.8	186.661	143.243	41978.4				10_6	11718.6	147.341	103.912	24037.5
		wildtype-7	30_6	20209	206.185	135.405	43832.3			25-7	13_3	19237.5	215.998	141.512	47989.1			35-7	8_10	11718.9	151.541	106.023	25225
			27_8	20225.9	215.165	137.758	46535.8				28_2	19292.2	211.081	142.938	47369.2				30_2	11751	141.704	108.552	24150.2
			2_8	20298.1	205.517	131.179	42326.5				7_6	19321.1	168.304	143.102	37812.9				4_3	11763.3	151.284	101.288	24057.5
			7_2	20351.5	228.488	137.834	49444.7				23_10	19323.2	229.04	129.46	46553.1				25_7	11770.5	162.707	98.8025	25239
			2_9	20422.1	194.465	144.734	44189				2_3	19338.7	190.784	132.623	39724.6				22_4	11777.5	140.447	119.637	26380.2
			22_7	20450.3	196.783	150.476	46489.3				10_6	19490.2	206.919	137.075	44530.6				12_4	11852.1	151.99	106.165	25333.6
			16_8	20488.2	236.287	138.892	51525				23_3	19505.7	251.228	125.614	49545.7				16_8	11902.7	135.479	110.665	23538.7
			14_7	20604.9	195.551	150.934	46339				4_9	19604.8	204.98	138.971	44723.5				19_3	11917.9	147.533	114.905	26615.1
			9_1	20614.9	214.19	148.842	50052.2				22_4	19615.5	216.798	131.127	44632.2				19_5	11955.7	163.652	98.8965	25409.8
			23_7	20617.6	253.851	131.413	52374.1				27_5	20134.3	204.165	146.614	46995.7				12_5	12072.1	153.588	98.7982	23823.5
		wildtype-8	7_3	20620	228.367	139.01	49840.3			25-8	28_9	20137	201.243	134.704	42560			35-8	14_7	12073.8	161.148	110.886	28054.4
			27_4	20754.6	186.033	150.797	44043.6				15_2	20337.1	239.609	136.217	51242.9				26_5	12084.8	148.034	108.951	25321.7
			29_5	20787.7	229.11	137.387	49418.4				27_1	20348.8	196.194	138.927	42792.9				19_4	12091.4	184.429	110.212	31912.4
			30_3	20797.7	217.444	141.31	48241.5				9_1	20363.6	240.685	98.7642	37320.5				2_7	12100.3	160.59	101.286	25536.8
			25_5	20804.2	193.108	142.518	43208.6				10_8	20397	224.633	123.602	43591.2				3_4	12227.7	163.685	117.069	30085
			24_2	20833.5	208.827	125.77	41234.7				27_8	20425.2	220.764	120.828	41878.9				19_10	12269.7	173.344	102.262	27830.6
			22_2	20927.5	195.933	138.785	42692.4				15_6	20663.1	229.907	126.346	45605.1				16_1	12276.9	158.831	105.208	26235.2
			17_6	20975.3	201.641	135.258	42819.4				28_3	20678.9	220.514	143.116	49547.9				29_6	12310.7	162.188	111.029	28272
			7_10	21015.6	220.795	137.377	47621.6				21_6	20685.8	189.843	144.294	43007.5				8_8	12378.8	144.547	111.356	25270.9
			29_2	21020.4	207.881	136.975	44705.1				7_2	20758.4	240.092	126.168	47558.4				18_7	12424.3	182.068	106.266	30375.8
		wildtype-9	2_1	21052.1	219.199	143.675	49444.7			25-9	4_2	20812.5	232.313	121.613	44356			35-9	29_9	12490.4	157.403	110.329	27264.7
			6_8	21117.5	238.594	139.246	52160.6				4_4	20818.7	233.167	139.083	50914.2				17_1	12523.4	184.239	90.6282	26214.6
			11_7	21130.2	227.534	130.837	46738.5				13_10	20843.5	208.868	164.261	53864.7				26_3	12541.3	148.862	114.608	26785.4
			18_7	21185.3	216.633	142.742	48548.5				3_2	20844.1	256.582	133.745	53877.2				30_4	12544.9	173.92	96.7996	26431.6
			2_2	21371.5	207.558	155.013	50513.7				23_4	20883.7	222.175	129.162	45053.8				29_7	12555.4	148.517	113.618	26492.4
			30_1	21451.1	213.717	127.225	42688.6				21_2	20914.7	230.995	145.082	52615.7				28_5	12695.3	161.208	113.209	28652.7
			17_2	21538.2	191.333	158.758	47689.7				19_3	20946.4	224.191	126.868	44654.9				17_7	12698.3	152.61	112.096	26857.8
			15_1	21554.3	193.881	144.368	43944.7				8_3	21162.6	216.838	146.644	49923				3_1	12717.6	169.509	110.076	29294.3
			26_5	21579.8	200.866	141.1	44497.1				7_1	21259	239.895	148.526	55940.2				10_8	12838.1	177.999	118.079	32998.2
			17_10	21587.1	198.113	137.852	42877.2				8_8	21308.5	238.011	140.16	52374.6				10_2	12871.8	153.274	118.918	28616.5
		wildtype-10	24_5	21604.3	216.671	143.007	48647.4			25-10	23_6	21316.8	232.359	149.693	54608.4			35-10	19_2	12894.2	175.756	99.4485	27441.6
			13_4	21631.5	192.508	143.634	43411.8				8_7	21336.8	217.312	136.487	46566.6				12_9	12921	149.545	120.042	28184.2
			28_9	21812.2	214.178	147.552	49616				23_9	21338.2	196.078	152.466	46935.7				14_10	12958.9	163.446	109.02	27975.5
			3_10	21864.5	205.582	154.186	49765.7				27_10	21391.9	204.655	143.87	46226.6				30_8	13031.7	152.647	118.114	28306.6
			9_7	21930.6	221.604	150.393	52324.3				3_4	21409.4	222.825	141.77	49596				12_6	13066.7	185.857	110.344	32197.8
			9_6	21978.1	229.9	138.602	50027.3				29_10	21437	196.228	150.14	46254.7				30_6	13071.6	187	100.302	29447.8
			17_3	22049.4	217.97	152.833	52301.6				21_10	21558.5	221.674	138.232	48108.6				3_8	13094.9	185.423	106.205	30917.9
			11_4	22097.6	243.581	136.168	52073.6				30_1	21563.3	214.211	147.214	49509.5				30_10	13156.9	188.014	102.061	30126.7
			3_5	22127.5	215.194	147.962	49989.5				22_7	21599.4	227.993	138.751	49665.7				18_10	13182.3	165.624	107.513	27956.6
			10_8	22154.7	211.15	153.445	50867.8				2_7	21644.9	266.035	140.177	58548.6				14_1	13187.8	163.028	105.103	26901.6
		wildtype-11	17_4	22206.7	206.252	152.373	49340.9			25-11	28_1	21788.4	209.036	145.094	47617.8			35-11	16_2	13197.5	143.895	118.947	26871.8
			30_2	22247.3	217.94	134.4	45987.1				1_7	21931.7	201.212	147.737	46670.3				13_2	13221.9	158.192	110.899	27543.1
			27_2	22278.7	203.212	140.994	44983				3_6	22208.4	256.155	142.74	57404.9				17_9	13288.4	155.016	113.44	27608.5
			27_5	22321.7	211.045	134.659	44618.1				2_9	22234.6	239.831	145.368	54736.1				22_8	13339.3	165.009	110.413	28604.1
			23_4	22374	240.467	132.293	49945.1				30_8	22253.9	194.302	150.387	45876.4				18_4	13398.5	148.899	121.053	28298.7
			27_9	22435.6	203.877	133.757	42814				22_2	22254.9	256.069	140.591	56521.7				21_4	13508	168.255	115.759	30579
			14_3	22479.4	192.258	148.569	44844.6				13_7	22370.6	247.74	135.194	52583.8				19_6	13509	172.162	108.793	29406.2
			4_5	22634.3	258.538	141.003	57233.6				27_9	22468	217.686	129.274	44181.4				17_8	13519	173.424	111.19	30274.2
			8_1	22727.2	248.943	153.902	60151.1				24_4	22484.5	238.819	148.454	55662.4				28_4	13519.9	173.718	101.871	27783.9
			5_1	22802.3	255.245	135.677	54370.7				4_3	22507.9	218.154	149.847	51322.8				4_2	13541.1	175.482	108.571	29912.1
		wildtype-12	7_9	22819.5	245.26	149.404	57529.3			25-12	1_10	22557.9	246.13	149.119	57623.3			35-12	1_1	13639.9	171.471	117.031	31505.9
			18_3	22924.2	207.583	138.197	45039.1				4_7	22571.3	217.604	151.637	51805				26_6	13677.7	159.947	108.432	27229.1
			12_2	22978.5	207.757	154.638	50439.8				24_6	22691.8	210.967	143.137	47409.7				22_5	13698	197.403	99.2683	30765.5
			25_4	22993.3	186.447	151.526	44354.9				27_6	22694.5	221.537	152.516	53047				12_10	13725.2	148.612	125.778	29346.7
			7_1	23019.9	254.982	141.578	56676.9				1_4	22741	248.422	133.121	51920				3_5	13745.9	170.331	124.686	33343.6
			4_9	23099.7	224.651	148.95	52535.2				10_4	22802.6	212.864	163.766	54730.1				22_1	13768.6	154.006	118.16	28570
			10_2	23144.8	214.209	142.625	47965.9				13_9	22942.1	217.591	141.519	48345.3				12_3	13799.2	178.128	115.336	32255.1
			19_8	23230.5	230.15	148.703	53731.8				6_9	22955.8	229.68	143.222	51645.5				14_4	13813.4	160.36	113.966	28692.8
			30_10	23286.3	231.415	136.784	49696.6				9_3	23049.1	254.263	129.755	51797.4				12_2	13855.4	196.704	98.9383	30554.7
			4_2	23319	230.192	135.118	48831.7				26_10	23078.4	229.204	150.023	53985.8				26_4	13880.5	169.606	113.845	30314.7
		wildtype-13	5_10	23338.7	254.874	135.083	54053.5			25-13	19_6	23138.3	259.654	145.842	59453.4			35-13	22_9	13883.9	177.968	119.031	33258.2
			6_10	23340.4	273.342	127.715	54808.4				19_4	23140.3	227.558	163.541	58427.5				30_5	13896.2	164.799	115.541	29894.5
			12_8	23343.8	211.07	147.569	48901.5				7_9	23288.7	267.438	133.377	56001.9				18_1	13901.1	186.88	117.834	34572.6
			15_6	23358.3	223.547	141.256	49576.5				12_10	23297.3	223.887	159.247	55975.8				11_9	13905.3	168.892	112.029	29705.6
			15_5	23438.8	214.96	143.036	48272.9				29_7	23479.4	223.792	136.247	47870.8				4_1	13915.9	161.916	127.38	32381
			17_8	23483.2	217.743	154.713	52889.7				20_2	23498.4	260.619	153.353	62747.6				10_3	14004.4	172.759	104.238	28272.8
			2_5	23491.8	225.991	146.393	51941.2				24_2	23506.3	234.173	158.193	58160				18_8	14016.5	164.303	119.493	30823.9
			5_7	23510.4	220.578	147.361	51032.3				21_9	23796.5	252.082	159.771	63232.5				10_7	14052.3	165.632	122.965	31976.2
			21_4	23520.1	223.732	158.399	55639.2				29_9	23888.8	247.884	155.522	60525.7				29_5	14161.7	150.315	120.248	28377.9
			5_4	23686.3	219.371	146.534	50468.1				7_7	23922.8	223.024	158.423	55471.6				13_10	14163.6	165.227	119.519	31004.1
		wildtype-14	15_7	23730.4	270.007	141.754	60091.2			25-14	1_1	23928	236.827	160.325	59611.8			35-14	4_6	14274.7	167.478	121.255	31882.7
			27_1	23740.4	228.62	134.033	48109.1				17_1	23937	225.234	136.105	48129.1				17_4	14343.5	184.3	118.716	34350.5
			14_2	23755.2	230.51	155.582	56305.1				22_1	24006.8	211.213	144.413	47888.1				10_9	14413.4	154.375	116.895	28331.7
			30_7	23757.9	225.419	155.955	55193.8				28_10	24008.9	218.041	157.484	53910.7				14_3	14489.8	186.762	109.562	32125.3
			22_4	23782	208.181	161.98	52942.1				24_7	24033.7	240.382	156.341	59003.1				16_4	14494	171.513	129.893	34976.9
			12_4	23966.2	255.775	148.486	59626.8				3_1	24269.2	244.929	162.517	62494.2				20_4	14518.1	159.98	127.701	32074.6
			13_7	24042.6	247.536	146.78	57043.4				29_3	24329.8	211.91	145.838	48519.9				13_7	14545.3	171.17	118.985	31975.6
			5_3	24058.5	207.066	155.513	50556.2				10_5	24436.1	275.765	149.207	64599.3				14_5	14550.8	173.994	117.869	32198.3
			29_1	24118.7	279.923	142.485	62619				9_4	24478.1	223.842	154.565	54319.3				8_5	14570.7	178.634	108.833	30522.8
			11_1	24141.4	208.775	157.457	51610.9				23_2	24544.2	255.985	142.8	57390.9				9_7	14744.7	164.322	117.374	30280.9
		wildtype-15	11_9	24181.7	223.67	157.579	55335.9			25-15	30_6	24633.7	224.844	148.323	52359			35-15	29_8	14843.5	172.338	117.823	31879.4
			21_2	24245.1	226.051	152.959	54285.3				27_2	24703.3	272.025	133.39	56968.2				4_9	14949.4	159.35	118.018	29525.6
			29_4	24252.6	198.677	163.49	50996.4				7_4	24721.5	272.713	140.844	60303.5				3_6	14961.1	193.08	111.979	33944.7
			24_3	24452.3	243.929	153.465	58772.4				15_1	24848.9	243.62	156.494	59856.6				19_9	15085.4	173.82	116.957	31917.2
			18_2	24750.8	224.844	144.067	50856.5				5_8	24885.4	227.612	162.826	58185.9				22_10	15095.4	165.873	122.087	31794
			10_7	24769	212.5	164.037	54726.8				2_4	24972.8	265.674	116.467	48579.4				29_4	15111.6	191.729	107.221	32275
			14_6	24784.2	228.464	156.154	56010.5				21_8	25047.5	225.253	155.858	55118.7				29_3	15114.8	170.767	113.845	30522.3
			7_7	24977.3	226.747	145.662	51854.7				30_4	25423.5	189.582	178.597	53158.3				29_2	15202.3	151.796	130.915	31199.5
			27_6	25010	226.131	144.182	51188.3				10_10	25450.3	224.44	166.557	58689.7				30_3	15203	169.31	125.056	33242
			15_3	25021	234.932	141.774	52292.5				5_1	25500.9	242.463	167.717	63844.2				20_1	15203.8	170.739	127.256	34112.2
		wildtype-16	7_5	25057.2	236.811	140.844	52364.9			25-16	16_7	25686.5	269.326	143.064	60493.3			35-16	18_3	15215.5	180.92	115.356	32766.4
			29_3	25103.3	246.787	156.253	60541.3				12_3	25702.7	221.542	169.034	58793.5				20_3	15383.2	162.542	131.229	33488.5
			20_5	25141.5	234.074	144.657	53161				14_7	25819	248.605	163.365	63763.2				12_8	15500.2	187.902	119.666	35302.3
			16_3	25163.5	280.674	141.986	62567.1				18_1	25850	263.801	154.85	64134				29_1	15611.7	184.486	118.66	34369.2
			13_2	25242.4	213.567	157.643	52857.8				12_8	25855.2	221.225	160.338	55688.9				29_10	15651.2	163.301	137.508	35254.5
			25_6	25457.5	257.61	158.436	64078.9				2_5	25910.9	282.323	147.202	65246.8				18_9	15666.5	188.473	125.737	37205.9
			3_6	25488.2	243.513	152.809	58421.1				21_3	25958.4	225.721	155.113	54969.5				8_2	15786.3	182.613	112.547	32267.5
			12_1	25489.2	220.725	158.79	55026.8				12_2	25991.8	255.054	147.202	58944.7				11_10	15792.5	173.154	125.392	34087.9
			3_8	25520.5	230.55	153.202	55453.7				22_9	25992.2	233.697	162.164	59498.8				25_10	15815.9	160.154	126.961	31923.2
			19_2	25633.8	225.912	156.612	55547.3				9_8	26026.9	284.378	170.285	76027.9				5_6	15929.9	181.462	114.51	32623.1
		wildtype-17	3_1	25659.6	242.375	153.931	58575.1			25-17	27_4	26074.5	250.554	134.233	52803.2			35-17	20_2	15992.2	204.96	122.347	39369.5
			25_7	25709.2	229.162	152.562	54889.5				1_2	26129.2	226.601	178.044	63341.6				13_6	16110.9	179.976	120.973	34182.5
			23_6	25815.2	267.592	157.622	66220.2				3_10	26137.5	281.616	148.458	65638.7				16_3	16116.1	197.731	127.758	39660.8
			6_4	25878.2	232.87	154.685	56553.7				17_7	26192.9	242.986	162.489	61987.7				13_5	16128.5	201.278	130.028	41089.9
			17_9	25883.4	244.055	155.684	59652.8				9_10	26267.6	270.363	152.793	64856.1				8_7	16238	181.575	116.842	33308.5
			15_10	25893.4	265.578	161.786	67457.9				13_5	26340.6	275.426	145.692	63000				10_1	16273.8	207.278	116.112	37785.9
			3_3	25906.1	243.484	156.337	59763				15_4	26396.3	228.464	170.019	60984				13_3	16505.5	197.696	120.942	37538.3
			12_5	25988.7	246.782	150.463	58296.7				20_5	26401.5	260.617	157.779	64558.2				25_3	16582.9	197.487	127.785	39620.3
			22_6	26011.8	220.725	179.234	62111.5				22_5	26437.6	233.643	165.377	60663.5				20_5	16637.7	175.942	124.49	34387.8
			10_5	26014.9	254.451	150.518	60130.1				2_10	26538.5	214.339	174.351	58671.3				5_7	16651.1	177.815	123.245	34406.2
		wildtype-18	25_10	26038	230.265	141.791	51259.7			25-18	14_3	26609.4	254.816	167.626	67060.6			35-18	11_2	16666.2	183.859	123.972	35785.5
			30_5	26060	239.084	153.815	57736.2				23_8	26624.2	258.926	158.684	64507.5				16_7	16672.4	184.748	123.59	35847.7
			11_2	26148.5	275.029	146.576	63290.8				18_4	26714.4	269.686	155.172	65700.9				20_8	16703.4	191.389	120.449	36192.5
			22_3	26215.9	209.235	177.679	58367.5				1_8	26783.6	222.112	153.776	53624.2				20_6	16723.4	176.134	135.273	37407
			6_3	26238.3	220.045	162.542	56153.7				2_1	26846.3	235.643	156.39	57857.9				14_9	16736.8	188.145	129.513	38256.6
			23_8	26259.3	238.466	143.059	53559.9				29_6	27121	248.36	152.088	59303.1				26_2	16808.1	185.468	118.858	34609.5
			5_9	26330.9	249.547	149.044	58394.1				9_5	27284.5	216.099	173.868	58989.1				11_6	16955.7	176.856	129.298	35901.2
			16_4	26501.3	270.669	142.035	60357.6				17_4	27362.3	276.228	150.173	65126.9				27_9	17011.9	201.916	128.313	40676.1
			21_8	26548.5	246.1	139.075	53735.6				24_10	27373.7	240.943	168.433	63715.1				22_7	17022.9	203.742	129.146	41310.4
			9_10	26808.8	243.62	143.135	54746.8				7_5	27536.5	259.908	156.969	64052.3				1_6	17128.2	194.828	142.544	43601.5
		wildtype-19	27_10	26977.4	203.395	177.412	56653.1			25-19	30_7	27607.8	271.877	152.283	65001.4			35-19	20_9	17146.5	183.076	126.803	36447.1
			2_6	27015.3	224.297	152.86	53829.1				16_9	27631.9	275.046	158.121	68280				20_10	17166.8	180.931	136.353	38732.8
			3_9	27021.9	222.485	160.068	55912.1				18_3	27633.3	284.194	150.248	67038.5				18_6	17264.5	189.58	123.369	36719.5
			21_9	27086.2	220.241	178.931	61870.4				21_1	27881.1	217.779	164.261	56162.9				11_7	17337.5	182.294	128.901	36891.9
			18_9	27238.4	254.788	172.736	69097.2				22_10	28026.4	263.596	153.896	63689.1				11_4	17472.1	164.999	139.461	36127.1
			23_3	27421.9	265.123	150.521	62653				12_9	28028.5	222.15	163.505	57026.6				1_10	17478	188.253	141.19	41729.8
			12_3	27732.1	240.332	162.317	61245.7				29_5	28047.1	245.848	171.095	66039.7				7_3	17730.3	200.42	115.611	36377.9
			20_8	27747.2	215.429	173.452	58665.4				27_3	28193	247.306	165.149	64122.6				7_6	17896.3	194.826	133.439	40815.8
			10_10	27778.9	238.85	165.299	61986				8_2	28207.8	194.96	185.75	56855.8				5_3	17973.7	192.481	136.143	41141.7
			11_5	27802.3	275.914	157.914	68406				11_4	28454	260.385	176.162	72015.8				11_8	18202.6	192.152	124.328	37507
		wildtype-20	5_6	27915.2	223.239	180.065	63110.3			25-20	7_8	28498.4	284.19	174.826	78003.3			35-20	3_2	18266.3	182.604	141.774	40645
			20_9	28004.4	222.514	171.74	59997.1				26_8	28701.1	228.946	171.093	61498.5				4_5	18314.5	199.084	135.39	42317.8
			7_6	28014	231.638	152.547	55477				2_6	28779.6	276.942	157.833	68625.4				20_7	18530.7	196.683	136.934	42284.3
			22_8	28052.2	263.622	144.013	59605.2				16_4	28884.6	222.782	175.345	61329.9				7_10	18571.7	192.71	143.675	43469.6
			5_2	28082.9	246.018	164.696	63613.8				26_7	29101.9	256.592	172.719	69579.9				7_4	18726.3	188.16	128.853	38064.7
			21_1	28096.6	255.011	165.642	66317.6				19_2	29138.4	321.652	149.658	75576.1				4_7	18765.9	195.447	135.974	41723.8
			24_9	28112.1	231.5	153.193	55678.6				29_2	29217.2	243.566	167.27	63963.7				16_9	18827.1	199.436	130.879	40980.1
			18_6	28167.2	242.071	175.657	66758.5				2_2	29371.1	287.759	158.981	71824.6				25_9	18867.1	188.637	142.932	42330.8
			29_9	28192.3	256.731	158.649	63946.4				23_5	29387.9	275.844	147.887	64046.4				13_8	18893.2	189.874	134.981	40238.1
			25_3	28199.2	239.356	167.18	62824.4				20_6	29405.2	250.365	175.294	68903.2				1_2	18898.4	205.923	149.133	48214.5
		wildtype-21	17_5	28306.3	236.823	143.318	53287.5			25-21	22_8	29506.7	279.473	156.332	68594			35-21	10_5	18932.5	214.646	120.837	40721.2
			20_1	28355.2	258.202	163.716	66366.7				3_9	29532.9	274.222	176.052	75795.5				15_1	19001.3	186.668	131.9	38656
			16_5	28362.4	270.533	163.469	69431.2				12_7	29598.3	237.145	175.798	65452.8				11_3	19072.9	184.873	140.133	40673.7
			21_5	28411.3	260.501	149.732	61238.6				19_7	29694.3	293.532	169.615	78166				27_1	19088.3	183.458	142.371	41006.9
			20_3	28438.8	264.198	162.203	67280.1				20_7	29729.8	265.547	166.381	69365.9				9_4	19207.9	203.633	132.273	42288.2
			28_8	28470.1	251.173	173.226	68310.3				29_4	29935	247.627	157.262	61139.7				14_2	19259.2	238.681	136.446	51130.4
			21_6	28482.5	235.463	177.705	65693.3				30_9	30221.4	282.524	158.155	70151.7				9_8	19277.1	188.934	134.745	39968.9
			9_4	28658.5	285.858	155.485	69781				17_5	30261.3	257.471	168.67	68181.1				4_10	19311.5	200.215	142.937	44930.5
			4_1	28939	239.414	155.524	58458.3				18_8	30366.7	246.218	173.908	67226.1				15_7	19330.8	205.089	138.292	44528.4
			19_7	29043.7	260.559	175.504	71794.8				1_6	30370.1	282.937	146.924	65265.2				24_3	19365.6	182.068	147.692	42217.3
		wildtype-22	4_8	29165.9	243.874	174.272	66725.6			25-22	17_6	30379.1	208.093	199.138	65059.8			35-22	11_5	19418.6	187.103	134.516	39514.3
			7_4	29180.4	298.332	158.265	74128.1				13_8	30464.4	241.327	165.348	62647.6				16_6	19473.3	220.728	129.125	44747.3
			12_9	29329.4	246.447	155.145	60029				20_1	30517.5	248.118	184.972	72054.7				3_7	20018.3	213.823	130.563	43830.1
			19_9	29486.7	281.364	154.366	68189.8				13_6	30561.5	234.167	188.687	69369.1				11_1	20025.2	206.319	134.198	43469.6
			18_1	29586.9	273.157	158.315	67894.1				22_6	30665.8	263.676	159.808	66155.9				3_3	20124	215.899	156.105	52913.5
			28_6	29801.1	250.772	167.649	66005.1				12_1	30731.2	273.207	163.185	69995.5				9_9	20205.9	191.549	133.344	40100.7
			25_9	29809.7	241.476	150.941	57224.4				19_8	30810.4	276.745	176.442	76662.4				3_10	20464.4	250.048	121.204	47581.6
			10_1	29811	239.136	174.27	65428.4				20_3	31077.6	304.583	161.697	77322.8				5_10	20488.5	203.792	134.884	43156.6
			4_6	29899.5	307.406	154.628	74627.5				17_3	31279.6	239.148	164.916	61919.6				25_5	20515.7	192.12	137.922	41601.1
			25_8	29937.7	227.411	173.98	62116.9				26_6	31527.2	281.282	180.532	79725.3				7_5	20529.5	184.713	140.899	40860.7
		wildtype-23	10_6	29974.2	225.924	184.727	65523			25-23	20_8	31745.4	314.193	176.772	87198.6			35-23	6_7	20752.9	208.739	136.121	44609.5
			16_10	30030.7	275.255	158.171	68353.5				18_7	31776.4	267.341	184.314	77361.3				3_9	20829	230.6	144.642	52366.5
			13_8	30037.2	294.99	172.556	79916.7				14_1	31803.3	264.646	189.277	78643.3				10_4	20888.9	216.74	138.545	47144.3
			20_7	30246.9	280.947	171.367	75588				23_7	31815.3	289.648	164.328	74727.5				15_4	21030.4	196.982	154.539	47792.9
			14_9	30832.4	282.005	154.793	68534.6				17_8	31962.3	282.517	168.149	74582.6				24_2	21041.1	227.148	152.994	54560.9
			26_9	30947.8	237.501	171.106	63801.5				19_1	32048.4	293.209	195.782	90125.9				5_1	21078.2	151.965	189.759	45273.7
			6_6	31081	276.443	180.665	78411.4				26_9	32130	303.129	173.802	82714.7				2_4	21148.5	253.081	123.195	48950.1
			9_5	31110.3	272.62	170.808	73108.2				5_2	32251.5	279.197	169.25	74189.2				27_5	21434.5	214.986	131.393	44348.7
			21_7	31316.5	220.378	176.603	61103.5				20_9	32383.7	293.081	161.975	74530.7				7_8	21500.3	222.406	137.667	48070.3
			20_2	31340.6	251.754	159.809	63164.9				30_3	32384	268.571	178.97	75463.6				1_9	21581.5	241.617	146.044	55400.3
		wildtype-24	3_4	31401.5	244.085	170.741	65430.1			25-24	12_4	32673.9	252.971	187.484	74462.1			35-24	27_6	21633.9	216.802	144.187	49078.2
			29_8	31457.6	288.03	160.537	72595.8				26_2	32683.2	322.209	164.928	83432				15_3	21676.2	202.316	149.876	47605.9
			28_5	31461.1	241.624	184.651	70047.4				18_2	32725.2	284.324	168.417	75179.4				25_4	22104.8	222.904	135.622	47462.2
			29_10	31631.5	278.122	172.69	75405.2				24_5	32738.6	310.769	182.795	89187.1				7_9	22208.4	231.797	126.278	45955.3
			19_10	31674.2	299.566	157.954	74288.6				1_9	32855.7	251.097	175.426	69156.7				4_4	22302.4	244.107	149.049	57122.8
			28_1	31689	250.135	172.027	67557.1				12_5	32871.5	282.867	170.776	75841.9				2_5	22384	245.446	142.306	54837.6
			8_4	31706.2	227.862	181.129	64797.7				18_9	32971	248.072	199.801	77816.9				5_2	22502.8	213.057	136.595	45691
			23_10	31797.4	304.295	160.126	76499.2				5_6	33326.9	305.97	158.966	76363				9_5	22687.3	209.303	140.526	46177.4
			4_3	31800.2	231.387	177.711	64558.2				17_2	33340.4	270.643	172.18	73161.2				27_4	22909.1	237.955	143.685	53679.1
			6_2	31879.7	254.22	165.333	65988.4				5_10	33593.4	336.53	165.847	87625.6				5_9	22942.7	226.191	142.485	50599.2
		wildtype-25	24_7	31932.4	237.54	187.216	69819.9			25-25	3_5	33633.7	312.673	188.422	92495.9			35-25	25_1	22991.6	196.096	163.218	50250
			28_4	32020.8	225.955	171.134	60709.5				5_4	33786.5	261.546	191.597	78674.7				24_4	23025.4	200.732	152.84	48167.5
			28_7	32191.6	281.403	174.615	77145.6				11_2	33954.9	277.282	193.758	84349.2				26_1	23050.5	205.013	162.493	52301.7
			9_8	32321.7	263.476	169.88	70272.2				17_10	33954.9	268.79	190.343	80324.7				27_7	23263.2	243.568	147.214	56294.8
			3_7	32354.4	236.439	187.926	69759.9				19_5	33970	299.502	166.857	78459				1_5	23385.5	237.993	148.227	55385.1
			15_9	32386.4	322.2	162.005	81951.1				16_10	34536.3	289.028	172.339	78202.8				24_10	23787.5	202.97	164.383	52382.7
			16_1	32447.4	276.492	173.167	75170.7				29_8	34653.4	303.459	160.701	76563.1				7_7	23790.6	205.013	161.018	51827.2
			12_10	32513.8	298.469	169.715	79528				15_5	34671.3	317.024	172.377	85796.7				24_7	24110.1	253.211	156.732	62307.7
			24_6	32551.3	245.613	173.422	66873.7				4_10	34790.4	284.757	177.251	79243.2				27_2	24261.2	237.431	150.465	56088.3
			5_5	32585.8	246.626	184.608	71480.8				12_6	34895	303.121	153.98	73279				15_6	24409.3	226.099	161.858	57455.7
		wildtype-26	20_6	32670.8	260.103	161.822	66081.9			25-26	20_4	35198.3	272.337	190.77	81567.3			35-26	4_8	24455.4	191.346	173.588	52148.2
			20_4	32723.8	297.342	142.849	66685.6				17_9	35508.9	316.63	168.712	83868.2				1_7	24528.7	246.044	155.9	60222.5
			25_2	32762.4	242.748	172.418	65711.1				7_10	35594.6	272.165	189.437	80946.3				7_1	24547.7	252.124	146.328	57921.6
			14_4	32934.5	286.9	193.322	87078.6				13_2	35777	287.997	184.754	83537.4				27_10	24815.8	262.842	137.317	56665.5
			16_6	32948.6	290.881	178.954	81725.1				16_8	36344	331.115	166.802	86712.2				2_8	25017.2	238.061	153.225	57268.7
			16_2	33121.4	306.257	170.143	81808.9				20_10	36799.5	279.676	190.708	83738.4				2_6	25463.7	236.798	158.764	59024.3
			22_1	33166.5	287.015	171.09	77095.4				3_8	36842.9	328.54	206.222	106371				24_1	25471.7	245.434	157.142	60551.6
			18_4	33601.3	268.817	161.042	67966.5				14_8	36843.5	285.696	197.166	88437.4				16_5	25534.7	207.89	168.284	54925.7
			19_6	33673.3	270.398	183.986	78106.6				5_7	36873.5	334.03	172.263	90339.4				2_3	25577.3	304.112	152.642	72880.1
			21_10	33935.6	249.766	192.51	75489.5				11_5	37205	322.864	195.201	98946.6				1_3	25631.4	266.175	157.057	65633.3
		wildtype-27	22_5	34062.3	291.254	178.402	81577.6			25-27	13_1	37411.2	374.646	184.333	108423			35-27	27_8	25799.5	225.346	155.26	54930.1
			22_10	34259.2	284.993	187.583	83932				3_7	37471.5	312.033	184.646	90456.7				13_1	26202.2	243.946	140.499	53810.7
			6_1	34400.3	260.844	192.752	78936.8				11_1	37475.9	333.73	184.334	96583.1				25_6	26382.9	230.355	157.07	56805.5
			4_4	34418.9	260.013	179.212	73157.9				14_4	37512.1	297.984	185.916	86978.2				15_5	26523	244.093	168.958	64749
			20_10	34496.4	267.45	195.798	82214.8				21_7	37595.4	304.318	181.589	86759.8				30_1	26660.2	249.308	129.585	50721.3
			14_8	34665.4	296.483	195.315	90915				16_3	37972.7	285.307	194.899	87301.3				15_2	27114.8	242.315	157.386	59874.9
			24_10	34674	274.237	159.575	68705.4				26_3	37993.4	312.35	161.582	79238.4				15_9	27136.8	257.727	161.237	65241.5
			4_7	34741.8	275.403	176.762	76429				21_5	38034	290.331	197.16	89869.7				9_1	27384.4	246.893	166.666	64603.7
			8_3	35006.2	303.285	171.767	81787.9				18_5	38167.9	344.778	164.743	89175.3				15_8	27736.2	216.462	165.798	56345.5
			12_6	35068.2	277.958	195.945	85509.1				9_6	38503.6	372.803	169.615	99275.8				2_1	28406.8	245.544	173.492	66881.8
		wildtype-28	8_9	35068.5	288.651	203.666	92297.6			25-28	19_9	39124.3	295.947	203.176	94403.3			35-28	5_8	28456.7	232.682	159.266	58181.6
			21_3	35715.8	273.529	201.073	86349				15_10	39250.2	325.85	209.549	107202				24_6	28757.9	247.189	168.687	65465.2
			15_8	35732.6	297.111	167.589	78174.2				26_1	39633.1	310.365	206.623	100682				6_9	29236.1	254.301	166.619	66522.9
			28_10	35886.8	293.979	187.438	86511.6				5_5	39838.2	331.082	191.596	99591.4				6_4	29346.6	256.786	169.615	68381.1
			16_9	36092.4	329.569	177.745	91969.5				14_5	39863.4	278.155	180.816	78962.7				1_8	29423.1	264.649	159.199	66147.2
			23_9	36112.3	293.327	169.151	77898				16_6	39970.4	321.69	185.491	93682.9				6_10	29448.2	255.602	175.935	70602
			19_4	36171.9	314.687	179.608	88736.9				7_3	40239.3	313.592	187.715	92419.7				6_5	29610.3	263.711	158.095	65455.4
			16_7	36210.8	247.135	187.64	72804.4				29_1	40875.5	325.909	201.967	103342				24_9	30604.2	252.311	168.693	66823.9
			10_4	36674.9	258.654	186.83	75869				5_9	40973.6	323.25	195.213	99070.9				7_2	30814.5	251.804	175.28	69294
			8_2	36805	275.503	196.836	85139.4				2_8	41048.7	286.637	202.808	91267.4				9_10	31134.4	260.386	165.497	67656.3
		wildtype-29	10_3	36885.2	320.919	173.186	87258.6			25-29	16_1	41967.8	288.159	195.726	88548.2			35-29	9_3	31691.7	251.955	178.992	70803.5
			6_7	37010.8	296.507	190.484	88673.6				26_4	41978.8	317.203	205.403	102292				9_6	32025.3	232.705	190.395	69560.4
			29_6	37297.3	290.804	159.489	72816.9				15_9	42388.9	332.656	194.464	101563				1_4	32098.6	251.279	191.407	75511.7
			24_8	38003	288.002	189.094	85501				11_6	42684.2	363.951	166.074	94895.1				5_4	32681.8	254.382	168.348	67234.7
			8_7	38644	325.016	185.39	94600				14_2	43409.2	289.894	201.017	91489.6				13_9	33363.8	293.453	159.614	73537.8
			13_10	38699.8	295.338	196.23	90988				11_3	43881.6	328.325	212.638	109609				24_8	33714.9	293.529	165.69	76357
			15_2	38985.9	361.696	170.858	97024.1				15_7	43999.6	353.185	185.776	103013				5_5	34250.2	272.317	173.682	74255.6
			23_1	39787.6	306.93	194.706	93825				18_6	44481.9	319.383	209.815	105208				6_3	35106.4	258.558	181.823	73808.6
			28_2	41020.4	283.303	211.845	94225.5				11_10	44685.7	303.591	203.803	97140.4				24_5	35128.4	273.723	189.262	81334.4
			6_5	42467.7	292.151	189.065	86719.7				18_10	44702.3	309.712	199.424	96969.5				6_1	35723	259.208	199.88	81342.5
		wildtype-30	4_10	43201	341.724	194.641	104426			25-30	16_5	45008	276.557	248.563	107925			35-30	16_10	36005.3	279.103	176.111	77170.4
			28_3	43809.9	332.116	180.913	94331.9				11_8	45338.1	340.454	220.722	117979				9_2	36173.6	257.857	180.869	73221.9
			8_10	43948	367.416	203.212	117222				16_2	46698.6	344.379	202.144	109294				15_10	36860.8	272.059	185.277	79137.8
			22_9	44895.1	313.879	208.642	102816				14_9	48607.9	320.391	231.849	116623				6_2	37302.4	250.2	201.497	79150.8
			24_1	45101.9	272.337	213.007	91075.5				5_3	48960.7	308.658	242.583	117554				2_10	38625.1	313.548	167.844	82624.5
			8_8	47910.4	305.126	212.124	101618				14_10	50274.1	347.178	224.102	122151				6_8	38794.8	329.234	175.194	90557.2
			19_5	52100.7	358.011	214.88	120780				11_7	53881.2	395.174	220.075	136540				2_9	39505.7	280.973	205.254	90543.2
			19_1	53663	347.175	229.926	125324				14_6	55239	317.589	237.732	118537				27_3	39775.9	297.352	197.736	92311.6
			10_9	56840.8	332.915	261.102	136472				11_9	55468.3	319.969	209.132	105058				6_6	41829.4	340.072	191.553	102273
			19_3	59464.4	405.119	218.357	138883				26_5	58831.7	418.833	243.203	159923				2_2	42277.7	309.131	205.778	99871.4

## Sheet: Fat body mass quantification
			wildtype ④	Total (Measured)			25℃ ④	Total (Measured)			35℃ ④	Total (Measured)			Fat body quantification (unit: g)		Average	SEM
			Gut-out	0.206			Gut-out	0.194			Gut-out	?			wildtype ④	0.006	0.00433333	0.000881917
			weight measurement (after Dry1)	0.089			weight measurement (after Dry1)	0.071			weight measurement (after Dry1)	0.061			wildtype ⑤	0.004
			weight measment (after Dry2)	0.083			weight measment (after Dry2)	0.065			weight measment (after Dry2)	0.058			wildtype ⑥	0.003
			Fat body weight loss	0.006			Fat body weight loss	0.006			Fat body weight loss	0.003			25℃ ④	0.006	0.004	0.0011547
			n =10				n =10				n =10				25℃ ⑤	0.004
															25℃ ⑥	0.002
			wildtype ⑤	Total (Measured)			25℃ ⑤	Total (Measured)			35℃ ⑤	Total (Measured)			35℃ ④	0.003	0.002	0.00057735
			Gut-out	0.188			Gut-out	0.154			Gut-out	?			35℃ ⑤	0.002
			weight measurement (after Dry1)	0.079			weight measurement (after Dry1)	0.056			weight measurement (after Dry1)	0.065			35℃ ⑥	0.001
			weight measment (after Dry2)	0.075			weight measment (after Dry2)	0.052			weight measment (after Dry2)	0.063
			Fat body weight loss	0.004			Fat body weight loss	0.004			Fat body weight loss	0.002
			n =10				n =10				n =10
			wildtype ⑥	Total (Measured)			25℃ ⑥	Total (Measured)			35℃ ⑥	Total (Measured)
			Gut-out	0.216			Gut-out	0.179			Gut-out	?
			weight measurement (after Dry1)	0.094			weight measurement (after Dry1)	0.064			weight measurement (after Dry1)	0.065
			weight measment (after Dry2)	0.091			weight measment (after Dry2)	0.062			weight measment (after Dry2)	0.064
			Fat body weight loss	0.003			Fat body weight loss	0.002			Fat body weight loss	0.001
			n =10				n =10				n =10
			Average				Average				Average
			wildtype ④	0.006			25℃ ④	0.006			35℃ ④	0.003
			wildtype ⑤	0.004			25℃ ⑤	0.004			35℃ ⑤	0.002
			wildtype ⑥	0.003			25℃ ⑥	0.002			35℃ ⑥	0.001
			Average	0.00433333			Average	0.004			Average	0.002
			SEM	0.000881917			SEM	0.0011547			SEM	0.00057735
			n = 30	3			n = 30	3			n = 30	3

## Sheet: Colony perfomance
		Number of adult bee (n)										measurement of adult population									Adult population Fluctuation Rate by Colony									Average
		1	Bee (n)		2	Bee (n)		3	Bee (n)			Date	Bee (n)	wild-①	wild-③	25-②	25-③	35-②	35-③		Date	Bee (n)	wild-①	wild-③	25-②	25-③	35-②	35-③		Bee (n)	wild	25	35
		wild-①	13860		wild-①	12760		wild-①	10890
		wild-③	5060		wild-③	5720		wild-③	4675			23.08.07~08	1	13860	5060	10010	10010	5940	7590		23.08.07~08	1	0	0	0	0	0	0		1	0	0	0
		25-②	10010		25-②	13860		25-②	9020			23.08.21~22	2	12760	5720	13860	11330	5654	8202.86		23.08.21~22	2	-7.93651	13.0435	38.4615	13.1868	-4.81481	8.07453		2	2.55349	25.8242	1.62986
		25-③	10010		25-③	11330		25-③	9020			23.09.04~05	3	10890	4675	9020	9020	3465	6270		23.09.04~05	3	-21.4286	-7.6087	-9.89011	-9.89011	-41.6667	-17.3913		3	-14.5186	-9.89011	-29.529
		35-②	5940		35-②	5654		35-②	3465
		35-③	7590		35-③	8202.86		35-③	6270
		Average	Bee (n)		Average	Bee (n)		Average	Bee (n)
		wildtype	9460		wildtype	9240		wildtype	9240
		25	10010		25	12595		25	12595
		35	6765		35	6928.43		35	6928.43
		# Bee number : [Bee(%) average × (Numer bees per fully-occupied side: 1100 ×2) × Frame 개수] /100
		# Total Larva area : [Larva(%) average × (1 frame per cells: 6200) × Frame 개수] /100
		# Capped-area : [Capped area (%) average × (1 frame per cells: 6200) × Frame 개수] /100
		Number of Larva (n)										measurement of Larva population									Larva population Fluctuation Rate by Colony									Average
		1	Larva area (n)		2	Larva area (n)		3	Larva area (n)			Date	Larva (n)	wild-①	wild-③	25-②	25-③	35-②	35-③		Date	Larva (n)	wild-①	wild-③	25-②	25-③	35-②	35-③		Larva (n)	wild	25	35
		wild-①	4340		wild-①	7316		wild-①	2790
		wild-③	1860		wild-③	1860		wild-③	5425			23.08.07~08	1	4340	1860	4650	11160	3720	5456		23.08.07~08	1	0	0	0	0	0	0		1	0	0	0
		25-②	4650		25-②	8060		25-②	6355			23.08.21~22	2	7316	1860	8060	14105	4417.5	5270		23.08.21~22	2	68.5714	0	73.3333	26.3889	18.75	-3.40909		2	34.2857	49.8611	7.67045
		25-③	11160		25-③	14105		25-③	2945			23.09.04~05	3	2790	5425	6355	2945	2325	2170		23.09.04~05	3	-35.7143	191.667	36.6667	-73.6111	-37.5	-60.2273		3	77.9762	-18.4722	-48.8636
		35-②	3720		35-②	4417.5		35-②	2325
		35-③	5456		35-③	5270		35-③	2170
		Average	Larva area (n)		Average	Larva area (n)		Average	Larva area (n)
		wildtype	3100		wildtype	4588		wildtype	4107.5
		25	7905		25	11082.5		25	4650
		35	4588		35	4843.75		35	2247.5
		# Bee number : [Bee(%) average × (Numer bees per fully-occupied side: 1100 ×2) × Frame] /100
		# Total Larva area : [Larva(%) average × (1 frame per cells: 6200) × Frame] /100
		# Capped-area : [Capped area (%) average × (1 frame per cells: 6200) × Frame] /100
		Number of pupal (n)										measurement of pupal population									Pupal population Fluctuation Rate by Colony									Average
		1	Capped-area (n)		2	Capped-area (n)		3	Capped-area (n)			Date	Pupa (n)	wild-①	wild-③	25-②	25-③	35-②	35-③		Date	Pupa (n)	wild-①	wild-③	25-②	25-③	35-②	35-③		Pupa (n)	wild	25	35
		wild-①	18851.9		wild-①	9920		wild-①	16740
		wild-③	434		wild-③	10540		wild-③	11780			23.08.07~08	1	18851.9	434	21700	13640	16430	8370		23.08.07~08	1	0	0	0	0	0	0		1	0	0	0
		25-②	21700		25-②	16430		25-②	20150			23.08.21~22	2	9920	10540	16430	11160	7254	12090		23.08.21~22	2	-47.3792	2328.57	-24.2857	-18.1818	-55.8491	44.4444		2	1140.6	-21.2338	-5.70231
		25-③	13640		25-③	11160		25-③	14880			23.09.04~05	3	16740	11780	20150	14880	4495	13020		23.09.04~05	3	-11.2025	2614.29	-7.14286	9.09091	-72.6415	55.5556		3	1301.54	0.974026	-8.54298
		35-②	16430		35-②	7254		35-②	4495
		35-③	8370		35-③	12090		35-③	13020
		Average	Capped-area (n)		Average	Capped-area (n)		Average	Capped-area (n)
		wildtype	9642.94		wildtype	10230		wildtype	14260
		25	17670		25	13795		25	17515
		35	12400		35	9672		35	8757.5
		# Bee number : [Bee(%) average × (Numer bees per fully-occupied side: 1100 ×2) × Frame] /100
		# Total Larva area : [Larva(%) average × (1 frame per cells: 6200) × Frame] /100
		# Capped-area : [Capped area (%) average × (1 frame per cells: 6200) × Frame] /100
