# Supplementary material for: The effect of seasonal temperatures on the physiology of the overwintered honey bee
Source: PLoS One. 2024 Dec 9;19(12):e0315062. doi: 10.1371/journal.pone.0315062 (PMC11627422; doi:10.1371/journal.pone.0315062)
Supplement: S3 File — (XLSX) [file pone.0315062.s007.xlsx]

## Sheet: wildtype
	Brain	Well Name	Cq (∆R)	average			Brain	Well Name	Cq (∆R)	average			Brain	Well Name	Cq (∆R)	average
		wild-1_4_RP49	19.11	19.1867				wild-1_5_RP49	17.82	17.9433				wild-1_1_RP49	18.09	17.56
		wild-1_2_RP49	19.15					wild-1_2_RP49	17.9					wild-1_3_RP49	17.65
		wild-1_5_RP49	19.19					wild-1_4_RP49	17.95					wild-1_4_RP49	17.64
		wild-1_1_RP49	19.22					wild-1_1_RP49	17.98					wild-1_2_RP49	17.39
		wild-1_3_RP49	19.31					wild-1_3_RP49	17.98					wild-1_5_RP49
		wild_RP49	22.87					(월)Bra_wild_RP49	No Cq					wild_Bra_RP49	No Cq
		wild-1_4_ILP-1	23.97	24.0967				wild-1_3_HSP70	20.84	20.8633				wild-1_1_TOR	22.47	22.03
		wild-1_3_ILP-1	24.05					wild-1_2_HSP70	20.86					wild-1_2_TOR	22.08
		wild-1_1_ILP-1	24.08					wild-1_5_HSP70	20.86					wild-1_3_TOR	21.98
		wild-1_2_ILP-1	24.16					wild-1_4_HSP70	20.87					wild-1_4_TOR
		wild-1_5_ILP-1	25.7					wild-1_1_HSP70	20.97					wild-1_5_TOR
		wild_ILP-1	No Cq					(월)Bra_wild_HSP70	34.85					wild_Bra_TOR	35.43
		wild-1_3_ILP-2	26.9	27.0967
		wild-1_4_ILP-2	27.04
		wild-1_2_ILP-2	27.07				Brain	Well Name	Cq (∆R)	average
		wild-1_1_ILP-2	27.18					wild-1_3_RP49	19.44	19.3167
		wild-1_5_ILP-2	27.3					wild-1_1_RP49	19.35
		wild_ILP-2	No Cq					wild-1_5_RP49	19.32
		wild-1_4_TOR	23.55	23.6367				wild-1_2_RP49	19.28
		wild-1_1_TOR	23.59					wild-1_4_RP49	19.24
		wild-1_5_TOR	23.64					wild_Bra_RP49	22.99
		wild-1_3_TOR	23.68					wild-1_5_ILP-2	25.86	24.2267
		wild-1_2_TOR	23.69					wild-1_2_ILP-2	24.29
		wild_TOR	No Cq					wild-1_1_ILP-2	24.21
		wild-1_4_JHamt	24.95	25.1333				wild-1_3_ILP-2	24.18
		wild-1_5_JHamt	25.03					wild-1_4_ILP-2	24.1
		wild-1_2_JHamt	25.11					wild_Bra_ILP-2	No Cq
		wild-1_3_JHamt	25.26
		wild-1_1_JHamt	25.65
		wild_JHamt	No Cq
	Abdomen	Well Name	Cq (∆R)				Abdomen	Well Name	Cq (∆R)	average
		wild-1_2_RP49	16.37	16.5033				wild-1_1_RP49	17.37	17.0267
		wild-1_5_RP49	16.46					wild-1_3_RP49	17.14
		wild-1_3_RP49	16.49					wild-1_2_RP49	16.99
		wild-1_4_RP49	16.56					wild-1_4_RP49	16.95
		wild-1_1_RP49	16.6					wild-1_5_RP49	16.88
		Abd_wild_RP49	No Cq					wild_Abd_RP49	No Cq
		wild-1_1_Vg	19.04	19.1067				wild-1_4_Vg	18.19	17.69
		wild-1_4_Vg	19.06					wild-1_5_Vg	17.93
		wild-1_2_Vg	19.09					wild-1_1_Vg	17.75
		wild-1_3_Vg	19.17					wild-1_2_Vg	17.39
		wild-1_5_Vg	19.81					wild-1_3_Vg	17.33
		Abd_wild_Vg	No Cq					wild_Abd_Vg	No Cq
	HG	wild-1_3_RP49	16.87	17.0633
		wild-1_1_RP49	16.92
		wild-1_2_RP49	17.05
		wild-1_4_RP49	17.22
		wild-1_5_RP49	18.4
		HG_wild_RP49	No Cq
		wild-1_3_Gr10	22.29	22.5733
		wild-1_1_Gr10	22.35
		wild-1_2_Gr10	22.45
		wild-1_4_Gr10	22.92
		wild-1_5_Gr10	23.04
		HG_wild_Gr10	No Cq

## Sheet: 25
	Brain	Well Name	Cq (∆R)	average			Brain	Well Name	Cq (∆R)	average			Brain	Well Name	Cq (∆R)	average
		25-1_4_RP49	18.82	18.89				25-1_3_RP49	17.96	18.0733				25-1_3_RP49	17.25	17.45
		25-1_3_RP49	18.84					25-1_4_RP49	18.01					25-1_2_RP49	17.27
		25-1_2_RP49	18.9					25-1_5_RP49	18.09					25-1_4_RP49	17.48
		25-1_5_RP49	18.93					25-1_2_RP49	18.12					25-1_1_RP49	17.6
		25-1_1_RP49	19.31					25-1_1_RP49	18.4					25-1_5_RP49	No Cq
		25_RP49	No Cq					(월)Bra_25_RP49	No Cq					25_Bra_RP49	No Cq
		25-1_5_ILP-1	23.02	23.08				25-1_5_HSP70	20.64	20.7133				25-1_4_TOR	No Cq	22.2
		25-1_1_ILP-1	23.06					25-1_4_HSP70	20.67					25-1_5_TOR	No Cq
		25-1_2_ILP-1	23.09					25-1_2_HSP70	20.73					25-1_1_TOR	22.21
		25-1_4_ILP-1	23.09					25-1_3_HSP70	20.74					25-1_2_TOR	22.19
		25-1_3_ILP-1	No Cq					25-1_1_HSP70	20.92					25-1_3_TOR	22.19
		25_ILP-1	No Cq					(월)Bra_25_HSP70	35.47					25_Bra_TOR	36.27
		25-1_4_RP49	26.95	27.0067
		25-1_5_RP49	26.97
		25-1_2_ILP-2	26.99				Brain	Well Name	Cq (∆R)	average
		25-1_3_ILP-2	27.06					25-1_1_RP49	19.44	19.0033
		25-1_1_ILP-2	27.2					25-1_5_RP49	19.05
		25_ILP-2	No Cq					25-1_2_RP49	19.01
		25-1_4_TOR	23.76	23.8233				25-1_3_RP49	18.95
		25-1_2_TOR	23.81					25-1_4_RP49	18.93
		25-1_1_TOR	23.82					25_Bra_RP49	No Cq
		25-1_5_TOR	23.84					25-1_3_ILP-2	No Cq	23.2067
		25-1_3_TOR	23.85					25-1_4_RP49	23.22
		25_TOR	No Cq					25-1_2_ILP-2	23.21
		25-1_2_JHamt	24.79	24.89				25-1_1_ILP-2	23.19
		25-1_1_JHamt	24.81					25-1_5_RP49	23.15
		25-1_5_JHamt	24.91					25_Bra_ILP-2	No Cq
		25-1_3_JHamt	24.95
		25-1_4_JHamt	25.32
		25_JHamt	No Cq
							Abdomen	Well Name	Cq (∆R)	average
	Abdomen	25-1_3_RP49	16.04	16.1933				25-1_3_RP49	18.08	17.6133
		25-1_5_RP49	16.17					25-1_1_RP49	17.99
		25-1_4_RP49	16.18					25-1_5_RP49	17.43
		25-1_2_RP49	16.23					25-1_2_RP49	17.42
		25-1_1_RP49	16.35					25-1_4_RP49	17.37
		Abd_25_RP49	No Cq					25_Abd_RP49	No Cq
		25-1_4_Vg	16.07	16.2067				25-1_1_Vg	19.37	19.1067
		25-1_5_Vg	16.07					25-1_2_Vg	19.13
		25-1_3_Vg	16.27					25-1_3_Vg	19.12
		25-1_1_Vg	16.28					25-1_4_Vg	19.07
		25-1_2_RP49	16.29					25-1_5_Vg	19.07
		Abd_25_Vg	34.09					25_Abd_Vg	No Cq

## Sheet: 35
	Brain	Well Name	Cq (∆R)	average			Brain	Well Name	Cq (∆R)	average			Brain	Well Name	Cq (∆R)	average
		35-1_2_RP49	19.01	19.4333				35-1_5_RP49	18.04	18.3733				35-1_1_RP49	17.92	17.53
		35-1_4_RP49	19.09					35-1_2_RP49	18.1					35-1_5_RP49	17.57			17.57
		35-1_5_RP49	19.55					35-1_3_RP49	18.39					35-1_3_RP49	17.56			17.56
		35-1_3_RP49	19.66					35-1_1_RP49	18.63					35-1_2_RP49	17.46			17.46
		35-1_1_RP49	19.91					35-1_4_RP49	32.93					35-1_4_RP49	17.45			22.27
		35_RP49	No Cq					(월)Bra_35_RP49	No Cq					35_Bra_RP49	No Cq			21.98
		35-1_2_ILP-1	22.66	22.7367				35-1_5_HSP70	20.44	20.5467				35-1_5_TOR	22.66	22.05		21.9
		35-1_5_ILP-1	22.7					35-1_4_HSP70	20.48					35-1_4_TOR	22.27
		35-1_3_ILP-1	22.71					35-1_3_HSP70	20.5					35-1_1_TOR	21.98
		35-1_4_ILP-1	22.8					35-1_2_HSP70	20.66					35-1_2_TOR	21.9
		35-1_1_ILP-1	24.27					35-1_1_HSP70	20.78					35-1_3_TOR	21.87
		35_ILP-1	No Cq					(월)Bra_35_HSP70	34.14					35_Bra_TOR	35.17
		35-1_4_ILP-2	26.8	26.9467
		35-1_2_ILP-2	26.87
		35-1_3_ILP-2	26.91				Brain	Well Name	Cq (∆R)	average
		35-1_1_ILP-2	27.06					35-1_1_RP49	20.05	19.56
		35-1_5_ILP-2	27.08					35-1_3_RP49	19.79
		35_ILP-2	No Cq					35-1_5_RP49	19.67
		35-1_3_TOR	23.21	23.27				35-1_4_RP49	19.22
		35-1_1_TOR	23.26					35-1_2_RP49	19.14
		35-1_4_TOR	23.27					35_Bra_RP49	No Cq
		35-1_2_TOR	23.28					35-1_1_ILP-2	24.44	22.85
		35-1_5_TOR	23.72					35-1_4_ILP-2	22.91
		35_TOR	37.08					35-1_3_ILP-2	22.83
		35-1_5_JHamt	23.37	23.68				35-1_5_ILP-2	22.81
		35-1_4_JHamt	23.59					35-1_2_ILP-2	22.78
		35-1_3_JHamt	23.7					35_Bra_ILP-2	No Cq
		35-1_2_JHamt	23.75
		35-1_1_JHamt	24.64
		35_JHamt	38.02
	Abdomen	35-1_4_RP49	16.81	17.2233
		35-1_5_RP49	17.04
		35-1_2_RP49	17.09
		35-1_3_RP49	17.54
		35-1_1_RP49	17.87
		Abd_35_RP49	No Cq
		35-1_3_Vg	22.95	23.1367
		35-1_2_Vg	23.08
		35-1_4_Vg	23.15
		35-1_5_Vg	23.18
		35-1_1_Vg	29.79
		Abd_35_Vg	No Cq
	HG	35-1_2_RP49	16.91	16.9967
		35-1_3_RP49	16.91
		35-1_5_RP49	16.97
		35-1_4_RP49	17.11
		35-1_1_RP49	17.29
		HG_35_RP49	No Cq
		35-1_3_Gr10	25.11	25.83
		35-1_4_Gr10	25.53
		35-1_1_Gr10	25.97
		35-1_2_Gr10	25.99
		35-1_5_Gr10	26.03
		HG_35_RP49	No Cq

## Sheet: normalisation
		Brain	Ctrl	25	35	Ctrl	25	35	Ctrl	25	35									Abdomen	Ctrl	25	35	Ctrl	25	35	Ctrl	25	35									HG	Ctrl	25	35	Ctrl	25	35	Ctrl	25	35
		RP49	19.15	18.84	19.09	19.19	18.9	19.55	19.22	18.93	19.66									RP49	16.46	16.17	17.04	16.49	16.18	17.09	16.56	16.23	17.54									RP49	16.92	16.79	16.91	17.05	16.82	16.97	17.22	16.9	17.11
		ILP-1	24.05	23.06	22.7	24.08	23.09	22.71	24.16	23.09	22.8									Vg	19.06	16.07	23.08	19.09	16.27	23.15	19.17	16.28	23.18									Gr10	22.35	23	25.53	22.45	23	25.97	22.92	23.03	25.99
		ILP-2	27.04	26.97	26.87	27.07	26.99	26.91	27.18	27.06	27.06
		TOR	23.59	23.81	23.26	23.64	23.82	23.27	23.68	23.84	23.28
		Jhamt	25.03	24.81	23.59	25.11	24.91	23.7	25.26	24.95	23.75
		dCt	Ctrl	25	35	Ctrl	25	35	Ctrl	25	35				Ctrl	25	35			dCt	Ctrl	25	35	Ctrl	25	35	Ctrl	25	35				Ctrl	25	35			dCt	Ctrl	25	35	Ctrl	25	35	Ctrl	25	35
		RP49	0	0	0	0	0	0	0	0	0			RP49	0	0	0			RP49	0	0	0	0	0	0	0	0	0			RP49	0	0	0			RP49	0	0	0	0	0	0	0	0	0
		ILP-1	4.9	4.22	3.61	4.89	4.19	3.16	4.94	4.16	3.14			ILP-1	4.91	4.19	3.30333			Vg	2.6	-0.1	6.04	2.6	0.09	6.06	2.61	0.05	5.64			Vg	2.60333	0.0133333	5.91333			Gr10	5.43	6.21	8.62	5.4	6.18	9	5.7	6.13	8.88
		ILP-2	7.89	8.13	7.78	7.88	8.09	7.36	7.96	8.13	7.4			ILP-2	7.91	8.11667	7.51333
		TOR	4.44	4.97	4.17	4.45	4.92	3.72	4.46	4.91	3.62			TOR	4.45	4.93333	3.83667
		Jhamt	5.88	5.97	4.5	5.92	6.01	4.15	6.04	6.02	4.09			Jhamt	5.94667	6	4.24667
		ddCt	Ctrl	25	35	Ctrl	25	35	Ctrl	25	35				Ctrl	25	35			ddCt	Ctrl	25	35	Ctrl	25	35	Ctrl	25	35				Ctrl	25	35			ddCt	Ctrl	25	35	Ctrl	25	35	Ctrl	25	35
		ILP-1	0	-0.68	-1.29	0	-0.7	-1.73	0	-0.78	-1.8			ILP-1	0	-0.72	-1.60667			Vg	0	-2.7	3.44	0	-2.51	3.46	0	-2.56	3.03			Vg	0	-2.59	3.31			Gr10	0	0.78	3.19	0	0.78	3.6	0	0.43	3.18
		ILP-2	0	0.24	-0.11	0	0.21	-0.52	0	0.17	-0.56			ILP-2	0	0.206667	-0.396667
		TOR	0	0.53	-0.27	0	0.47	-0.73	0	0.45	-0.84			TOR	0	0.483333	-0.613333
		Jhamt	0	0.09	-1.38	0	0.09	-1.77	0	-0.02	-1.95			Jhamt	0	0.0533333	-1.7
		2^-ddCt	Ctrl	25	35	Ctrl	25	35	Ctrl	25	35
	Brain	HSP 70	1	1.23114	1.49485	1	1.20581	1.7411	1	1.20581	1.81504				Ctrl	25	35			2^-ddCt	Ctrl	25	35	Ctrl	25	35	Ctrl	25	35				Ctrl	25	35			2^-ddCt	Ctrl	25	35	Ctrl	25	35	Ctrl	25	35
		ILP-1	1	1.60214	2.44528	1	1.6245	3.31728	1	1.71713	3.4822			ILP-1	1	1.64718	3.04547			Vg	1	6.49802	0.0921418	1	5.6962	0.0908733	1	5.89708	0.122428			Vg	1	6.02099	0.10083			Gr10	1	0.582367	0.109576	1	0.582367	0.0824692	1	0.742262	0.110338
		ILP-2	1	1.70527	3.53081	1	1.61328	3.31728	1	1.58008	2.47942			ILP-2	1	0.866537	1.31646
		TOR	1	0.692555	1.20581	1	0.721965	1.65864	1	0.732043	1.79005			TOR	1	0.715323	1.52979
		Jhamt	1	0.939523	2.60268	1	0.939523	3.41054	1	1.01396	3.86375			Jhamt	1	0.963707	3.24901
	Abdomen	Vg	1	0.779165	0.0859714	1	0.790041	0.0908733	1	0.852635	0.131215									Abdomen	Ctrl	25	35	Ctrl	25	35	Ctrl	25	35
																				RP49	16.46	17.99	17.54	16.49	17.43	17.09	16.56	17.42	17.04
																				Vg	19.06	19.13	23.18	19.09	19.12	23.15	19.17	19.07	23.08
																				dCt	Ctrl	25	35	Ctrl	25	35	Ctrl	25	35
																				RP49	0	0	0	0	0	0	0	0	0
		Type	ctrl		25		35													Vg	2.6	1.14	5.64	2.6	1.69	6.06	2.61	1.65	6.04
			Mean	SEM	Mean	SEM	Mean	SEM
		HSP 70	1	0	1.21425	0.00844553	1.68366	0.0967895
		ILP-1	1	0	1.64793	0.0352	3.08159	0.321696												dCt	Ctrl	25	35	Ctrl	25	35	Ctrl	25	35
		ILP-2	1	0	1.63288	0.037443	3.10917	0.320854												RP49	0	1.82	0.5	0	1.25	0	0	1.19	-0.5
		TOR	1	0	0.715521	0.0118458	1.5515	0.17696												Vg	2.6	2.96	6.14	2.6	2.94	6.06	2.61	2.84	5.54
		Jhamt	1	0	0.964335	0.0248122	3.29232	0.368805
		Vg	1	0	0.80728	0.0228937	0.102686	0.0143341
																				ddCt	Ctrl	25	35	Ctrl	25	35	Ctrl	25	35
																				Vg	0	0.36	3.54	0	0.34	3.46	0	0.23	2.93
																				2^-ddCt	Ctrl	25	35	Ctrl	25	35	Ctrl	25	35
																				Vg	1	0.779165	0.0859714	1	0.790041	0.0908733	1	0.852635	0.131215
[truncated: 18 more columns]
