# Supplementary material for: The effect of seasonal temperatures on the physiology of the overwintered honey bee
Source: PLoS One. 2024 Dec 9;19(12):e0315062. doi: 10.1371/journal.pone.0315062 (PMC11627422; doi:10.1371/journal.pone.0315062)
Supplement: S4 File — (XLSX) [file pone.0315062.s008.xlsx]

## Sheet: data to control 1 norm2
normalized to control 1 data
	2^-ddCt	Ctrl	25	25	25	35	35	35		2^-ddCt	HSP 70	ILP-1	ILP-2	TOR	Jhamt	Vg	Fat body	Acini size	Gr10
Brain	HSP 70	1	1.20581	1.23114	1.20581	1.49485	1.7411	1.81504		25	1.20581	1.6245	1.61328	0.721965	0.939523	0.790041	1	0.998849	0.582367
	ILP-1	1	1.6245	1.60214	1.71713	2.44528	3.31728	3.4822		25	1.23114	1.60214	1.70527	0.692555	0.939523	0.779165	1	0.997895	0.582367
	ILP-2	1	1.61328	1.70527	1.58008	3.53081	3.31728	2.47942		25	1.20581	1.71713	1.58008	0.732043	1.01396	0.852635	0.5	1.00412	0.742262
	TOR	1	0.721965	0.692555	0.732043	1.20581	1.65864	1.79005		35	1.49485	2.44528	3.53081	1.20581	2.60268	0.0859714	0.125	0.994376	0.109576
	Jhamt	1	0.939523	0.939523	1.01396	2.60268	3.41054	3.86375		35	1.7411	3.31728	3.31728	1.65864	3.41054	0.0908733	0.25	0.993233	0.0824692
Abdomen	Vg	1	0.790041	0.779165	0.852635	0.0859714	0.0908733	0.131215		35	1.81504	3.4822	2.47942	1.79005	3.86375	0.131215	0.25	0.994679	0.110338
HG	Gr10	1	0.582367	0.582367	0.742262	0.109576	0.0824692	0.110338		Ctrl	1	1	1	1	1	1	1	1	1
	Fat body	1	1	1	0.5	0.125	0.25	0.25		Ctrl	1	1	1	1	1	1	1	1	1
	Acini size	1	0.998849	0.997895	1.00412	0.994376	0.993233	0.994679		Ctrl	1	1	1	1	1	1	1	1	1
for heat map										for correlation
mean	25	35	control							2^-ddCt	HSP 70	ILP-1	ILP-2	TOR	Jhamt	Vg	Fat body	Acini size	Gr10
Vg	0.80728	0.102686	1							35	1.49485	2.44528	3.53081	1.20581	2.60268	0.0859714	0.125	0.994376	0.109576
Tor	0.715521	1.5515	1							35	1.7411	3.31728	3.31728	1.65864	3.41054	0.0908733	0.25	0.993233	0.0824692
Jhamt	0.964335	3.29232	1							35	1.81504	3.4822	2.47942	1.79005	3.86375	0.131215	0.25	0.994679	0.110338
ILP1	1.64793	3.08159	1							same for fat body
ILP2	1.63288	3.10917	1							2^-ddCt	HSP 70	ILP-1	ILP-2	TOR	Jhamt	Vg	Acini size	Fat body
HSP 70	1.21425	1.68366	1							25	1.20581	1.6245	1.61328	0.721965	0.939523	0.790041	0.998849	1
Fat body	0.833333	0.208333	1							25	1.23114	1.60214	1.70527	0.692555	0.939523	0.779165	0.997895	1
Acini size	1.00029	0.994096	1							25	1.20581	1.71713	1.58008	0.732043	1.01396	0.852635	1.00412	0.5
										35	1.49485	2.44528	3.53081	1.20581	2.60268	0.0859714	0.994376	0.125
Gr10	0.635665	0.100794	1							35	1.7411	3.31728	3.31728	1.65864	3.41054	0.0908733	0.993233	0.25
										35	1.81504	3.4822	2.47942	1.79005	3.86375	0.131215	0.994679	0.25
										Ctrl	1	1	1	1	1	1	1	1
										Ctrl	1	1	1	1	1	1	1	1
Srplot										Ctrl	1	1	1	1	1	1	1	1
Samples	Class	HSP 70	ILP-1	ILP-2	TOR	Jhamt	Vg	Fat body	Acini size
S1	25	1.20581	1.6245	1.61328	0.721965	0.939523	0.790041	1	0.998849
S2	25	1.23114	1.60214	1.70527	0.692555	0.939523	0.779165	1	0.997895
S3	25	1.20581	1.71713	1.58008	0.732043	1.01396	0.852635	0.5	1.00412
S4	35	1.49485	2.44528	3.53081	1.20581	2.60268	0.0859714	0.125	0.994376
S5	35	1.7411	3.31728	3.31728	1.65864	3.41054	0.0908733	0.25	0.993233
S6	35	1.81504	3.4822	2.47942	1.79005	3.86375	0.131215	0.25	0.994679
S7	Ctrl	1	1	1	1	1	1	1	1
S8	Ctrl	1	1	1	1	1	1	1	1
S9	Ctrl	1	1	1	1	1	1	1	1
S10
S11
S12
S13
S14
S15
S16
S17
S18
S19
S20
S21

## Sheet: XLSTAT_20240804_101140_1_HID
1.75	15.0656		35	25	control
1	15.0656	Vg	1	1	1
1	0	Tor	1	1	1
1	15.0656	Jhamt	1	1	1
2.5	15.0656	ILP1	1	1	1
2.5	0.934398	ILP2	1	1	1
2	0.934398	HSP 70	1	1	1
2	0	Fat body	1	1	1
2	0.934398	Acini size	1	1	1
3	0.934398
3	0
3	0.934398
2.5	0.934398
2.5	15.0656
1.75	15.0656

## Sheet: XLSTAT_20240804_101025_1_HID
1.75	15.0656		35	25	control
1	15.0656	Vg	1	1	1
1	0	Tor	1	1	1
1	15.0656	Jhamt	1	1	1
2.5	15.0656	ILP1	1	1	1
2.5	0.934398	ILP2	1	1	1
2	0.934398	HSP 70	1	1	1
2	0	Fat body	1	1	1
2	0.934398	Acini size	1	1	1
3	0.934398
3	0
3	0.934398
2.5	0.934398
2.5	15.0656
1.75	15.0656

## Sheet: XLSTAT_20240804_100945_1_HID
1.75	15.0656		35	25	control
1	15.0656	Vg	1	1	1
1	0	Tor	1	1	1
1	15.0656	Jhamt	1	1	1
2.5	15.0656	ILP1	1	1	1
2.5	0.934398	ILP2	1	1	1
2	0.934398	HSP 70	1	1	1
2	0	Fat body	1	1	1
2	0.934398	Acini size	1	1	1
3	0.934398
3	0
3	0.934398
2.5	0.934398
2.5	15.0656
1.75	15.0656

## Sheet: XLSTAT_20240804_100912_1_HID
1.75	15.0656		35	25	control
1	15.0656	Vg	1	1	1
1	0	Tor	1	1	1
1	15.0656	Jhamt	1	1	1
2.5	15.0656	ILP1	1	1	1
2.5	0.934398	ILP2	1	1	1
2	0.934398	HSP 70	1	1	1
2	0	Fat body	1	1	1
2	0.934398	Acini size	1	1	1
3	0.934398
3	0
3	0.934398
2.5	0.934398
2.5	15.0656
1.75	15.0656

## Sheet: XLSTAT_20240804_100658_1_HID
1.75	15.0656		35	25	control
1	15.0656	Vg	1	1	1
1	0	Tor	1	1	1
1	15.0656	Jhamt	1	1	1
2.5	15.0656	ILP1	1	1	1
2.5	0.934398	ILP2	1	1	1
2	0.934398	HSP 70	1	1	1
2	0	Fat body	1	1	1
2	0.934398	Acini size	1	1	1
3	0.934398
3	0
3	0.934398
2.5	0.934398
2.5	15.0656
1.75	15.0656

## Sheet: XLSTAT_20240804_100621_1_HID
1.75	15.0656	3.9375	14.4112		35	25	control
1	15.0656	1.75	14.4112	Acini size	1	1	1
1	0	1.75	0.0794319	Vg	1	1	1
1	15.0656	1	0.0794319	Fat body	1	1	1
2.5	15.0656	1	0	ILP2	1	1	1
2.5	0.934398	1	0.0794319	ILP1	1	1	1
2	0.934398	2.5	0.0794319	HSP 70	1	1	1
2	0	2.5	1.95231e-05	Tor	1	1	1
2	0.934398	2	1.95231e-05	Jhamt	1	1	1
3	0.934398	2	0
3	0	2	1.95231e-05
3	0.934398	3	1.95231e-05
2.5	0.934398	3	0
2.5	15.0656	3	1.95231e-05
1.75	15.0656	2.5	1.95231e-05
		2.5	0.0794319
		1.75	0.0794319
		1.75	14.4112
		6.125	14.4112
		6.125	0.54215
		4.75	0.54215
		4.75	0.000242608
		4	0.000242608
		4	0
		4	0.000242608
		5.5	0.000242608
		5.5	5.49473e-06
		5	5.49473e-06
		5	0
		5	5.49473e-06
		6	5.49473e-06
		6	0
		6	5.49473e-06
		5.5	5.49473e-06
		5.5	0.000242608
		4.75	0.000242608
		4.75	0.54215
		7.5	0.54215
		7.5	0.106537
		7	0.106537
		7	0
		7	0.106537
		8	0.106537
		8	0
		8	0.106537
		7.5	0.106537
		7.5	0.54215
		6.125	0.54215
		6.125	14.4112
		3.9375	14.4112

## Sheet: XLSTAT_20240804_100518_1_HID
4.6875	9.23223	1.75	3.94708		Vg	Fat body	Tor	HSP 70	Acini size	Jhamt	ILP1	ILP2
2.625	9.23223	1	3.94708	control	1	1	1	1	1	1	1	1
2.625	1.34981	1	0	25	1	1	1	1	1	1	1	1
1.5	1.34981	1	3.94708	35	1	1	1	1	1	1	1	1
1.5	0.00589151	2.5	3.94708
1	0.00589151	2.5	2.15877
1	0	2	2.15877
1	0.00589151	2	0
2	0.00589151	2	2.15877
2	0	3	2.15877
2	0.00589151	3	0
1.5	0.00589151	3	2.15877
1.5	1.34981	2.5	2.15877
3.75	1.34981	2.5	3.94708
3.75	0.787976	1.75	3.94708
3	0.787976
3	0
3	0.787976
4.5	0.787976
4.5	0.314447
4	0.314447
4	0
4	0.314447
5	0.314447
5	0
5	0.314447
4.5	0.314447
4.5	0.787976
3.75	0.787976
3.75	1.34981
2.625	1.34981
2.625	9.23223
6.75	9.23223
6.75	2.30856
6	2.30856
6	0
6	2.30856
7.5	2.30856
7.5	0.00107936
7	0.00107936
7	0
7	0.00107936
8	0.00107936
8	0
8	0.00107936
7.5	0.00107936
7.5	2.30856
6.75	2.30856
6.75	9.23223
4.6875	9.23223

## Sheet: Fig2A. DA 
	XLSTAT-Student 2023.2.0.1411 - Discriminant Analysis (DA) - Start time: 11/30/2023 at 10:44:40 / End time: 11/30/2023 at 10:44:45 / Microsoft Excel 16.04266
	Y / Qualitative: Workbook = article analizis 2 new Vg.xlsx / Sheet = data to control 1 norm2 / Range = 'data to control 1 norm2'!$K$2:$K$9 / 7 rows and 1 column
	X / Quantitative: Workbook = article analizis 2 new Vg.xlsx / Sheet = data to control 1 norm2 / Range = 'data to control 1 norm2'!$L$2:$S$9 / 7 rows and 8 columns
	Observation labels: Workbook = article analizis 2 new Vg.xlsx / Sheet = data to control 1 norm2 / Range = 'data to control 1 norm2'!$K$2:$K$9 / 7 rows and 1 column
	Within-class covariance matrices are assumed to be equal
	Prior probabilities are not taken into account
	Significance level (%): 5
	Classes weight correction: Automatic
	Summary statistics (Quantitative data):
	Variable	Observations	Obs. with missing data	Obs. without missing data	Minimum	Maximum	Mean	Std. deviation
	HSP 70	7	0	7	1	1.81504	1.38482	0.305484
	ILP-1	7	0	7	1	3.4822	2.16979	0.94056
	ILP-2	7	0	7	1	3.53081	2.17516	0.957986
	TOR	7	0	7	0.692555	1.79005	1.11444	0.456855
	Jhamt	7	0	7	0.939523	3.86375	1.96714	1.2936
	Vg	7	0	7	0.0859714	1	0.532843	0.408996
	Fat body	7	0	7	0.125	1	0.589286	0.399963
	Acini size	7	0	7	0.993233	1.00412	0.997594	0.00382934
	Summary statistics (Qualitative data):
	Variable	Categories	Counts	Frequencies	%
	2^-ddCt	25	3	3	42.8571
		35	3	3	42.8571
		Ctrl	1	1	14.2857
	Correlation matrix:
	Variables	HSP 70	ILP-1	ILP-2	TOR	Jhamt	Vg	Fat body	Acini size
	HSP 70	1	0.997589	0.807859	0.886326	0.963637	-0.934216	-0.813866	-0.787595
	ILP-1	0.997589	1	0.79547	0.890845	0.962571	-0.922256	-0.823897	-0.756255
	ILP-2	0.807859	0.79547	1	0.659478	0.786928	-0.949573	-0.858404	-0.808305
	TOR	0.886326	0.890845	0.659478	1	0.969272	-0.832484	-0.73299	-0.764932
	Jhamt	0.963637	0.962571	0.786928	0.969272	1	-0.931729	-0.832549	-0.808179
	Vg	-0.934216	-0.922256	-0.949573	-0.832484	-0.931729	1	0.880098	0.866863
	Fat body	-0.813866	-0.823897	-0.858404	-0.73299	-0.832549	0.880098	1	0.54488
	Acini size	-0.787595	-0.756255	-0.808305	-0.764932	-0.808179	0.866863	0.54488	1
	Discriminant Analysis:
	Means by class:
	Class \ Variable	HSP 70	ILP-1	ILP-2	TOR	Jhamt	Vg	Fat body	Acini size
	25	1.21425	1.64793	1.63288	0.715521	0.964335	0.80728	0.833333	1.00029
	35	1.68366	3.08159	3.10917	1.5515	3.29232	0.102686	0.208333	0.994096
	Ctrl	1	1	1	1	1	1	1	1
	Unidimensional test of equality of the means of the classes:
		Lambda	F	DF1	DF2	p-value
	HSP 70	0.0716671	25.9068	2	4	0.00513617
	ILP-1			2	4
	ILP-2			2	4
	TOR			2	4
	Jhamt	0.0713154	26.0444	2	4	0.00508589
	Vg	0.00325916	611.655	2	4	1.06221e-05
	Fat body			2	4
	Acini size	0.244159	6.19139	2	4	0.0596136
	Wilks' Lambda test (Rao's approximation):
	Lambda	8.18998e-08
	F (Observed value)	873.322
	F (Critical value)	19.371
	DF1	8
	DF2	2
	p-value (Two-tailed)	0.00114423	**
	alpha	0.05
	Signification codes: 0 < "***" < 0.001 < "**" < 0.01 < "*" < 0.05 < "." < 0.1 < " " < 1
	Test interpretation:
	H0: The means vectors of the 3 classes are equal.
	Ha: At least one of the means vector is different from another.
	As the computed p-value is lower than the significance level alpha=0.05, one should reject the null hypothesis H0, and accept the alternative hypothesis Ha.
	Sum of weights, prior probabilities and logarithms of determinants for each class:
	Classes	Sum of weights	Prior probabilities	Log(Determinant)
	25	2.33333	0.333333	-103.324
	35	2.33333	0.333333	-103.543
	Ctrl	2.33333	0.333333
	Multicolinearity statistics:
	Statistics	HSP 70	ILP-1	ILP-2	TOR	Jhamt	Vg	Fat body	Acini size
	Tolerance	0.00134179	0.00176002	0.0138604	0.10726	0.000930349	0.0011142	0	0
	VIF	745.274	568.175	72.1479	9.32316	1074.87	897.508
	Between-classes SSCP matrix:
		HSP 70	ILP-1	ILP-2	TOR	Jhamt	Vg	Fat body	Acini size
	HSP 70	0.570613	1.73825	1.76598	0.551059	2.06291	-0.766495	-0.676918	-0.00535259
	ILP-1	1.73825	5.29526	5.37987	1.6817	6.2892	-2.33555	-2.06263	-0.0163196
	ILP-2	1.76598	5.37987	5.46666	1.72457	6.41597	-2.37591	-2.09838	-0.0166551
	TOR	0.551059	1.6817	1.72457	0.843064	2.50484	-0.800386	-0.709082	-0.00662403
	Jhamt	2.06291	6.2892	6.41597	2.50484	8.3032	-2.87027	-2.53851	-0.0217499
	Vg	-0.766495	-2.33555	-2.37591	-0.800386	-2.87027	1.04126	0.920006	0.00747157
	Fat body	-0.676918	-2.06263	-2.09838	-0.709082	-2.53851	0.920006	0.812886	0.00660885
	Acini size	-0.00535259	-0.0163196	-0.0166551	-0.00662403	-0.0217499	0.00747157	0.00660885	5.70179e-05
	Pooled within-class SSCP matrix:
		HSP 70	ILP-1	ILP-2	TOR	Jhamt	Vg	Fat body	Acini size
	HSP 70	0.0440512	0.144007	-0.115546	0.0794757	0.164458	0.00428793	0.0216413	-6.72451e-05
	ILP-1	0.144007	0.488727	-0.371811	0.266645	0.545033	0.0187525	0.0349498	0.000202982
	ILP-2	-0.115546	-0.371811	0.486962	-0.21494	-0.489973	-0.0245498	-0.0204613	-0.000603816
	TOR	0.0794757	0.266645	-0.21494	0.14679	0.302253	0.00980155	0.0271836	4.58834e-05
	Jhamt	0.164458	0.545033	-0.489973	0.302253	0.637618	0.0231844	0.0477498	0.000251754
	Vg	0.00428793	0.0187525	-0.0245498	0.00980155	0.0231844	0.00340473	-0.0160128	0.000224197
	Fat body	0.0216413	0.0349498	-0.0204613	0.0271836	0.0477498	-0.0160128	0.137731	-0.00151868
	Acini size	-6.72451e-05	0.000202982	-0.000603816	4.58834e-05	0.000251754	0.000224197	-0.00151868	1.84184e-05
	Total-sample SSCP matrix:
		HSP 70	ILP-1	ILP-2	TOR	Jhamt	Vg	Fat body	Acini size
	HSP 70	0.614664	1.88226	1.65043	0.630535	2.22737	-0.762207	-0.655277	-0.00541984
	ILP-1	1.88226	5.78399	5.00806	1.94834	6.83423	-2.3168	-2.02768	-0.0161167
	ILP-2	1.65043	5.00806	5.95362	1.50963	5.926	-2.40046	-2.11884	-0.0172589
	TOR	0.630535	1.94834	1.50963	0.989854	2.80709	-0.790585	-0.681898	-0.00657814
	Jhamt	2.22737	6.83423	5.926	2.80709	8.94082	-2.84708	-2.49076	-0.0214981
	Vg	-0.762207	-2.3168	-2.40046	-0.790585	-2.84708	1.04467	0.903993	0.00769576
	Fat body	-0.655277	-2.02768	-2.11884	-0.681898	-2.49076	0.903993	0.950617	0.00509017
	Acini size	-0.00541984	-0.0161167	-0.0172589	-0.00657814	-0.0214981	0.00769576	0.00509017	7.54363e-05
	Between-classes covariance matrix:
		HSP 70	ILP-1	ILP-2	TOR	Jhamt	Vg	Fat body	Acini size
	HSP 70	0.122274	0.372483	0.378424	0.118084	0.442052	-0.164249	-0.145054	-0.00114698
	ILP-1	0.372483	1.1347	1.15283	0.360364	1.34768	-0.500476	-0.441992	-0.00349707
	ILP-2	0.378424	1.15283	1.17143	0.369552	1.37485	-0.509123	-0.449653	-0.00356894
	TOR	0.118084	0.360364	0.369552	0.180657	0.536751	-0.171511	-0.151946	-0.00141943
	Jhamt	0.442052	1.34768	1.37485	0.536751	1.77926	-0.615058	-0.543967	-0.00466069
	Vg	-0.164249	-0.500476	-0.509123	-0.171511	-0.615058	0.223128	0.197144	0.00160105
	Fat body	-0.145054	-0.441992	-0.449653	-0.151946	-0.543967	0.197144	0.17419	0.00141618
	Acini size	-0.00114698	-0.00349707	-0.00356894	-0.00141943	-0.00466069	0.00160105	0.00141618	1.22181e-05
	Within-class covariance matrix for class 25:
		HSP 70	ILP-1	ILP-2	TOR	Jhamt	Vg	Fat body	Acini size
	HSP 70	0.000249644	-0.000676693	0.00106992	-0.00033943	-0.000366717	-0.000415541	0.00246328	-3.53893e-05
	ILP-1	-0.000676693	0.00433664	-0.0037971	0.00119234	0.00300501	0.0028174	-0.020185	0.000238463
	ILP-2	0.00106992	-0.0037971	0.00490692	-0.00155231	-0.00229248	-0.00238704	0.0153988	-0.000202761
	TOR	-0.00033943	0.00119234	-0.00155231	0.000491132	0.000717414	0.000748985	-0.00481895	6.36259e-05
	Jhamt	-0.000366717	0.00300501	-0.00229248	0.000717414	0.00215477	0.00196936	-0.0144738	0.000166531
	Vg	-0.000415541	0.0028174	-0.00238704	0.000748985	0.00196936	0.00183442	-0.0132284	0.000155228
	Fat body	0.00246328	-0.020185	0.0153988	-0.00481895	-0.0144738	-0.0132284	0.0972222	-0.00111861
	Acini size	-3.53893e-05	0.000238463	-0.000202761	6.36259e-05	0.000166531	0.000155228	-0.00111861	1.31356e-05
	Within-class covariance matrix for class 35:
		HSP 70	ILP-1	ILP-2	TOR	Jhamt	Vg	Fat body	Acini size
	HSP 70	0.0327887	0.108682	-0.0877291	0.0599462	0.12371	0.00363149	0.0137677	-1.50446e-05
	ILP-1	0.108682	0.362208	-0.275061	0.198791	0.40577	0.0112469	0.0463973	-8.62269e-05
	ILP-2	-0.0877291	-0.275061	0.360314	-0.159652	-0.365187	-0.0160253	-0.0307448	-0.000250101
	TOR	0.0599462	0.198791	-0.159652	0.109601	0.225972	0.00660217	0.0252066	-2.92134e-05
	Jhamt	0.12371	0.40577	-0.365187	0.225972	0.476059	0.0154189	0.0502862	2.22843e-05
	Vg	0.00363149	0.0112469	-0.0160253	0.00660217	0.0154189	0.000719133	0.00121881	1.29198e-05
	Fat body	0.0137677	0.0463973	-0.0307448	0.0252066	0.0502862	0.00121881	0.00607639	-2.04009e-05
	Acini size	-1.50446e-05	-8.62269e-05	-0.000250101	-2.92134e-05	2.22843e-05	1.29198e-05	-2.04009e-05	6.78192e-07
	Within-class covariance matrix for class Ctrl:
		HSP 70	ILP-1	ILP-2	TOR	Jhamt	Vg	Fat body	Acini size
	HSP 70	0	0	0	0	0	0	0	0
	ILP-1	0	0	0	0	0	0	0	0
	ILP-2	0	0	0	0	0	0	0	0
	TOR	0	0	0	0	0	0	0	0
	Jhamt	0	0	0	0	0	0	0	0
	Vg	0	0	0	0	0	0	0	0
	Fat body	0	0	0	0	0	0	0	0
	Acini size	0	0	0	0	0	0	0	0
	Pooled within-class covariance matrix:
		HSP 70	ILP-1	ILP-2	TOR	Jhamt	Vg	Fat body	Acini size
	HSP 70	0.0110128	0.0360018	-0.0288864	0.0198689	0.0411144	0.00107198	0.00541031	-1.68113e-05
	ILP-1	0.0360018	0.122182	-0.0929528	0.0666611	0.136258	0.00468811	0.00873745	5.07455e-05
	ILP-2	-0.0288864	-0.0929528	0.12174	-0.0537349	-0.122493	-0.00613744	-0.00511533	-0.000150954
	TOR	0.0198689	0.0666611	-0.0537349	0.0366975	0.0755633	0.00245039	0.0067959	1.14708e-05
	Jhamt	0.0411144	0.136258	-0.122493	0.0755633	0.159405	0.0057961	0.0119375	6.29385e-05
	Vg	0.00107198	0.00468811	-0.00613744	0.00245039	0.0057961	0.000851183	-0.00400321	5.60492e-05
	Fat body	0.00541031	0.00873745	-0.00511533	0.0067959	0.0119375	-0.00400321	0.0344329	-0.00037967
	Acini size	-1.68113e-05	5.07455e-05	-0.000150954	1.14708e-05	6.29385e-05	5.60492e-05	-0.00037967	4.60461e-06
	Total covariance matrix:
		HSP 70	ILP-1	ILP-2	TOR	Jhamt	Vg	Fat body	Acini size
	HSP 70	0.102444	0.31371	0.275072	0.105089	0.371228	-0.127035	-0.109213	-0.000903306
	ILP-1	0.31371	0.963999	0.834677	0.324724	1.13904	-0.386133	-0.337946	-0.00268611
	ILP-2	0.275072	0.834677	0.99227	0.251606	0.987667	-0.400076	-0.353141	-0.00287648
	TOR	0.105089	0.324724	0.251606	0.164976	0.467849	-0.131764	-0.11365	-0.00109636
	Jhamt	0.371228	1.13904	0.987667	0.467849	1.49014	-0.474514	-0.415127	-0.00358302
	Vg	-0.127035	-0.386133	-0.400076	-0.131764	-0.474514	0.174111	0.150665	0.00128263
	Fat body	-0.109213	-0.337946	-0.353141	-0.11365	-0.415127	0.150665	0.158436	0.000848361
	Acini size	-0.000903306	-0.00268611	-0.00287648	-0.00109636	-0.00358302	0.00128263	0.000848361	1.25727e-05
	Box test (Chi-square asymptotic approximation)
	The test could not be computed as at least one of the determinants of the within-class covariance matrices is null
	Box test (Fisher's F asymptotic approximation)
	The test could not be computed as at least one of the determinants of the within-class covariance matrices is null
	Kullback's test
	The test could not be computed as at least one of the determinants of the within-class covariance matrices is null
	Mahalanobis distances:
		25	35	Ctrl
	25	0	262370	10747.3
	35	262370	0	377295
	Ctrl	10747.3	377295	0
	Generalized squared distances:
		25	35	Ctrl
	25	0	262370	10747.3
	35	262370	0	377295
	Ctrl	10747.3	377295	0
	Fisher distances:
		25	35	Ctrl
	25	0	19131.2	783.659
	35	19131.2	0	27511.1
	Ctrl	783.659	27511.1	0
	p-values for Fisher distances:
		25	35	Ctrl
	25	1	0.00542233	0.0267844
	35	0.00542233	1	0.00452172
	Ctrl	0.0267844	0.00452172	1
	Eigenvalues:
		F1	F2
	Eigenvalue	126373	95.6179
	Discrimination(%)	99.9244	0.0756058
	Cumulative %(%)	99.9244	100
	Bartlett's test for eigenvalue significancy:
		F1	F2
	Eigenvalue	126373	95.6179
	Bartlett's statistic	40.7944	11.4269
	p-value	2.27745e-06	0.00962782
	Eigenvectors:
		F1	F2
	HSP 70	-71.2772	37.8259
	ILP-1	0	0
	ILP-2	0	0
	TOR	0	0
	Jhamt	29.5246	-9.87996
	Vg	-344.333	-2.06507
	Fat body	0	0
	Acini size	3526.44	306.498
	Variables/Factors correlations:
		F1	F2
	HSP 70	0.951863	0.150099
	ILP-1	0.945701	0.148939
	ILP-2	0.948834	0.147917
	TOR	0.811354	-0.436323
	Jhamt	0.949936	-0.163059
	Vg	-0.997141	-0.0498326
	Fat body	-0.9237	-0.0505478
	Acini size	-0.852541	0.171242
	Canonical correlations:
	F1	F2
	0.999996	0.994812
	Canonical discriminant function coefficients:
		F1	F2
	Intercept	-6519.48	-672.89
	HSP 70	-142.554	75.6517
	ILP-1	0	0
	ILP-2	0	0
	TOR	0	0
	Jhamt	59.0493	-19.7599
	Vg	-688.666	-4.13014
	Fat body	0	0
	Acini size	7052.88	612.996
	Standardized canonical discriminant function coefficients:
		F1	F2
	HSP 70	-14.9599	7.93903
	ILP-1	0	0
	ILP-2	0	0
	TOR	0	0
	Jhamt	23.5757	-7.88925
	Vg	-20.0919	-0.120497
	Fat body	0	0
	Acini size	15.1343	1.31539
	Classification functions:
		25	35	Ctrl
	Intercept	-2.07168e+07	-2.41088e+07	-2.00582e+07
	HSP 70	-860201	-934063	-846997
	ILP-1	0	0	0
	ILP-2	0	0	0
	TOR	0	0	0
	Jhamt	363844	394307	358167
	Vg	-4.40035e+06	-4.75297e+06	-4.32995e+06
	Fat body	0	0	0
	Acini size	4.56663e+07	4.92711e+07	4.49351e+07
	Prior and posterior classification, membership probabilities, scores and squared distances:
	Observation	Prior	Posterior	Pr(25)	Pr(35)	Pr(Ctrl)	F1	F2	D²(25)	D²(35)	D²(Ctrl)
	25	25	25	1	0	0	-135.211	8.7937	5.6258	260870	11014.5
	25	25	25	1	0	0	-138.058	10.1708	5.6258	263818	10482.2
	25	25	25	1	0	0	-136.711	10.2985	5.6258	262440	10762.1
	35	35	35	0	1	0	375.112	-2.03801	262055	5.6258	376900
	35	35	35	0	1	0	376.277	-0.0924479	263204	5.6258	378356
	35	35	35	0	1	0	374.914	-2.73462	261868	5.6258	376647
	Ctrl	Ctrl	Ctrl	0	0	1	-238.775	-8.13263	10749.5	377297	2.19722
	Confusion matrix for the training sample:
	from \ to	25	35	Ctrl	Total	% correct
	25	2.33333	0	0	2.33333	1
	35	0	2.33333	0	2.33333	1
	Ctrl	0	0	2.33333	2.33333	1
	Total	2.33333	2.33333	2.33333	7	1
	Cross-validation: Prior and posterior classification, membership probabilities, scores and squared distances:
	Observation	Prior	Posterior	25	35	Ctrl
	25	25	35	0	1	0
	25	25	25	1	0	0
	25	25	35	0	1	0
	35	35	Ctrl	0	0	1
	35	35	35	0	1	0
	35	35	35	0	1	0
	Ctrl	Ctrl	25	65535	65535	65535
	Confusion matrix for the cross-validation results:
	from \ to	25	35	Ctrl	Total	% correct
	25	0.777778	1.55556	0	2.33333	0.333333
	35	0	1.55556	0.777778	2.33333	0.666667
	Ctrl	2.33333	0	0	2.33333	0
	Total	3.11111	3.11111	0.777778	7	0.333333

## Sheet: Fig2B. AHC 
	XLSTAT-Student 2023.2.0.1411 - Agglomerative hierarchical clustering (AHC) - Start time: 12/10/2023 at 13:20:49 / End time: 12/10/2023 at 13:20:50 / Microsoft Excel 16.04266
	Observations/variables table: Workbook = article analizis 2 new Vg.xlsx / Sheet = PCAmix OK / Range = 'PCAmix OK'!$C$186:$G$195 / 9 rows and 5 columns
	Row labels: Workbook = article analizis 2 new Vg.xlsx / Sheet = PCAmix OK / Range = 'PCAmix OK'!$B$186:$B$195 / 9 rows and 1 column
	Cluster rows
	Dissimilarity: Euclidean distance
	Agglomeration method: Ward's method
	Center: No / Reduce: No
	Truncation: Hartigan index (adapted)
	Summary statistics:
	Variable	Observations	Obs. with missing data	Obs. without missing data	Minimum	Maximum	Mean	Std. deviation
	F1	9	0	9	-2.40336	4.33332	7.21645e-16	2.98668
	F2	9	0	9	-1.29762	1.71037	-4.44089e-16	1.22793
	F3	9	0	9	-0.80219	1.34054	-2.61163e-15	0.657277
	F4	9	0	9	-0.846025	1.28021	-9.24608e-16	0.611612
	F5	9	0	9	-0.171034	0.263926	-2.21611e-16	0.12011
	Node statistics:
	Node	Level	Weight	Objects	Left son	Right son
	17	69.5467	9	9	15	16
	16	12.8044	6	6	11	14
	15	3.57412	3	3	4	13
	14	3.31582	3	3	3	12
	13	0.70419	2	2	5	6
	12	0.043575	2	2	1	2
	11	0	3	3	9	10
	10	0	2	2	7	8
	Evolution of indices:
	Number of clusters	2	3	4	5
	Silhouette index	0.657081	0.71864	0.605779	0.633256
	Hartigan index (H)	10.0588	4.39775	17.7372	48.4812
	H(k-1) - H(k)	13.756	5.6611	-13.3395	-30.744
	Calinski & Harabasz index	23.8149	32.3466	35.242	119.344
	Agglomerative hierarchical clustering (AHC) / Number of clusters = 2:
	Inertia decomposition for the optimal classification:
		Absolute	Percent
	Within-cluster	20.4421	0.227163
	Between-clusters	69.5467	0.772837
	Total inertia	89.9889	1
	Cluster centroids:
	Cluster	F1	F2	F3	F4	F5	Sum of weights	Within-cluster variance
	1	-1.96295	0.0908272	0.0092128	-0.0468517	0.00353764	6	3.23276
	2	3.9259	-0.181654	-0.0184256	0.0937034	-0.00707528	3	2.13916
	Distances between the cluster centroids:
		1	2
	1	0	5.89689
	2	5.89689	0
	Central objects:
	Cluster	F1	F2	F3	F4	F5
	1 (Ctrl)	-2.40336	-1.29762	0.0180932	0.0637733	0.00488441
	2 (35)	4.33332	-0.258578	-0.174592	-0.153074	0.263926
	Distances between the central objects:
		1 (Ctrl)	2 (35)
	1 (Ctrl)	0	6.82742
	2 (35)	6.82742	0
	Results by cluster:
	Cluster	1	2
	Number of objects by cluster	6	3
	Sum of weights	6	3
	Within-cluster variance	3.23276	2.13916
	Minimum distance to centroid	1.46085	0.57501
	Average distance to centroid	1.6205	1.1232
	Maximum distance to centroid	2.18129	1.54362
		25	35
		25	35
		25	35
		Ctrl
		Ctrl
		Ctrl
	Results by object:
	Observation	Cluster	Distance to centroid
	25	1	1.49765
	25	1	1.66152
	25	1	2.18129
	35	2	1.54362
	35	2	0.57501
	35	2	1.25097
	Ctrl	1	1.46085
	Ctrl	1	1.46085
	Ctrl	1	1.46085

[truncated: 98 more sheets: XLSTAT_20231210_132046_1_HID, XLSTAT_20231210_112842_1_HID3, XLSTAT_20231210_112842_1_HID2, XLSTAT_20231210_112842_1_HID1, XLSTAT_20231210_112842_1_HID1_H, XLSTAT_20231210_112842_1_HID, XLSTAT_20231210_112536_1_HID4, XLSTAT_20231210_112536_1_HID3, XLSTAT_20231210_112536_1_HID2, XLSTAT_20231210_112536_1_HID1, XLSTAT_20231210_112536_1_HID1_H, XLSTAT_20231210_112536_1_HID, XLSTAT_20231209_135115_1_HID, XLSTAT_20231209_134840_1_HID, XLSTAT_20231207_104310_1_HID, XLSTAT_20231207_090148_1_HID, XLSTAT_20231207_085515_1_HID, Fig2C. Heat map, Fig3A. ElasticNetRegr FatBody, XLSTAT_20231207_085348_1_HID …]
