# Supplementary material for: The effect of seasonal temperatures on the physiology of the overwintered honey bee
Source: PLoS One. 2024 Dec 9;19(12):e0315062. doi: 10.1371/journal.pone.0315062 (PMC11627422; doi:10.1371/journal.pone.0315062)
Supplement: S5 File — (XLSX) [file pone.0315062.s009.xlsx]

## Sheet: Oct
ime	Temperature (°F)					October
Oct	Max	Avg	Min			Aver 5 days
1	75	66.3	59		10	66.34
2	75	68.4	64		10	57.7
3	75	72.5	72		20	58.64
4	72	64	57		20	54.64
5	68	60.5	55		30	55.08
6	66	60.4	55		30	55.8833
7	64	58.5	52
8	68	60.3	52
9	63	57.7	54
10	57	51.6	48
11	61	53.3	48
12	64	55.3	46
13	70	60.7	52
14	70	61.4	55
15	70	62.5	57
16	66	61.6	59
17	59	53.9	50
18	55	50.8	45
19	61	51.7	39
20	63	55.2	46
21	64	55.5	46
22	66	58.5	52
23	64	57.6	54
24	57	52.1	48
25	61	51.7	45
26	63	54.9	48
27	63	55.4	46
28	63	54.3	48
29	66	56.2	50
30	66	56.9	50
31	64	57.6	52

## Sheet: Raw data
	Temperature 2022, F	Temperature 2022, oC	Group 25	Group 35			°C = (°F - 32) ÷ (9/5)			Month	Temperature April 2022, oC	Group 25	Group 35
April	69.8	21	24	35						April	21	24	35
April	51.8	11	25	36						April	11	25	36
April	62.6	17	25	35						April	17	25	35
April	44.6	7	25	34						April	7	25	34
April	59	15	25	35						April	15	25	35
April	51.8	11	25	35						April	11	25	35
May	75.2	24	25	35						Month	Temperature May 2022, oC	Group 25	Group 35
May	53.6	12	25	35						May	24	25	35
May	71.6	22	25	35						May	12	25	35
May	57.2	14	25	35						May	22	25	35
May	68	20	25	35						May	14	25	35
May	59	15	25	35						May	20	25	35
June	75.2	24	25	35						May	15	25	35
June	60.8	16	24	35						Month	Temperature June 2022, oC	Group 25	Group 35
June	78.8	26	25	35						June	24	25	35
June	66.2	19	25	35						June	16	24	35
June	77	25	25	35						June	26	25	35
June	71.6	22	25	35						June	19	25	35
July	89.6	32	25	35						June	25	25	35
July	73.4	23	25	35						June	22	25	35
July	84.2	29	25	35						Month	Temperature July 2022, oC	Group 25	Group 35
July	75.2	24	25	35						July	32	25	35
July	95	35	25	35						July	23	25	35
July	78.8	26	23	35						July	29	25	35
August	80.6	27	25	35						July	24	25	35
August	71.6	22	25	35						July	35	25	35
August	84.2	29	25	35						July	26	23	35
August	77	25	25	35						Month	Temperature August 2022, oC	Group 25	Group 35
August	71.6	22	25	35						August	27	25	35
August	64.4	18	25	35						August	22	25	35
September	84.2	29	25	35						August	29	25	35
September	68	20	25	35						August	25	25	35
September	73.4	23	25	35						August	22	25	35
September	60.8	16	25	35						August	18	25	35
September	75.2	24	25	35						Month	Temperature September 2022, oC	Group 25	Group 35
September	60.8	16	25	35						September	29	25	35
October	66.34	19.0778	25	35						September	20	25	35
October	57.7	14.2778	25	35						September	23	25	35
October	58.64	14.8	25	35						September	16	25	35
October	54.64	12.5778	25	35						September	24	25	35
October	55.08	12.8222	25	34						September	16	25	35
October	55.8833	13.2685	25	35						Month	Temperature October 2022, oC	Group 25	Group 35
										October	19.0778	25	35
										October	14.2778	25	35
	95	35								October	14.8	25	35
	85	29.4444								October	12.5778	25	35
	75	23.8889								October	12.8222	25	34
	65	18.3333								October	13.2685	25	35
	55	12.7778
	45	7.22222
	35	1.66667

## Sheet: XLSTAT_20240929_123937_1_HID3
1	7	2	12	3	16	4.2	23	5	18	6.2	16	7	12.5778
1.2	11	2	14	3	19	3.8	24	5.2	22	5.8	16	6.8	12.8222
0.8	11	2	15	3	22	4	26	4.8	22	6	20	7.2	13.2685
1	15	2	20	3	24	4	29	5	25	6.2	23	7.13333	14.2778
1	17	2	22	3.2	25	4	32	5	27	5.8	24	6.86667	14.8
1	21	2	24	2.8	26	4	35	5	29	6	29	7	19.0778

## Sheet: XLSTAT_20240929_123937_1_HID2
1	7	2	12	3	16	4.2	23	5	18	6.2	16	7	12.5778
1.2	11	2	14	3	19	3.8	24	5.2	22	5.8	16	6.8	12.8222
0.8	11	2	15	3	22	4	26	4.8	22	6	20	7.2	13.2685
1	15	2	20	3	24	4	29	5	25	6.2	23	7.13333	14.2778
1	17	2	22	3.2	25	4	32	5	27	5.8	24	6.86667	14.8
1	21	2	24	2.8	26	4	35	5	29	6	29	7	19.0778

## Sheet: XLSTAT_20240929_123937_1_HID1
1	7	2	12	3	16	4.2	23	5	18	6.2	16	7	12.5778
1.2	11	2	14	3	19	3.8	24	5.2	22	5.8	16	6.8	12.8222
0.8	11	2	15	3	22	4	26	4.8	22	6	20	7.2	13.2685
1	15	2	20	3	24	4	29	5	25	6.2	23	7.13333	14.2778
1	17	2	22	3.2	25	4	32	5	27	5.8	24	6.86667	14.8
1	21	2	24	2.8	26	4	35	5	29	6	29	7	19.0778

## Sheet: XLSTAT_20240929_123937_1_HID
1		13.0867	3.92813	1		10.9333	20.2446	Category	LS mean	Standard error	Lower bound (95%)	Upper bound (95%)
2		13.3869	4.24658	2		11.2647	20.55	April	13.6667	1.77587	10.0614	17.2719
3		13.6871	4.56428	3		11.5961	20.8564	August	23.8333	1.77587	20.2281	27.4386
4		13.9872	4.88122	4		11.9275	21.1636	July	28.1667	1.77587	24.5614	31.7719
5		14.2874	5.19739	5		12.2589	21.4717	June	22	1.77587	18.3948	25.6052
6		14.5876	5.5128	6		12.5903	21.7807	May	17.8333	1.77587	14.2281	21.4386
7		14.8878	5.82744	7		12.9217	22.0906	October	14.4707	1.77587	10.8655	18.0759
8		15.188	6.14131	8		13.2531	22.4015	September	21.3333	1.77587	17.7281	24.9386
9		15.4882	6.45439	9		13.5845	22.7132
10		15.7884	6.7667	10		13.9159	23.0259
11		16.0886	7.07822	11		14.2473	23.3395	1		24.6533	23.8391	1		19.7333	24.8361	Category	LS mean	Standard error	Lower bound (95%)	Upper bound (95%)
12		16.3888	7.38895	12		14.5787	23.654	2		24.7308	23.9361	2		19.8821	24.8415	April	24.8333	0.154303	24.5201	25.1466
13		16.689	7.69889	13		14.9101	23.9695	3		24.8083	24.0262	3		20.0309	24.847	August	25	0.154303	24.6867	25.3133
14		16.9892	8.00804	14		15.2415	24.2859	4		24.8858	24.1092	4		20.1797	24.8527	July	24.6667	0.154303	24.3534	24.9799
15		17.2894	8.31639	15		15.5729	24.6033	5		24.9633	24.1848	5		20.3285	24.8584	June	24.8333	0.154303	24.5201	25.1466
16		17.5896	8.62395	16		15.9043	24.9216	6		25.0408	24.2531	6		20.4773	24.8644	May	25	0.154303	24.6867	25.3133
17		17.8898	8.9307	17		16.2357	25.2409	7		25.1183	24.3144	7		20.6261	24.8704	October	25	0.154303	24.6867	25.3133
18		18.19	9.23666	18		16.5671	25.5611	8		25.1957	24.3691	8		20.7749	24.8766	September	25	0.154303	24.6867	25.3133
19		18.4901	9.54181	19		16.8986	25.8823	9		25.2732	24.4177	9		20.9237	24.883
20		18.7903	9.84616	20		17.23	26.2045	10		25.3507	24.4608	10		21.0725	24.8896
21		19.0905	10.1497	21		17.5614	26.5276	11		25.4282	24.499	11		21.2213	24.8965	1		34.8267	34.1991	1		27.8667	38.7472	Category	LS mean	Standard error	Lower bound (95%)	Upper bound (95%)
22		19.3907	10.4524	22		17.8928	26.8517	12		25.5057	24.533	12		21.37	24.9036	2		34.9306	34.3421	2		28.0715	38.6395	April	35	0.116155	34.7642	35.2358
23		19.6909	10.7544	23		18.2242	27.1768	13		25.5832	24.5631	13		21.5188	24.9109	3		35.0346	34.4434	3		28.2763	38.5318	August	35	0.116155	34.7642	35.2358
24		19.9911	11.0555	24		18.5556	27.5029	14		25.6607	24.5901	14		21.6676	24.9187	4		35.1386	34.5036	4		28.4812	38.4241	July	35	0.116155	34.7642	35.2358
25		20.2913	11.3558	25		18.887	27.83	15		25.7382	24.6142	15		21.8164	24.9267	5		35.2425	34.5303	5		28.686	38.3165	June	35	0.116155	34.7642	35.2358
26		20.5915	11.6553	26		19.2184	28.158	16		25.8157	24.6359	16		21.9652	24.9352	6		35.3465	34.533	6		28.8908	38.2089	May	35	0.116155	34.7642	35.2358
27		20.8917	11.954	27		19.5498	28.487	17		25.8931	24.6554	17		22.114	24.9442	7		35.4504	34.5194	7		29.0957	38.1013	October	34.8333	0.116155	34.5975	35.0691
28		21.1919	12.2519	28		19.8812	28.817	18		25.9706	24.6732	18		22.2628	24.9538	8		35.5544	34.495	8		29.3005	37.9938	September	35	0.116155	34.7642	35.2358
29		21.4921	12.549	29		20.2126	29.148	19		26.0481	24.6894	19		22.4116	24.964	9		35.6584	34.4632	9		29.5053	37.8864
30		21.7923	12.8453	30		20.544	29.48	20		26.1256	24.7042	20		22.5604	24.9749	10		35.7623	34.4263	10		29.7101	37.779
31		22.0925	13.1407	31		20.8754	29.8129	21		26.2031	24.7178	21		22.7092	24.9868	11		35.8663	34.3858	11		29.915	37.6716
32		22.3927	13.4354	32		21.2068	30.1469	22		26.2806	24.7304	22		22.858	24.9997	12		35.9702	34.3426	12		30.1198	37.5644
33		22.6929	13.7293	33		21.5382	30.4818	23		26.3581	24.742	23		23.0068	25.014	13		36.0742	34.2973	13		30.3246	37.4572
34		22.993	14.0224	34		21.8696	30.8177	24		26.4356	24.7529	24		23.1556	25.0298	14		36.1782	34.2506	14		30.5295	37.3501
35		23.2932	14.3146	35		22.201	31.1546	25		26.513	24.763	25		23.3043	25.0476	15		36.2821	34.2026	15		30.7343	37.2431
36		23.5934	14.6061	36		22.5324	31.4925	26		26.5905	24.7724	26		23.4531	25.0677	16		36.3861	34.1536	16		30.9391	37.1362
37		23.8936	14.8968	37		22.8638	31.8313	27		26.668	24.7813	27		23.6019	25.0909	17		36.49	34.1039	17		31.144	37.0295
38		24.1938	15.1867	38		23.1952	32.1711	28		26.7455	24.7897	28		23.7507	25.118	18		36.594	34.0535	18		31.3488	36.9229
39		24.494	15.4758	39		23.5266	32.5119	29		26.823	24.7976	29		23.8995	25.1501	19		36.698	34.0026	19		31.5536	36.8166
40		24.7942	15.7641	40		23.858	32.8536	30		26.9005	24.8051	30		24.0483	25.1887	20		36.8019	33.9513	20		31.7585	36.7104
41		25.0944	16.0516	41		24.1894	33.1963	31		26.978	24.8122	31		24.1971	25.2359	21		36.9059	33.8995	21		31.9633	36.6046
42		25.3946	16.3384	42		24.5208	33.54	32		27.0555	24.8189	32		24.3459	25.2945	22		37.0099	33.8475	22		32.1681	36.4991
43		25.6948	16.6244	43		24.8522	33.8847	33		27.1329	24.8254	33		24.4947	25.368	23		37.1138	33.7952	23		32.3729	36.3939
44		25.995	16.9096	44		25.1836	34.2302	34		27.2104	24.8316	34		24.6435	25.4606	24		37.2178	33.7427	24		32.5778	36.2894
45		26.2952	17.194	45		25.515	34.5768	35		27.2879	24.8375	35		24.7923	25.5764	25		37.3217	33.6899	25		32.7826	36.1854
46		26.5954	17.4777	46		25.8464	34.9243	36		27.3654	24.8432	36		24.9411	25.7183	26		37.4257	33.637	26		32.9874	36.0824
47		26.8956	17.7606	47		26.1778	35.2727	37		27.4429	24.8487	37		25.0899	25.887	27		37.5297	33.5839	27		33.1923	35.9804
48		27.1957	18.0428	48		26.5092	35.622	38		27.5204	24.854	38		25.2386	26.0806	28		37.6336	33.5307	28		33.3971	35.88
49		27.4959	18.3242	49		26.8406	35.9723	39		27.5979	24.8591	39		25.3874	26.2954	29		37.7376	33.4773	29		33.6019	35.7819
50		27.7961	18.6048	50		27.172	36.3235	40		27.6754	24.8641	40		25.5362	26.5272	30		37.8415	33.4239	30		33.8068	35.687
51		28.0963	18.8848	51		27.5034	36.6756	41		27.7529	24.8688	41		25.685	26.7721	31		37.9455	33.3703	31		34.0116	35.5973
52		28.3965	19.1639	52		27.8348	37.0286	42		27.8303	24.8735	42		25.8338	27.027	32		38.0495	33.3166	32		34.2164	35.5163
53		28.6967	19.4424	53		28.1662	37.3826	43		27.9078	24.878	43		25.9826	27.2894	33		38.1534	33.2629	33		34.4213	35.4512
54		28.9969	19.7201	54		28.4976	37.7374	44		27.9853	24.8824	44		26.1314	27.5575	34		38.2574	33.2091	34		34.6261	35.4184
55		29.2971	19.9971	55		28.829	38.0931	45		28.0628	24.8866	45		26.2802	27.83	35		38.3614	33.1552	35		34.8309	35.4561
56		29.5973	20.2734	56		29.1604	38.4497	46		28.1403	24.8908	46		26.429	28.106	36		38.4653	33.1013	36		35.0357	35.6272
57		29.8975	20.549	57		29.4918	38.8072	47		28.2178	24.8948	47		26.5778	28.3847	37		38.5693	33.0473	37		35.2406	35.9511
58		30.1977	20.8238	58		29.8232	39.1655	48		28.2953	24.8988	48		26.7266	28.6655	38		38.6732	32.9932	38		35.4454	36.3705
59		30.4979	21.098	59		30.1546	39.5247	49		28.3728	24.9027	49		26.8754	28.9481	39		38.7772	32.9391	39		35.6502	36.8346
60		30.7981	21.3715	60		30.486	39.8848	50		28.4502	24.9065	50		27.0242	29.2321	40		38.8812	32.885	40		35.8551	37.3198
61		31.0983	21.6443	61		30.8174	40.2457	51		28.5277	24.9102	51		27.1729	29.5172	41		38.9851	32.8308	41		36.0599	37.8161
62		31.3985	21.9164	62		31.1488	40.6075	52		28.6052	24.9138	52		27.3217	29.8034	42		39.0891	32.7766	42		36.2647	38.3188
63		31.6986	22.1878	63		31.4802	40.97	53		28.6827	24.9174	53		27.4705	30.0904	43		39.193	32.7224	43		36.4696	38.8254
64		31.9988	22.4586	64		31.8116	41.3334	54		28.7602	24.9209	54		27.6193	30.3782	44		39.297	32.6681	44		36.6744	39.3346
65		32.299	22.7287	65		32.143	41.6976	55		28.8377	24.9244	55		27.7681	30.6665	45		39.401	32.6138	45		36.8792	39.8456
66		32.5992	22.9981	66		32.4744	42.0626	56		28.9152	24.9278	56		27.9169	30.9553	46		39.5049	32.5594	46		37.0841	40.3579
67		32.8994	23.2669	67		32.8058	42.4285	57		28.9927	24.9311	57		28.0657	31.2446	47		39.6089	32.5051	47		37.2889	40.8712
68		33.1996	23.535	68		33.1372	42.7951	58		29.0701	24.9344	58		28.2145	31.5343	48		39.7129	32.4507	48		37.4937	41.3852
69		33.4998	23.8025	69		33.4686	43.1624	59		29.1476	24.9376	59		28.3633	31.8244	49		39.8168	32.3963	49		37.6986	41.8997
70		33.8	24.0694	70		33.8	43.5306	60		29.2251	24.9408	60		28.5121	32.1147	50		39.9208	32.3418	50		37.9034	42.4148
								61		29.3026	24.944	61		28.6609	32.4053	51		40.0247	32.2874	51		38.1082	42.9301
								62		29.3801	24.9471	62		28.8097	32.6962	52		40.1287	32.2329	52		38.313	43.4458
								63		29.4576	24.9502	63		28.9585	32.9873	53		40.2327	32.1784	53		38.5179	43.9618
								64		29.5351	24.9532	64		29.1072	33.2785	54		40.3366	32.1239	54		38.7227	44.4779
								65		29.6126	24.9562	65		29.256	33.57	55		40.4406	32.0694	55		38.9275	44.9942
								66		29.69	24.9591	66		29.4048	33.8616	56		40.5445	32.0149	56		39.1324	45.5107
								67		29.7675	24.9621	67		29.5536	34.1533	57		40.6485	31.9603	57		39.3372	46.0273
								68		29.845	24.965	68		29.7024	34.4452	58		40.7525	31.9058	58		39.542	46.544
								69		29.9225	24.9678	69		29.8512	34.7372	59		40.8564	31.8512	59		39.7469	47.0608
								70		30	24.9707	70		30	35.0293	60		40.9604	31.7966	60		39.9517	47.5777
																61		41.0643	31.742	61		40.1565	48.0947
																62		41.1683	31.6874	62		40.3614	48.6117
																63		41.2723	31.6328	63		40.5662	49.1288
																64		41.3762	31.5782	64		40.771	49.646
																65		41.4802	31.5235	65		40.9758	50.1632
																66		41.5842	31.4689	66		41.1807	50.6804
																67		41.6881	31.4142	67		41.3855	51.1977
																68		41.7921	31.3596	68		41.5903	51.715
																69		41.896	31.3049	69		41.7952	52.2324
																70		42	31.2502	70		42	52.7498

## Sheet: All fig
												June
													25
												July
												August
												September
												October

## Sheet: June 25~n ns 2 samples t test
	You are currently using XLSTAT Free._x000D_ Order a license to get access to 100 or more additional functions.
	XLSTAT 2023.2.0.1411 - Two-sample t-test and z-test - Start time: 09/05/2024 at 09:49:37 / End time: 09/05/2024 at 09:49:39 / Microsoft Excel 16.04266
	These results have been generated using XLSTAT Free. You can benefit from many more tools and options with a full version.
	Sample 1: Workbook = october weather.xlsx / Sheet = Raw data / Range = 'Raw data'!$L$15:$L$21 / 6 rows and 1 column
	Sample 2: Workbook = october weather.xlsx / Sheet = Raw data / Range = 'Raw data'!$M$15:$M$21 / 6 rows and 1 column
	Hypothesized difference (D): 0
	Significance level (%): 5
	Population variances for the t-test: Assume equality
	Summary statistics:
	Variable	Observations	Obs. with missing data	Obs. without missing data	Minimum	Maximum	Mean	Std. deviation
	Temperature June 2022, oC	6	0	6	16	26	22	3.84708
	Group 25	6	0	6	24	25	24.8333	0.408248
	Normality test:
	Shapiro-Wilk test (Temperature June 2022, oC):
	W	0.928814
	p-value (Two-tailed)	0.570977
	alpha	0.05
	Test interpretation:
	H0: The residuals follow a Normal distribution.
	Ha: The residuals do not follow a Normal distribution.
	As the computed p-value is greater than the significance level alpha=0.05, one cannot reject the null hypothesis H0.
	Shapiro-Wilk test (Group 25):
	W	0.496094
	p-value (Two-tailed)	2.07292e-05
	alpha	0.05
	Test interpretation:
	H0: The residuals follow a Normal distribution.
	Ha: The residuals do not follow a Normal distribution.
	As the computed p-value is lower than the significance level alpha=0.05, one should reject the null hypothesis H0, and accept the alternative hypothesis Ha.
	t-test for two independent samples / Two-tailed test:
	95% confidence interval on the difference between the means:
	-6.35241	0.685747
	Difference	-2.83333
	t (Observed value)	-1.79395
	|t| (Critical value)	2.22814
	DF	10
	p-value (Two-tailed)	0.103062
	alpha	0.05
	Test interpretation:
	H0: The difference between the means is equal to 0.
	Ha: The difference between the means is different from 0.
	As the computed p-value is greater than the significance level alpha=0.05, one cannot reject the null hypothesis H0.

## Sheet: June 35~n S 2 samples t test
	You are currently using XLSTAT Free._x000D_ Order a license to get access to 100 or more additional functions.
	XLSTAT 2023.2.0.1411 - Two-sample t-test and z-test - Start time: 09/05/2024 at 09:50:25 / End time: 09/05/2024 at 09:50:27 / Microsoft Excel 16.04266
	These results have been generated using XLSTAT Free. You can benefit from many more tools and options with a full version.
	Sample 1: Workbook = october weather.xlsx / Sheet = Raw data / Range = 'Raw data'!$L$15:$L$21 / 6 rows and 1 column
	Sample 2: Workbook = october weather.xlsx / Sheet = Raw data / Range = 'Raw data'!$N$15:$N$21 / 6 rows and 1 column
	Hypothesized difference (D): 0
	Significance level (%): 5
	Population variances for the t-test: Assume equality
	Summary statistics:
	Variable	Observations	Obs. with missing data	Obs. without missing data	Minimum	Maximum	Mean	Std. deviation
	Temperature June 2022, oC	6	0	6	16	26	22	3.84708
	Group 35	6	0	6	35	35	35	0
	Normality test:
	Shapiro-Wilk test (Temperature June 2022, oC):
	W	0.928814
	p-value (Two-tailed)	0.570977
	alpha	0.05
	Test interpretation:
	H0: The residuals follow a Normal distribution.
	Ha: The residuals do not follow a Normal distribution.
	As the computed p-value is greater than the significance level alpha=0.05, one cannot reject the null hypothesis H0.
	Shapiro-Wilk test (Group 35):
	W	-Inf
	alpha	0.05
	Test interpretation:
	H0: The residuals follow a Normal distribution.
	Ha: The residuals do not follow a Normal distribution.
	t-test for two independent samples / Two-tailed test:
	95% confidence interval on the difference between the means:
	-16.4994	-9.50057
	Difference	-13
	t (Observed value)	-8.27729
	|t| (Critical value)	2.22814
	DF	10
	p-value (Two-tailed)	8.72585e-06
	alpha	0.05
	Test interpretation:
	H0: The difference between the means is equal to 0.
	Ha: The difference between the means is different from 0.
	As the computed p-value is lower than the significance level alpha=0.05, one should reject the null hypothesis H0, and accept the alternative hypothesis Ha.

## Sheet: July 25~n 2 samples t test
	You are currently using XLSTAT Free._x000D_ Order a license to get access to 100 or more additional functions.
	XLSTAT 2023.2.0.1411 - Two-sample t-test and z-test - Start time: 09/05/2024 at 09:32:03 / End time: 09/05/2024 at 09:32:04 / Microsoft Excel 16.04266
	These results have been generated using XLSTAT Free. You can benefit from many more tools and options with a full version.
	Sample 1: Workbook = october weather.xlsx / Sheet = Raw data / Range = 'Raw data'!$L$22:$L$28 / 6 rows and 1 column
	Sample 2: Workbook = october weather.xlsx / Sheet = Raw data / Range = 'Raw data'!$M$22:$M$28 / 6 rows and 1 column
	Hypothesized difference (D): 0
	Significance level (%): 5
	Population variances for the t-test: Assume equality
	Summary statistics:
	Variable	Observations	Obs. with missing data	Obs. without missing data	Minimum	Maximum	Mean	Std. deviation
	Temperature July 2022, oC	6	0	6	23	35	28.1667	4.70815
	Group 25	6	0	6	23	25	24.6667	0.816497
	Normality test:
	Shapiro-Wilk test (Temperature July 2022, oC):
	W	0.943519
	p-value (Two-tailed)	0.687663
	alpha	0.05
	Test interpretation:
	H0: The residuals follow a Normal distribution.
	Ha: The residuals do not follow a Normal distribution.
	As the computed p-value is greater than the significance level alpha=0.05, one cannot reject the null hypothesis H0.
	Shapiro-Wilk test (Group 25):
	W	0.496094
	p-value (Two-tailed)	2.07292e-05
	alpha	0.05
	Test interpretation:
	H0: The residuals follow a Normal distribution.
	Ha: The residuals do not follow a Normal distribution.
	As the computed p-value is lower than the significance level alpha=0.05, one should reject the null hypothesis H0, and accept the alternative hypothesis Ha.
	t-test for two independent samples / Two-tailed test:
	95% confidence interval on the difference between the means:
	-0.846616	7.84662
	Difference	3.5
	t (Observed value)	1.79415
	|t| (Critical value)	2.22814
	DF	10
	p-value (Two-tailed)	0.103029
	alpha	0.05
	Test interpretation:
	H0: The difference between the means is equal to 0.
	Ha: The difference between the means is different from 0.
	As the computed p-value is greater than the significance level alpha=0.05, one cannot reject the null hypothesis H0.

[truncated: 12 more sheets: July 35~n 2 samples t test, Aug 25~n ns 2 samples t test, Aug 35~n S 2 samples t test, Sept ns 25~n 2 samples t test, Sept S 35~n 2 samples t test, Oct S 25~n 2 samples t test, Oct S 35~n 2 samples t test, ANOVA, XLSTAT_20240905_091032_1_HID3, XLSTAT_20240905_091032_1_HID2, XLSTAT_20240905_091032_1_HID1, XLSTAT_20240905_091032_1_HID]
