# Supplementary material for: The effect of seasonal temperatures on the physiology of the overwintered honey bee
Source: PLoS One. 2024 Dec 9;19(12):e0315062. doi: 10.1371/journal.pone.0315062 (PMC11627422; doi:10.1371/journal.pone.0315062)
Supplement: S6 File — (XLSX) [file pone.0315062.s010.xlsx]

## Sheet: Raw data Colony 25 35 control
							PCA all
	Larvae, cells	23.08.08	23.08.21	23.09.05	23.09.18		Larvae, cells	23.08.08	23.08.21	23.09.05	23.09.18	Temperature
	Control	4340	7316	2790	4960		Control L	4340	7316	2790	4960
	Control	1860	1860	5425	6200		Control L	1860	1860	5425	6200
	25oC	4650	8060	6355	2046		25oC L	4650	8060	6355	2046	25
	25oC	11160	14105	2945	2108		25oC L	11160	14105	2945	2108	25
	35oC	3720	4417.5	2325	10		35oC L	3720	4417.5	2325	10	35
	35oC	5456	5270	2170	1395		35oC L	5456	5270	2170	1395	35
							Control Cb	18851.9	9920	16740	14570
	Capped brood, cells	23.08.08	23.08.21	23.09.05	23.09.18		Control Cb	434	10540	11780	16275
	Control	18851.9	9920	16740	14570		25oC Cb	21700	16430	20150	2170	25
	Control	434	10540	11780	16275		25oC Cb	13640	11160	14880	4557	25
	25oC	21700	16430	20150	2170		35oC Cb	16430	7254	4495	10	35
	25oC	13640	11160	14880	4557		35oC Cb	8370	12090	13020	1705	35
	35oC	16430	7254	4495	10		Control W	13860	12760	10890	9570
	35oC	8370	12090	13020	1705		Control W	5060	5720	4675	10010
							25oC W	10010	13860	9020	4620	25
	Workers, n	23.08.08	23.08.21	23.09.05	23.09.18		25oC W	10010	11330	9020	6380	25
	Control	13860	12760	10890	9570		35oC W	5940	5654	3465	770	35
	Control	5060	5720	4675	10010		35oC W	7590	8202.86	6270	2695	35
	25oC	10010	13860	9020	4620
	25oC	10010	11330	9020	6380
	35oC	5940	5654	3465	770
	35oC	7590	8202.86	6270	2695
	# Bee number : [Bee(%) average × (Numer bees per fully-occupied side: 1100 ×2) × Frame] /100
	# Total Larva area : [Larva(%) average × (1 frame per cells: 6200) × Frame] /100
	# Capped-area : [Capped area (%) average × (1 frame per cells: 6200) × Frame] /100

## Sheet: Desc Fig L Cb W
	XLSTAT-Student 2023.2.0.1411 - Descriptive statistics - Start time: 12/29/2023 at 14:36:24 / End time: 12/29/2023 at 14:36:25 / Microsoft Excel 16.04266
	Quantitative data: Workbook = All data blooming.xlsx / Sheet = Colony 25 35 control / Range = 'Colony 25 35 control'!$Z$11:$AC$29 / 18 rows and 4 columns
	Subsamples: Workbook = All data blooming.xlsx / Sheet = Colony 25 35 control / Range = 'Colony 25 35 control'!$Y$11:$Y$29 / 18 rows and 1 column
	Descriptive statistics (Quantitative data):
	Statistic	23.08.08 | Larvae, cells-Control L	23.08.08 | Larvae, cells-25oC L	23.08.08 | Larvae, cells-35oC L	23.08.08 | Larvae, cells-Control Cb	23.08.08 | Larvae, cells-25oC Cb	23.08.08 | Larvae, cells-35oC Cb	23.08.08 | Larvae, cells-Control W	23.08.08 | Larvae, cells-25oC W	23.08.08 | Larvae, cells-35oC W	23.08.21 | Larvae, cells-Control L	23.08.21 | Larvae, cells-25oC L	23.08.21 | Larvae, cells-35oC L	23.08.21 | Larvae, cells-Control Cb	23.08.21 | Larvae, cells-25oC Cb	23.08.21 | Larvae, cells-35oC Cb	23.08.21 | Larvae, cells-Control W	23.08.21 | Larvae, cells-25oC W	23.08.21 | Larvae, cells-35oC W	23.09.05 | Larvae, cells-Control L	23.09.05 | Larvae, cells-25oC L	23.09.05 | Larvae, cells-35oC L	23.09.05 | Larvae, cells-Control Cb	23.09.05 | Larvae, cells-25oC Cb	23.09.05 | Larvae, cells-35oC Cb	23.09.05 | Larvae, cells-Control W	23.09.05 | Larvae, cells-25oC W	23.09.05 | Larvae, cells-35oC W	23.09.18 | Larvae, cells-Control L	23.09.18 | Larvae, cells-25oC L	23.09.18 | Larvae, cells-35oC L	23.09.18 | Larvae, cells-Control Cb	23.09.18 | Larvae, cells-25oC Cb	23.09.18 | Larvae, cells-35oC Cb	23.09.18 | Larvae, cells-Control W	23.09.18 | Larvae, cells-25oC W	23.09.18 | Larvae, cells-35oC W
	Nbr. of observations	2	2	2	2	2	2	2	2	2	2	2	2	2	2	2	2	2	2	2	2	2	2	2	2	2	2	2	2	2	2	2	2	2	2	2	2
	Minimum	1860	4650	3720	434	13640	8370	5060	10010	5940	1860	8060	4417.5	9920	11160	7254	5720	11330	5654	2790	2945	2170	11780	14880	4495	4675	9020	3465	4960	2046	10	14570	2170	10	9570	4620	770
	Maximum	4340	11160	5456	18851.9	21700	16430	13860	10010	7590	7316	14105	5270	10540	16430	12090	12760	13860	8202.86	5425	6355	2325	16740	20150	13020	10890	9020	6270	6200	2108	1395	16275	4557	1705	10010	6380	2695
	Mean	3100	7905	4588	9642.94	17670	12400	9460	10010	6765	4588	11082.5	4843.75	10230	13795	9672	9240	12595	6928.43	4107.5	4650	2247.5	14260	17515	8757.5	7782.5	9020	4867.5	5580	2077	702.5	15422.5	3363.5	857.5	9790	5500	1732.5
	Variance (n)	1537600	1.0595e+07	753424	8.48045e+07	16240900	1.62409e+07	19360000	0	680625	7441984	9.13551e+06	181689	96100	6.94322e+06	5846724	12390400	1600225	1.62417e+06	1.73581e+06	2907025	6006.25	6150400	6.94323e+06	1.81689e+07	9.65656e+06	0	1.96701e+06	384400	961	479556	726756	1.42444e+06	718256	48400	774400	926406
	Variance (n-1)	3075200	2.11901e+07	1506848	1.69609e+08	32481800	3.24818e+07	38720000	0	1361250	14883968	1.8271e+07	363378	192200	1.38864e+07	11693448	24780800	3200450	3.24834e+06	3.47161e+06	5814050	12012.5	12300800	1.38865e+07	3.63378e+07	1.93131e+07	0	3.93401e+06	768800	1922	959112	1.45351e+06	2.84888e+06	1.43651e+06	96800	1548800	1.85281e+06
	Standard deviation (n)	1240	3255	868	9208.94	4030	4030	4400	0	825	2728	3022.5	426.25	310	2635	2418	3520	1265	1274.43	1317.5	1705	77.5	2480	2635	4262.5	3107.5	0	1402.5	620	31	692.5	852.5	1193.5	847.5	220	880	962.5
	Standard deviation (n-1)	1753.62	4603.27	1227.54	13023.4	5699.28	5699.28	6222.54	0	1166.73	3857.97	4274.46	602.809	438.406	3726.45	3419.57	4978.03	1788.98	1802.31	1863.23	2411.23	109.602	3507.25	3726.45	6028.09	4394.67	0	1983.43	876.812	43.8406	979.343	1205.62	1687.86	1198.55	311.127	1244.51	1361.18
	Variation coefficient (n)	0.4	0.411765	0.189189	0.954993	0.22807	0.325	0.465116	0	0.121951	0.594595	0.272727	0.088	0.030303	0.191011	0.25	0.380952	0.100437	0.183942	0.320755	0.366667	0.0344828	0.173913	0.150442	0.486726	0.399293	0	0.288136	0.111111	0.0149254	0.985765	0.0552764	0.354839	0.988338	0.0224719	0.16	0.555556
	Variation coefficient (n-1)	0.565685	0.582323	0.267554	1.35056	0.32254	0.459619	0.657774	0	0.172465	0.840884	0.385695	0.124451	0.042855	0.270131	0.353553	0.538748	0.142039	0.260133	0.453616	0.518545	0.048766	0.24595	0.212758	0.688334	0.564686	0	0.407485	0.157135	0.0211077	1.39408	0.0781726	0.501818	1.39772	0.0317801	0.226274	0.785674
	Skewness (Pearson)	0	0	0	0	0	0	0		0	0	0	0	0	0	0	0	0	0	0	0	0	0	0	0	0		0	0	0	0	0	0	0	0	0	0
	Kurtosis (Pearson)	-2	-2	-2	-2	-2	-2	-2		-2	-2	-2	-2	-2	-2	-2	-2	-2	-2	-2	-2	-2	-2	-2	-2	-2		-2	-2	-2	-2	-2	-2	-2	-2	-2	-2
	Standard error of the variance	4.34899e+06	2.99673e+07	2.131e+06	2.39863e+08	4.59362e+07	4.59362e+07	5.47583e+07	0	1.9251e+06	2.10491e+07	2.58391e+07	513894	271812	1.96384e+07	1.6537e+07	3.50453e+07	4.52612e+06	4.59384e+06	4.9096e+06	8.22231e+06	16988.2	1.7396e+07	1.96384e+07	5.13894e+07	2.73129e+07	0	5.56353e+06	1.08725e+06	2718.12	1.35639e+06	2.05558e+06	4.02893e+06	2.03154e+06	136896	2.19033e+06	2.62027e+06
																		Mean						SD
																		Larvae, cells	23.08.08	23.08.21	23.09.05	23.09.18		Larvae, cells	23.08.08	23.08.21	23.09.05	23.09.18
	Means charts:																	Control	3100	4588	4107.5	5580		Control	1240	2728	1317.5	620
																		25oC	7905	11082.5	4650	2077		25oC	3255	3022.5	1705	31
																		35oC	4588	4843.75	2247.5	702.5		35oC	868	426.25	77.5	692.5
																		Mean						SD
																		Capped brood, cells	23.08.08	23.08.21	23.09.05	23.09.18		Capped brood, cells	23.08.08	23.08.21	23.09.05	23.09.18
																		Control	9642.94	10230	14260	15422.5		Control	9208.94	310	2480	852.5
																		25oC	17670	13795	17515	3363.5		25oC	4030	2635	2635	1193.5
																		35oC	12400	9672	8757.5	857.5		35oC	4030	2418	4262.5	847.5
																		Mean						SD
																		Workers, n	23.08.08	23.08.21	23.09.05	23.09.18		Workers, n	23.08.08	23.08.21	23.09.05	23.09.18
																		Control	9460	9240	7782.5	9790		Control	4400	3520	3107.5	220
																		25oC	10010	12595	9020	5500		25oC	0	1265	0	880
																		35oC	6765	6928.43	4867.5	1732.5		35oC	825	1274.43	1402.5	962.5

## Sheet: XLSTAT_20231229_143438_1_HID
23.08.08	23.08.21	23.09.05	23.09.18	Workers, n
5060	5654	3465	770
13860	13860	10890	10010
8745	9587.81	7223.33	5674.17
				13860
5	5	5
0	6930	13860

## Sheet: XLSTAT_20231229_143347_1_HID
23.08.08	23.08.21	23.09.05	23.09.18	Capped brood, cells
434	7254	4495	10
21700	16430	20150	16275
13237.6	11232.3	13510.8	6547.83
				21700
5	5	5
0	10850	21700

## Sheet: XLSTAT_20231229_143034_1_HID
23.08.08	23.08.21	23.09.05	23.09.18	Larvae, cells
1860	1860	2170	10
11160	14105	6355	6200
5197.67	6838.08	3668.33	2786.5
				14105
5	5	5
0	7052.5	14105

## Sheet: XLSTAT_20231229_113911_1_HID
7.82031	29.1358	1	0	1.5	29.1358	1	19
3.375	29.1358	2	0	1	29.1358	2	19
3.375	3.58423	3	0	1	0
1.5	3.58423	4	0	1	29.1358
1.5	1.02227	5	0	2	29.1358
1	1.02227	6	0	2	0
1	0	7	0	2	29.1358
1	1.02227	8	0	1.5	29.1358
2	1.02227	9	0	0	0
2	0	10	0	0	0
2	1.02227	11	0	0	0
1.5	1.02227	12	0	0	0
1.5	3.58423	13	0	0	0
5.25	3.58423	14	0	0	0
5.25	1.57651	15	0	0	0
3.75	1.57651	16	0	0	0
3.75	0.170821	17	0	0	0
3	0.170821	18	0	0	0
3	0			0	0
3	0.170821			0	0
4.5	0.170821			0	0
4.5	0.0481361			0	0
4	0.0481361			0	0
4	0			0	0
4	0.0481361			0	0
5	0.0481361			0	0
5	0			0	0
5	0.0481361			0	0
4.5	0.0481361			0	0
4.5	0.170821			0	0
3.75	0.170821			0	0
3.75	1.57651			0	0
6.75	1.57651			0	0
6.75	0.601006			0	0
6	0.601006			0	0
6	0			0	0
6	0.601006			0	0
7.5	0.601006			0	0
7.5	0.140636			0	0
7	0.140636			0	0
7	0			0	0
7	0.140636			0	0
8	0.140636			0	0
8	0			0	0
8	0.140636			0	0
7.5	0.140636			0	0
7.5	0.601006			0	0
6.75	0.601006			0	0
6.75	1.57651			0	0
5.25	1.57651			0	0
5.25	3.58423			0	0
3.375	3.58423			0	0
3.375	29.1358			0	0
12.2656	29.1358			0	0
12.2656	10.1938			0	0
9	10.1938			0	0
9	0			0	0
9	10.1938			0	0
15.5312	10.1938			0	0
15.5312	9.60258			0	0
13.5625	9.60258			0	0
13.5625	4.79148			0	0
11.625	4.79148			0	0
11.625	1.66725			0	0
10.5	1.66725			0	0
10.5	0.698636			0	0
10	0.698636			0	0
10	0			0	0
10	0.698636			0	0
11	0.698636			0	0
11	0			0	0
11	0.698636			0	0
10.5	0.698636			0	0
10.5	1.66725			0	0
12.75	1.66725			0	0
12.75	0.892528			0	0
12	0.892528			0	0
12	0			0	0
12	0.892528			0	0
13.5	0.892528			0	0
13.5	0.296218			0	0
13	0.296218			0	0
13	0			0	0
13	0.296218			0	0
14	0.296218			0	0
14	0			0	0
14	0.296218			0	0
13.5	0.296218			0	0
13.5	0.892528			0	0
12.75	0.892528			0	0
12.75	1.66725			0	0
11.625	1.66725			0	0
11.625	4.79148			0	0
15.5	4.79148			0	0
15.5	2.21141			0	0
15	2.21141			0	0
15	0			0	0
15	2.21141			0	0
16	2.21141			0	0
16	0			0	0
16	2.21141			0	0
15.5	2.21141			0	0
15.5	4.79148			0	0
13.5625	4.79148			0	0
13.5625	9.60258			0	0
17.5	9.60258			0	0
17.5	5.36663			0	0
17	5.36663			0	0
17	0			0	0
17	5.36663			0	0
18	5.36663			0	0
18	0			0	0
18	5.36663			0	0
17.5	5.36663			0	0
17.5	9.60258			0	0
15.5312	9.60258			0	0
15.5312	10.1938			0	0
12.2656	10.1938			0	0
12.2656	29.1358			0	0
7.82031	29.1358			0	0
0	0			0	0
0	0			0	0
0	0			0	0
0	0			0	0
0	0			0	0
0	0			0	0
0	0			0	0
0	0			0	0
0	0			0	0
0	0			0	0
0	0			0	0
0	0			0	0
0	0			0	0
0	0			0	0
0	0			0	0
0	0			0	0
0	0			0	0
0	0			0	0
0	0			0	0
0	0			0	0
0	0			0	0
0	0			0	0
0	0			0	0
0	0			0	0

## Sheet: XLSTAT_20231229_113617_1_HID3
-1.32888	0.19997
-2.01862	0.929155
-0.917939	-0.293746
0.206093	-1.08389
-2.09421	-0.599721
-1.76056	-0.48794
2.42065	1.46993
0.313867	2.78842
3.48092	-1.27388
1.45768	-0.239441
-0.242711	-1.4703
0.766362	-0.553185
1.49186	0.505736
-1.05853	1.25986
0.862299	-0.311008
0.565013	0.140038
-1.54018	-0.612798
-0.603115	-0.3672

## Sheet: XLSTAT_20231229_113617_1_HID2
-1.32888	0.19997
-2.01862	0.929155
-0.917939	-0.293746
0.206093	-1.08389
-2.09421	-0.599721
-1.76056	-0.48794
2.42065	1.46993
0.313867	2.78842
3.48092	-1.27388
1.45768	-0.239441
-0.242711	-1.4703
0.766362	-0.553185
1.49186	0.505736
-1.05853	1.25986
0.862299	-0.311008
0.565013	0.140038
-1.54018	-0.612798
-0.603115	-0.3672

## Sheet: XLSTAT_20231229_113617_1_HID1
1	-3.14159	-1	-3.23114e-15	1	-3.14159	-2.22094	0.227427	1	-3.14159	-2.84	0.985739	1	-3.14159	-1.91196	-0.245276	1	-3.14159	-0.711736	-0.910752	1	-3.14159	-3.0374	-0.543047	1	-3.14159	-2.85123	-0.557187	1	-3.14159	1.23234	1.47851	1	-3.14159	-0.657806	2.27757	1	-3.14159	1.91161	-1.06885	1	-3.14159	0.0577352	-0.13444	1	-3.14159	-1.30325	-1.252	1	-3.14159
2	-3.129	-0.999921	-0.0125912	2	-3.12058	-2.22076	0.205756	2	-3.12058	-2.83979	0.963613	2	-3.12058	-1.91175	-0.256252	2	-3.12058	-0.711532	-0.923972	2	-3.12058	-3.0372	-0.552788	2	-3.12058	-2.851	-0.567645	2	-3.12058	1.23258	1.45242	2	-3.12058	-0.657577	2.25329	2	-3.12058	1.91193	-1.08022	2	-3.12058	0.0580803	-0.154339	2	-3.12058	-1.30299	-1.26222	2	-3.12058
3	-3.11641	-0.999683	-0.0251804	3	-3.09956	-2.22023	0.184148	3	-3.09956	-2.83917	0.941531	3	-3.09956	-1.91113	-0.267244	3	-3.09956	-0.71092	-0.937264	3	-3.09956	-3.03661	-0.56258	3	-3.09956	-2.85033	-0.578079	3	-3.09956	1.2333	1.42632	3	-3.09956	-0.656889	2.2292	3	-3.09956	1.91289	-1.09167	3	-3.09956	0.0591155	-0.174245	3	-3.09956	-1.30224	-1.27258	3	-3.09956
4	-3.10382	-0.999287	-0.0377657	4	-3.07855	-2.21933	0.162614	4	-3.07855	-2.83812	0.919501	4	-3.07855	-1.9101	-0.278247	4	-3.07855	-0.709902	-0.950624	4	-3.07855	-3.03563	-0.572419	4	-3.07855	-2.8492	-0.588483	4	-3.07855	1.2345	1.40025	4	-3.07855	-0.655742	2.20532	4	-3.07855	1.9145	-1.1032	4	-3.07855	0.0608402	-0.194151	4	-3.07855	-1.30099	-1.28306	4	-3.07855
5	-3.09123	-0.998732	-0.0503449	5	-3.05754	-2.21807	0.141164	5	-3.05754	-2.83667	0.897534	5	-3.05754	-1.90866	-0.289255	5	-3.05754	-0.708476	-0.964045	5	-3.05754	-3.03425	-0.582301	5	-3.05754	-2.84762	-0.598855	5	-3.05754	1.23617	1.3742	5	-3.05754	-0.654137	2.18165	5	-3.05754	1.91675	-1.1148	5	-3.05754	0.0632539	-0.214047	5	-3.05754	-1.29924	-1.29367	5	-3.05754
6	-3.07863	-0.998019	-0.0629162	6	-3.03652	-2.21645	0.119806	6	-3.03652	-2.83479	0.875639	6	-3.03652	-1.9068	-0.300264	6	-3.03652	-0.706645	-0.977522	6	-3.03652	-3.03247	-0.592221	6	-3.03652	-2.8456	-0.609188	6	-3.03652	1.23833	1.34819	6	-3.03652	-0.652075	2.15821	6	-3.03652	1.91963	-1.12646	6	-3.03652	0.0663553	-0.233925	6	-3.03652	-1.29698	-1.3044	6	-3.03652
7	-3.06604	-0.997148	-0.0754775	7	-3.01551	-2.21448	0.098551	7	-3.01551	-2.8325	0.853826	7	-3.01551	-1.90454	-0.311269	7	-3.01551	-0.704408	-0.991048	7	-3.01551	-3.03031	-0.602174	7	-3.01551	-2.84312	-0.619478	7	-3.01551	1.24096	1.32224	7	-3.01551	-0.649557	2.135	7	-3.01551	1.92316	-1.13818	7	-3.01551	0.0701431	-0.253776	7	-3.01551	-1.29423	-1.31525	7	-3.01551
8	-3.05345	-0.996118	-0.0880268	8	-2.99449	-2.21215	0.0774071	8	-2.99449	-2.8298	0.832105	8	-2.99449	-1.90186	-0.322265	8	-2.99449	-0.701766	-1.00462	8	-2.99449	-3.02775	-0.612157	8	-2.99449	-2.8402	-0.629721	8	-2.99449	1.24407	1.29634	8	-2.99449	-0.646583	2.11204	8	-2.99449	1.92732	-1.14996	8	-2.99449	0.0746157	-0.273591	8	-2.99449	-1.29098	-1.3262	8	-2.99449
9	-3.04086	-0.994931	-0.100562	9	-2.97348	-2.20947	0.0563841	9	-2.97348	-2.82668	0.810485	9	-2.97348	-1.89878	-0.333247	9	-2.97348	-0.698722	-1.01822	9	-2.97348	-3.0248	-0.622165	9	-2.97348	-2.83683	-0.639913	9	-2.97348	1.24765	1.27052	9	-2.97348	-0.643156	2.08933	9	-2.97348	1.93212	-1.16178	9	-2.97348	0.079771	-0.293362	9	-2.97348	-1.28724	-1.33727	9	-2.97348
10	-3.02827	-0.993586	-0.113082	10	-2.95247	-2.20643	0.0354913	10	-2.95247	-2.82315	0.788975	10	-2.95247	-1.89529	-0.344211	10	-2.95247	-0.695275	-1.03186	10	-2.95247	-3.02147	-0.632194	10	-2.95247	-2.83302	-0.650048	10	-2.95247	1.25171	1.24478	10	-2.95247	-0.639276	2.06689	10	-2.95247	1.93755	-1.17365	10	-2.95247	0.0856068	-0.313079	10	-2.95247	-1.283	-1.34843	10	-2.95247
11	-3.01568	-0.992083	-0.125583	11	-2.93145	-2.20303	0.0147379	11	-2.93145	-2.81921	0.767586	11	-2.93145	-1.8914	-0.355151	11	-2.93145	-0.691428	-1.04553	11	-2.93145	-3.01774	-0.642239	11	-2.93145	-2.82876	-0.660123	11	-2.93145	1.25623	1.21914	11	-2.93145	-0.634945	2.04472	11	-2.93145	1.94361	-1.18556	11	-2.93145	0.0921205	-0.332734	11	-2.93145	-1.27827	-1.35969	11	-2.93145
12	-3.00309	-0.990423	-0.138065	12	-2.91044	-2.19929	-0.00586687	12	-2.91044	-2.81487	0.746327	12	-2.91044	-1.8871	-0.366063	12	-2.91044	-0.687183	-1.05921	12	-2.91044	-3.01363	-0.652295	12	-2.91044	-2.82407	-0.670132	12	-2.91044	1.26123	1.19361	12	-2.91044	-0.630165	2.02284	12	-2.91044	1.9503	-1.19751	12	-2.91044	0.0993093	-0.352318	12	-2.91044	-1.27305	-1.37103	12	-2.91044
13	-2.99049	-0.988606	-0.150524	13	-2.88942	-2.1952	-0.026314	13	-2.88942	-2.81011	0.725206	13	-2.88942	-1.8824	-0.376942	13	-2.88942	-0.68254	-1.07291	13	-2.88942	-3.00914	-0.662359	13	-2.88942	-2.81893	-0.680072	13	-2.88942	1.26669	1.1682	13	-2.88942	-0.624939	2.00126	13	-2.88942	1.95761	-1.20948	13	-2.88942	0.10717	-0.371823	13	-2.88942	-1.26734	-1.38247	13	-2.88942
14	-2.9779	-0.986633	-0.16296	14	-2.86841	-2.19075	-0.0465944	14	-2.86841	-2.80496	0.704234	14	-2.86841	-1.8773	-0.387783	14	-2.86841	-0.677503	-1.08661	14	-2.86841	-3.00427	-0.672425	14	-2.86841	-2.81336	-0.689937	14	-2.86841	1.27261	1.14292	14	-2.86841	-0.619268	1.97998	14	-2.86841	1.96555	-1.22148	14	-2.86841	0.115699	-0.39124	14	-2.86841	-1.26114	-1.39398	14	-2.86841
15	-2.96531	-0.984503	-0.17537	15	-2.8474	-2.18596	-0.0666992	15	-2.8474	-2.7994	0.68342	15	-2.8474	-1.8718	-0.398581	15	-2.8474	-0.672074	-1.10032	15	-2.8474	-2.99901	-0.68249	15	-2.8474	-2.80736	-0.699725	15	-2.8474	1.279	1.11777	15	-2.8474	-0.613156	1.95902	15	-2.8474	1.9741	-1.23349	15	-2.8474	0.124893	-0.41056	15	-2.8474	-1.25447	-1.40557	15	-2.8474
16	-2.95272	-0.982216	-0.187752	16	-2.82638	-2.18083	-0.0866194	16	-2.82638	-2.79344	0.662773	16	-2.82638	-1.86591	-0.409332	16	-2.82638	-0.666254	-1.11402	16	-2.82638	-2.99338	-0.692549	16	-2.82638	-2.80092	-0.70943	16	-2.82638	1.28585	1.09279	16	-2.82638	-0.606604	1.93837	16	-2.82638	1.98327	-1.24552	16	-2.82638	0.134747	-0.429775	16	-2.82638	-1.24731	-1.41724	16	-2.82638
17	-2.94013	-0.979775	-0.200105	17	-2.80537	-2.17536	-0.106346	17	-2.80537	-2.78708	0.642301	17	-2.80537	-1.85962	-0.420031	17	-2.80537	-0.660047	-1.12771	17	-2.80537	-2.98737	-0.702597	17	-2.80537	-2.79405	-0.719048	17	-2.80537	1.29315	1.06796	17	-2.80537	-0.599616	1.91806	17	-2.80537	1.99305	-1.25755	17	-2.80537	0.145257	-0.448877	17	-2.80537	-1.23968	-1.42896	17	-2.80537
18	-2.92754	-0.977177	-0.212425	18	-2.78435	-2.16954	-0.125871	18	-2.78435	-2.78034	0.622015	18	-2.78435	-1.85295	-0.430672	18	-2.78435	-0.653455	-1.14138	18	-2.78435	-2.98099	-0.712631	18	-2.78435	-2.78676	-0.728574	18	-2.78435	1.30091	1.04331	18	-2.78435	-0.592195	1.8981	18	-2.78435	2.00344	-1.26959	18	-2.78435	0.156419	-0.467857	18	-2.78435	-1.23157	-1.44075	18	-2.78435
19	-2.91494	-0.974425	-0.224712	19	-2.76334	-2.16339	-0.145185	19	-2.76334	-2.7732	0.601922	19	-2.76334	-1.84589	-0.441253	19	-2.76334	-0.646481	-1.15503	19	-2.76334	-2.97424	-0.722645	19	-2.76334	-2.77905	-0.738006	19	-2.76334	1.30911	1.01885	19	-2.76334	-0.584344	1.87848	19	-2.76334	2.01443	-1.28163	19	-2.76334	0.168228	-0.486706	19	-2.76334	-1.22299	-1.45259	19	-2.76334
20	-2.90235	-0.971518	-0.236964	20	-2.74233	-2.15691	-0.16428	20	-2.74233	-2.76567	0.582032	20	-2.74233	-1.83844	-0.451766	20	-2.74233	-0.639128	-1.16865	20	-2.74233	-2.96712	-0.732635	20	-2.74233	-2.77091	-0.747337	20	-2.74233	1.31776	0.994577	20	-2.74233	-0.576066	1.85922	20	-2.74233	2.02601	-1.29365	20	-2.74233	0.180678	-0.505417	20	-2.74233	-1.21395	-1.46448	20	-2.74233
21	-2.88976	-0.968458	-0.249178	21	-2.72131	-2.15009	-0.183148	21	-2.72131	-2.75776	0.562354	21	-2.72131	-1.83062	-0.462209	21	-2.72131	-0.6314	-1.18224	21	-2.72131	-2.95964	-0.742597	21	-2.72131	-2.76237	-0.756566	21	-2.72131	1.32686	0.970515	21	-2.72131	-0.567366	1.84033	21	-2.72131	2.03819	-1.30566	21	-2.72131	0.193764	-0.52398	21	-2.72131	-1.20444	-1.47642	21	-2.72131
22	-2.87717	-0.965244	-0.261352	22	-2.7003	-2.14295	-0.201779	22	-2.7003	-2.74946	0.542896	22	-2.7003	-1.82242	-0.472577	22	-2.7003	-0.6233	-1.19579	22	-2.7003	-2.9518	-0.752527	22	-2.7003	-2.75341	-0.765686	22	-2.7003	1.33639	0.946671	22	-2.7003	-0.558246	1.82182	22	-2.7003	2.05095	-1.31766	22	-2.7003	0.20748	-0.542389	22	-2.7003	-1.19448	-1.48839	22	-2.7003
23	-2.86458	-0.961876	-0.273485	23	-2.67928	-2.13548	-0.220166	23	-2.67928	-2.74079	0.523668	23	-2.67928	-1.81384	-0.482864	23	-2.67928	-0.61483	-1.20929	23	-2.67928	-2.9436	-0.762419	23	-2.67928	-2.74404	-0.774694	23	-2.67928	1.34635	0.923055	23	-2.67928	-0.548712	1.80369	23	-2.67928	2.0643	-1.32963	23	-2.67928	0.22182	-0.560634	23	-2.67928	-1.18407	-1.5004	23	-2.67928
24	-2.85199	-0.958357	-0.285574	24	-2.65827	-2.12769	-0.238301	24	-2.65827	-2.73175	0.504676	24	-2.65827	-1.8049	-0.493067	24	-2.65827	-0.605997	-1.22273	24	-2.65827	-2.93505	-0.77227	24	-2.65827	-2.73427	-0.783587	24	-2.65827	1.35675	0.899678	24	-2.65827	-0.538767	1.78595	24	-2.65827	2.07822	-1.34156	24	-2.65827	0.236778	-0.578707	24	-2.65827	-1.1732	-1.51244	24	-2.65827
25	-2.8394	-0.954685	-0.297619	25	-2.63726	-2.11958	-0.256176	25	-2.63726	-2.72233	0.48593	25	-2.63726	-1.79559	-0.50318	25	-2.63726	-0.596802	-1.23612	25	-2.63726	-2.92615	-0.782076	25	-2.63726	-2.7241	-0.79236	25	-2.63726	1.36756	0.87655	25	-2.63726	-0.528416	1.76861	25	-2.63726	2.0927	-1.35347	25	-2.63726	0.252347	-0.596602	25	-2.63726	-1.16189	-1.5245	25	-2.63726
26	-2.8268	-0.950862	-0.309616	26	-2.61624	-2.11115	-0.273782	26	-2.61624	-2.71256	0.467439	26	-2.61624	-1.78592	-0.5132	26	-2.61624	-0.58725	-1.24944	26	-2.61624	-2.91691	-0.791831	26	-2.61624	-2.71353	-0.80101	26	-2.61624	1.3788	0.853681	26	-2.61624	-0.517663	1.75168	26	-2.61624	2.10775	-1.36533	26	-2.61624	0.268521	-0.614309	26	-2.61624	-1.15015	-1.53658	26	-2.61624
27	-2.81421	-0.946888	-0.321564	27	-2.59523	-2.10242	-0.291113	27	-2.59523	-2.70242	0.449209	27	-2.59523	-1.77589	-0.523122	27	-2.59523	-0.577346	-1.26269	27	-2.59523	-2.90732	-0.801532	27	-2.59523	-2.70258	-0.809532	27	-2.59523	1.39045	0.83108	27	-2.59523	-0.506512	1.73516	27	-2.59523	2.12336	-1.37715	27	-2.59523	0.285291	-0.631821	27	-2.59523	-1.13797	-1.54867	27	-2.59523
28	-2.80162	-0.942764	-0.333461	28	-2.57421	-2.09338	-0.308159	28	-2.57421	-2.69192	0.43125	28	-2.57421	-1.76551	-0.532941	28	-2.57421	-0.567093	-1.27587	28	-2.57421	-2.89739	-0.811174	28	-2.57421	-2.69123	-0.817923	28	-2.57421	1.40252	0.80876	28	-2.57421	-0.49497	1.71907	28	-2.57421	2.13951	-1.38892	28	-2.57421	0.302652	-0.649131	28	-2.57421	-1.12536	-1.56077	28	-2.57421
29	-2.78903	-0.938491	-0.345305	29	-2.5532	-2.08403	-0.324915	29	-2.5532	-2.68107	0.413569	29	-2.5532	-1.75478	-0.542654	29	-2.5532	-0.556497	-1.28896	29	-2.5532	-2.88714	-0.820754	29	-2.5532	-2.67951	-0.826179	29	-2.5532	1.41498	0.786728	29	-2.5532	-0.483041	1.7034	29	-2.5532	2.15621	-1.40063	29	-2.5532	0.320594	-0.666229	29	-2.5532	-1.11232	-1.57288	29	-2.5532
30	-2.77644	-0.934068	-0.357094	30	-2.53219	-2.07439	-0.341372	30	-2.53219	-2.66988	0.396174	30	-2.53219	-1.74371	-0.552255	30	-2.53219	-0.545561	-1.30197	30	-2.53219	-2.87655	-0.830266	30	-2.53219	-2.66742	-0.834297	30	-2.53219	1.42785	0.764995	30	-2.53219	-0.47073	1.68817	30	-2.53219	2.17344	-1.41228	30	-2.53219	0.339111	-0.68311	30	-2.53219	-1.09888	-1.58497	30	-2.53219
31	-2.76385	-0.929498	-0.368827	31	-2.51117	-2.06445	-0.357523	31	-2.51117	-2.65834	0.379073	31	-2.51117	-1.7323	-0.561741	31	-2.51117	-0.534292	-1.31488	31	-2.51117	-2.86564	-0.839707	31	-2.51117	-2.65495	-0.842273	31	-2.51117	1.44111	0.74357	31	-2.51117	-0.458043	1.67339	31	-2.51117	2.1912	-1.42387	31	-2.51117	0.358193	-0.699766	31	-2.51117	-1.08502	-1.59706	31	-2.51117
32	-2.75125	-0.92478	-0.380501	32	-2.49016	-2.05422	-0.373361	32	-2.49016	-2.64646	0.362272	32	-2.49016	-1.72055	-0.571108	32	-2.49016	-0.522693	-1.32769	32	-2.49016	-2.85442	-0.849073	32	-2.49016	-2.64212	-0.850103	32	-2.49016	1.45476	0.722463	32	-2.49016	-0.444985	1.65905	32	-2.49016	2.20947	-1.43538	32	-2.49016	0.377833	-0.716189	32	-2.49016	-1.07075	-1.60914	32	-2.49016
33	-2.73866	-0.919916	-0.392115	33	-2.46914	-2.0437	-0.38888	33	-2.46914	-2.63426	0.345781	33	-2.46914	-1.70848	-0.580351	33	-2.46914	-0.510769	-1.3404	33	-2.46914	-2.84288	-0.858359	33	-2.46914	-2.62893	-0.857784	33	-2.46914	1.46878	0.701683	33	-2.46914	-0.431562	1.64517	33	-2.46914	2.22826	-1.44682	33	-2.46914	0.398022	-0.732371	33	-2.46914	-1.05609	-1.6212	33	-2.46914
34	-2.72607	-0.914906	-0.403667	34	-2.44813	-2.0329	-0.404071	34	-2.44813	-2.62172	0.329605	34	-2.44813	-1.69609	-0.589467	34	-2.44813	-0.498527	-1.35299	34	-2.44813	-2.83103	-0.867561	34	-2.44813	-2.61539	-0.865312	34	-2.44813	1.48319	0.68124	34	-2.44813	-0.41778	1.63175	34	-2.44813	2.24755	-1.45818	34	-2.44813	0.418751	-0.748307	34	-2.44813	-1.04103	-1.63323	34	-2.44813
35	-2.71348	-0.909751	-0.415155	35	-2.42712	-2.02183	-0.418929	35	-2.42712	-2.60887	0.313753	35	-2.42712	-1.68337	-0.59845	35	-2.42712	-0.485972	-1.36547	35	-2.42712	-2.81887	-0.876676	35	-2.42712	-2.6015	-0.872685	35	-2.42712	1.49796	0.661142	35	-2.42712	-0.403645	1.6188	35	-2.42712	2.26733	-1.46945	35	-2.42712	0.440011	-0.763988	35	-2.42712	-1.02559	-1.64523	35	-2.42712
36	-2.70089	-0.904451	-0.426577	36	-2.4061	-2.01049	-0.433447	36	-2.4061	-2.5957	0.298231	36	-2.4061	-1.67035	-0.607298	36	-2.4061	-0.473108	-1.37783	36	-2.4061	-2.80642	-0.885698	36	-2.4061	-2.58728	-0.879899	36	-2.4061	1.51309	0.641398	36	-2.4061	-0.389164	1.60633	36	-2.4061	2.2876	-1.48063	36	-2.4061	0.461792	-0.779408	36	-2.4061	-1.00977	-1.6572	36	-2.4061
37	-2.6883	-0.899009	-0.437931	37	-2.38509	-1.99887	-0.447619	37	-2.38509	-2.58222	0.283045	37	-2.38509	-1.65702	-0.616007	37	-2.38509	-0.459943	-1.39006	37	-2.38509	-2.79368	-0.894625	37	-2.38509	-2.57271	-0.886951	37	-2.38509	1.52858	0.622017	37	-2.38509	-0.374342	1.59433	37	-2.38509	2.30834	-1.49171	37	-2.38509	0.484085	-0.79456	37	-2.38509	-0.993578	-1.66912	37	-2.38509
38	-2.67571	-0.893423	-0.449216	38	-2.36407	-1.987	-0.461437	38	-2.36407	-2.56844	0.268203	38	-2.36407	-1.64339	-0.624572	38	-2.36407	-0.446481	-1.40216	38	-2.36407	-2.78065	-0.903452	38	-2.36407	-2.55782	-0.893837	38	-2.36407	1.54442	0.603008	38	-2.36407	-0.359186	1.58282	38	-2.36407	2.32956	-1.50269	38	-2.36407	0.506879	-0.809437	38	-2.36407	-0.977021	-1.681	38	-2.36407
39	-2.66311	-0.887696	-0.46043	39	-2.34306	-1.97487	-0.474897	39	-2.34306	-2.55436	0.253712	39	-2.34306	-1.62946	-0.632989	39	-2.34306	-0.432728	-1.41412	39	-2.34306	-2.76734	-0.912176	39	-2.34306	-2.54261	-0.900555	39	-2.34306	1.5606	0.584378	39	-2.34306	-0.343704	1.57179	39	-2.34306	2.35122	-1.51356	39	-2.34306	0.530166	-0.824034	39	-2.34306	-0.960108	-1.69283	39	-2.34306
40	-2.65052	-0.881829	-0.47157	40	-2.32205	-1.96249	-0.487992	40	-2.32205	-2.53999	0.239577	40	-2.32205	-1.61525	-0.641256	40	-2.32205	-0.418691	-1.42594	40	-2.32205	-2.75375	-0.920792	40	-2.32205	-2.52708	-0.907101	40	-2.32205	1.57712	0.566137	40	-2.32205	-0.327901	1.56127	40	-2.32205	2.37334	-1.52433	40	-2.32205	0.553934	-0.838342	40	-2.32205	-0.942844	-1.7046	40	-2.32205
41	-2.63793	-0.875821	-0.482636	41	-2.30103	-1.94987	-0.500717	41	-2.30103	-2.52533	0.225805	41	-2.30103	-1.60076	-0.649368	41	-2.30103	-0.404376	-1.43761	41	-2.30103	-2.73989	-0.929297	41	-2.30103	-2.51125	-0.913474	41	-2.30103	1.59396	0.548292	41	-2.30103	-0.311785	1.55124	41	-2.30103	2.3959	-1.53498	41	-2.30103	0.578174	-0.852357	41	-2.30103	-0.925239	-1.71631	41	-2.30103
42	-2.62534	-0.869675	-0.493626	42	-2.28002	-1.937	-0.513065	42	-2.28002	-2.5104	0.212401	42	-2.28002	-1.58599	-0.657322	42	-2.28002	-0.389788	-1.44912	42	-2.28002	-2.72577	-0.937687	42	-2.28002	-2.49511	-0.919669	42	-2.28002	1.61112	0.53085	42	-2.28002	-0.295363	1.54171	42	-2.28002	2.41888	-1.54551	42	-2.28002	0.602874	-0.866071	42	-2.28002	-0.907298	-1.72796	42	-2.28002
43	-2.61275	-0.86339	-0.504537	43	-2.259	-1.9239	-0.525032	43	-2.259	-2.49519	0.199373	43	-2.259	-1.57095	-0.665114	43	-2.259	-0.374936	-1.46048	43	-2.259	-2.7114	-0.945958	43	-2.259	-2.47868	-0.925684	43	-2.259	1.6286	0.513821	43	-2.259	-0.278642	1.53269	43	-2.259	2.44228	-1.55591	43	-2.259	0.628023	-0.879479	43	-2.259	-0.889032	-1.73953	43	-2.259
44	-2.60016	-0.856969	-0.515368	44	-2.23799	-1.91057	-0.536612	44	-2.23799	-2.47972	0.186725	44	-2.23799	-1.55565	-0.672741	44	-2.23799	-0.359824	-1.47167	44	-2.23799	-2.69677	-0.954106	44	-2.23799	-2.46197	-0.931518	44	-2.23799	1.64638	0.497211	44	-2.23799	-0.26163	1.52419	44	-2.23799	2.46609	-1.56618	44	-2.23799	0.653611	-0.892575	44	-2.23799	-0.870447	-1.75103	44	-2.23799
45	-2.58756	-0.850412	-0.526117	45	-2.21698	-1.89702	-0.547799	45	-2.21698	-2.46399	0.174463	45	-2.21698	-1.54009	-0.6802	45	-2.21698	-0.34446	-1.48269	45	-2.21698	-2.6819	-0.962129	45	-2.21698	-2.44498	-0.937166	45	-2.21698	1.66445	0.481027	45	-2.21698	-0.244334	1.51619	45	-2.21698	2.4903	-1.57632	45	-2.21698	0.679626	-0.905353	45	-2.21698	-0.851552	-1.76244	45	-2.21698
46	-2.57497	-0.84372	-0.536783	46	-2.19596	-1.88326	-0.55859	46	-2.19596	-2.44801	0.162593	46	-2.19596	-1.52429	-0.687487	46	-2.19596	-0.328851	-1.49354	46	-2.19596	-2.66679	-0.970022	46	-2.19596	-2.42771	-0.942626	46	-2.19596	1.68282	0.465278	46	-2.19596	-0.226761	1.50872	46	-2.19596	2.5149	-1.58633	46	-2.19596	0.706056	-0.917808	46	-2.19596	-0.832355	-1.77377	46	-2.19596
47	-2.56238	-0.836895	-0.547364	47	-2.17495	-1.86928	-0.568979	47	-2.17495	-2.43179	0.15112	47	-2.17495	-1.50824	-0.694598	47	-2.17495	-0.313003	-1.50421	47	-2.17495	-2.65145	-0.977782	47	-2.17495	-2.41018	-0.947897	47	-2.17495	1.70146	0.449969	47	-2.17495	-0.20892	1.50177	47	-2.17495	2.53987	-1.59618	47	-2.17495	0.732891	-0.929933	47	-2.17495	-0.812864	-1.785	47	-2.17495
48	-2.54979	-0.829936	-0.557858	48	-2.15393	-1.8551	-0.578962	48	-2.15393	-2.41532	0.140049	48	-2.15393	-1.49196	-0.701532	48	-2.15393	-0.296924	-1.5147	48	-2.15393	-2.63589	-0.985405	48	-2.15393	-2.39239	-0.952975	48	-2.15393	1.72038	0.435107	48	-2.15393	-0.190818	1.49535	48	-2.15393	2.5652	-1.6059	48	-2.15393	0.760117	-0.941724	48	-2.15393	-0.793089	-1.79614	48	-2.15393
49	-2.5372	-0.822846	-0.568264	49	-2.13292	-1.84072	-0.588534	49	-2.13292	-2.39863	0.129384	49	-2.13292	-1.47545	-0.708285	49	-2.13292	-0.28062	-1.525	49	-2.13292	-2.62011	-0.992889	49	-2.13292	-2.37436	-0.957859	49	-2.13292	1.73956	0.420699	49	-2.13292	-0.172463	1.48945	49	-2.13292	2.59089	-1.61546	49	-2.13292	0.787724	-0.953176	49	-2.13292	-0.773038	-1.80718	49	-2.13292
50	-2.52461	-0.815626	-0.57858	50	-2.11191	-1.82615	-0.597691	50	-2.11191	-2.38172	0.119131	50	-2.11191	-1.45873	-0.714853	50	-2.11191	-0.264099	-1.53511	50	-2.11191	-2.60411	-1.00023	50	-2.11191	-2.35609	-0.962547	50	-2.11191	1.759	0.406752	50	-2.11191	-0.153864	1.48409	50	-2.11191	2.61692	-1.62486	50	-2.11191	0.815698	-0.964282	50	-2.11191	-0.752719	-1.8181	50	-2.11191
51	-2.51201	-0.808276	-0.588803	51	-2.09089	-1.81139	-0.606429	51	-2.09089	-2.36459	0.109294	51	-2.09089	-1.44179	-0.721234	51	-2.09089	-0.247368	-1.54502	51	-2.09089	-2.58792	-1.00742	51	-2.09089	-2.33758	-0.967035	51	-2.09089	1.77869	0.393272	51	-2.09089	-0.135028	1.47925	51	-2.09089	2.64328	-1.6341	51	-2.09089	0.844028	-0.975039	51	-2.09089	-0.732143	-1.82892	51	-2.09089
52	-2.49942	-0.800798	-0.598934	52	-2.06988	-1.79646	-0.614744	52	-2.06988	-2.34725	0.0998773	52	-2.06988	-1.42464	-0.727425	52	-2.06988	-0.230434	-1.55473	52	-2.06988	-2.57153	-1.01447	52	-2.06988	-2.31885	-0.971323	52	-2.06988	1.79861	0.380264	52	-2.06988	-0.115965	1.47496	52	-2.06988	2.66997	-1.64318	52	-2.06988	0.872701	-0.985442	52	-2.06988	-0.711317	-1.83962	52	-2.06988
53	-2.48683	-0.793194	-0.60897	53	-2.04886	-1.78135	-0.622632	53	-2.04886	-2.32972	0.0908851	53	-2.04886	-1.4073	-0.733424	53	-2.04886	-0.213306	-1.56424	53	-2.04886	-2.55495	-1.02136	53	-2.04886	-2.2999	-0.975409	53	-2.04886	1.81876	0.367734	53	-2.04886	-0.0966814	1.4712	53	-2.04886	2.69695	-1.6521	53	-2.04886	0.901704	-0.995486	53	-2.04886	-0.690251	-1.8502	53	-2.04886
54	-2.47424	-0.785463	-0.618909	54	-2.02785	-1.76608	-0.630091	54	-2.02785	-2.31199	0.0823214	54	-2.02785	-1.38977	-0.739227	54	-2.02785	-0.195989	-1.57353	54	-2.02785	-2.53819	-1.0281	54	-2.02785	-2.28075	-0.97929	54	-2.02785	1.83913	0.355688	54	-2.02785	-0.077187	1.46798	54	-2.02785	2.72424	-1.66083	54	-2.02785	0.931025	-1.00517	54	-2.02785	-0.668955	-1.86066	54	-2.02785
55	-2.46165	-0.777608	-0.628749	55	-2.00684	-1.75065	-0.637116	55	-2.00684	-2.29408	0.0741899	55	-2.00684	-1.37205	-0.744832	55	-2.00684	-0.178493	-1.58261	55	-2.00684	-2.52125	-1.03467	55	-2.00684	-2.2614	-0.982965	55	-2.00684	1.85972	0.344131	55	-2.00684	-0.0574901	1.4653	55	-2.00684	2.75181	-1.6694	55	-2.00684	0.960651	-1.01448	55	-2.00684	-0.647437	-1.87098	55	-2.00684
56	-2.44906	-0.76963	-0.638491	56	-1.98582	-1.73506	-0.643705	56	-1.98582	-2.27599	0.0664944	56	-1.98582	-1.35416	-0.750237	56	-1.98582	-0.160825	-1.59148	56	-1.98582	-2.50415	-1.04109	56	-1.98582	-2.24185	-0.986432	56	-1.98582	1.88051	0.333068	56	-1.98582	-0.0375994	1.46316	56	-1.98582	2.77965	-1.67778	56	-1.98582	0.990568	-1.02342	56	-1.98582	-0.625707	-1.88117	56	-1.98582
57	-2.43647	-0.761529	-0.648131	57	-1.96481	-1.71934	-0.649854	57	-1.96481	-2.25773	0.059238	57	-1.96481	-1.33611	-0.75544	57	-1.96481	-0.142992	-1.60012	57	-1.96481	-2.48689	-1.04734	57	-1.96481	-2.22213	-0.98969	57	-1.96481	1.90149	0.322504	57	-1.96481	-0.0175236	1.46156	57	-1.96481	2.80774	-1.68598	57	-1.96481	1.02076	-1.03199	57	-1.96481	-0.603776	-1.89122	57	-1.96481
58	-2.42387	-0.753308	-0.657668	58	-1.94379	-1.70347	-0.655562	58	-1.94379	-2.23931	0.0524242	58	-1.94379	-1.31789	-0.760437	58	-1.94379	-0.125003	-1.60854	58	-1.94379	-2.46948	-1.05343	58	-1.94379	-2.20223	-0.992737	58	-1.94379	1.92265	0.312444	58	-1.94379	0.00272831	1.46051	58	-1.94379	2.83609	-1.694	58	-1.94379	1.05122	-1.04017	58	-1.94379	-0.581652	-1.90112	58	-1.94379
59	-2.41128	-0.744968	-0.667101	59	-1.92278	-1.68747	-0.660824	59	-1.92278	-2.22074	0.0460558	59	-1.92278	-1.29953	-0.765227	59	-1.92278	-0.106865	-1.61672	59	-1.92278	-2.45192	-1.05934	59	-1.92278	-2.18217	-0.995572	59	-1.92278	1.94399	0.302893	59	-1.92278	0.0231475	1.46	59	-1.92278	2.86467	-1.70182	59	-1.92278	1.08193	-1.04797	59	-1.92278	-0.559345	-1.91088	59	-1.92278
60	-2.39869	-0.736509	-0.676428	60	-1.90177	-1.67135	-0.66564	60	-1.90177	-2.20203	0.0401357	60	-1.90177	-1.28102	-0.769808	60	-1.90177	-0.088587	-1.62468	60	-1.90177	-2.43423	-1.06508	60	-1.90177	-2.16195	-0.998194	60	-1.90177	1.9655	0.293853	60	-1.90177	0.0437248	1.46003	60	-1.90177	2.89347	-1.70945	60	-1.90177	1.11288	-1.05539	60	-1.90177	-0.536866	-1.92049	60	-1.90177
61	-2.3861	-0.727933	-0.685648	61	-1.88075	-1.65512	-0.670007	61	-1.88075	-2.18318	0.0346666	61	-1.88075	-1.26238	-0.774177	61	-1.88075	-0.0701763	-1.6324	61	-1.88075	-2.41641	-1.07065	61	-1.88075	-2.14158	-1.0006	61	-1.88075	1.98716	0.28533	61	-1.88075	0.0644513	1.46061	61	-1.88075	2.92247	-1.71688	61	-1.88075	1.14406	-1.06242	61	-1.88075	-0.514223	-1.92993	61	-1.88075
62	-2.37351	-0.719243	-0.694759	62	-1.85974	-1.63877	-0.673923	62	-1.85974	-2.16421	0.0296507	62	-1.85974	-1.24361	-0.778333	62	-1.85974	-0.0516412	-1.63988	62	-1.85974	-2.39847	-1.07604	62	-1.85974	-2.12108	-1.00279	62	-1.85974	2.00896	0.277328	62	-1.85974	0.0853178	1.46173	62	-1.85974	2.95168	-1.72412	62	-1.85974	1.17544	-1.06905	62	-1.85974	-0.491428	-1.93922	62	-1.85974
63	-2.36092	-0.710438	-0.70376	63	-1.83872	-1.62232	-0.677387	63	-1.83872	-2.14511	0.0250904	63	-1.83872	-1.22473	-0.782274	63	-1.83872	-0.03299	-1.64711	63	-1.83872	-2.38041	-1.08125	63	-1.83872	-2.10045	-1.00477	63	-1.83872	2.03091	0.269849	63	-1.83872	0.106315	1.46339	63	-1.83872	2.98107	-1.73114	63	-1.83872	1.20702	-1.07529	63	-1.83872	-0.46849	-1.94834	63	-1.83872
64	-2.34832	-0.70152	-0.71265	64	-1.81771	-1.60577	-0.680396	64	-1.81771	-2.12591	0.0209876	64	-1.81771	-1.20574	-0.785998	64	-1.81771	-0.0142309	-1.6541	64	-1.81771	-2.36226	-1.08628	64	-1.81771	-2.0797	-1.00653	64	-1.81771	2.05298	0.262897	64	-1.81771	0.127434	1.4656	64	-1.81771	3.01062	-1.73796	64	-1.81771	1.23879	-1.08113	64	-1.81771	-0.445419	-1.95729	64	-1.81771
65	-2.33573	-0.692491	-0.721426	65	-1.7967	-1.58914	-0.682949	65	-1.7967	-2.1066	0.0173441	65	-1.7967	-1.18664	-0.789504	65	-1.7967	0.00462782	-1.66084	65	-1.7967	-2.344	-1.09112	65	-1.7967	-2.05884	-1.00807	65	-1.7967	2.07517	0.256475	65	-1.7967	0.148665	1.46835	65	-1.7967	3.04034	-1.74458	65	-1.7967	1.27072	-1.08656	65	-1.7967	-0.422226	-1.96607	65	-1.7967
66	-2.32314	-0.683353	-0.730088	66	-1.77568	-1.57243	-0.685046	66	-1.77568	-2.0872	0.0141616	66	-1.77568	-1.16746	-0.792789	66	-1.77568	0.0235779	-1.66733	66	-1.77568	-2.32566	-1.09578	66	-1.77568	-2.03788	-1.00939	66	-1.77568	2.09746	0.250586	66	-1.77568	0.169998	1.47163	66	-1.77568	3.0702	-1.75097	66	-1.77568	1.30281	-1.0916	66	-1.77568	-0.39892	-1.97468	66	-1.77568
67	-2.31055	-0.674106	-0.738635	67	-1.75467	-1.55564	-0.686686	67	-1.75467	-2.06771	0.0114415	67	-1.75467	-1.14819	-0.795853	67	-1.75467	0.0426108	-1.67357	67	-1.75467	-2.30724	-1.10025	67	-1.75467	-2.01683	-1.01049	67	-1.75467	2.11986	0.245232	67	-1.75467	0.191425	1.47546	67	-1.75467	3.10019	-1.75716	67	-1.75467	1.33504	-1.09623	67	-1.75467	-0.375512	-1.9831	67	-1.75467
68	-2.29796	-0.664752	-0.747064	68	-1.73365	-1.53879	-0.687867	68	-1.73365	-2.04815	0.009185	68	-1.73365	-1.12884	-0.798694	68	-1.73365	0.0617183	-1.67954	68	-1.73365	-2.28874	-1.10453	68	-1.73365	-1.99569	-1.01137	68	-1.73365	2.14234	0.240417	68	-1.73365	0.212936	1.47982	68	-1.73365	3.13029	-1.76312	68	-1.73365	1.36739	-1.10045	68	-1.73365	-0.352013	-1.99134	68	-1.73365
69	-2.28537	-0.655293	-0.755375	69	-1.71264	-1.52188	-0.688589	69	-1.71264	-2.02852	0.00739303	69	-1.71264	-1.10943	-0.801311	69	-1.71264	0.0808919	-1.68526	69	-1.71264	-2.27018	-1.10861	69	-1.71264	-1.97448	-1.01203	69	-1.71264	2.16489	0.236141	69	-1.71264	0.234522	1.48472	69	-1.71264	3.1605	-1.76886	69	-1.71264	1.39986	-1.10426	69	-1.71264	-0.328432	-1.99938	69	-1.71264
70	-2.27278	-0.64573	-0.763566	70	-1.69163	-1.50492	-0.688852	70	-1.69163	-2.00883	0.00606642	70	-1.69163	-1.08995	-0.803703	70	-1.69163	0.100123	-1.69071	70	-1.69163	-2.25157	-1.1125	70	-1.69163	-1.95321	-1.01248	70	-1.69163	2.18752	0.232407	70	-1.69163	0.256172	1.49015	70	-1.69163	3.1908	-1.77438	70	-1.69163	1.43242	-1.10766	70	-1.69163	-0.304781	-2.00724	70	-1.69163
71	-2.26018	-0.636065	-0.771636	71	-1.67061	-1.48791	-0.688656	71	-1.67061	-1.98909	0.00520575	71	-1.67061	-1.07043	-0.805868	71	-1.67061	0.119404	-1.69589	71	-1.67061	-2.23291	-1.1162	71	-1.67061	-1.93188	-1.0127	71	-1.67061	2.21021	0.229217	71	-1.67061	0.277877	1.49611	71	-1.67061	3.22118	-1.77968	71	-1.67061	1.46507	-1.11064	71	-1.67061	-0.281069	-2.0149	71	-1.67061
72	-2.24759	-0.626298	-0.779583	72	-1.6496	-1.47087	-0.688001	72	-1.6496	-1.96931	0.00481141	72	-1.6496	-1.05087	-0.807806	72	-1.6496	0.138724	-1.70081	72	-1.6496	-2.2142	-1.11969	72	-1.6496	-1.91051	-1.01269	72	-1.6496	2.23294	0.226572	72	-1.6496	0.299629	1.5026	72	-1.6496	3.25163	-1.78474	72	-1.6496	1.49778	-1.11321	72	-1.6496	-0.257307	-2.02237	72	-1.6496
73	-2.235	-0.616433	-0.787407	73	-1.62858	-1.45381	-0.686886	73	-1.62858	-1.9495	0.00488356	73	-1.62858	-1.03128	-0.809516	73	-1.62858	0.158078	-1.70546	73	-1.62858	-2.19547	-1.12299	73	-1.62858	-1.88911	-1.01247	73	-1.62858	2.25571	0.224473	73	-1.62858	0.321416	1.50962	73	-1.62858	3.28212	-1.78958	73	-1.62858	1.53055	-1.11537	73	-1.62858	-0.233505	-2.02963	73	-1.62858
74	-2.22241	-0.60647	-0.795107	74	-1.60757	-1.43672	-0.685314	74	-1.60757	-1.92966	0.00542219	74	-1.60757	-1.01166	-0.810997	74	-1.60757	0.177454	-1.70984	74	-1.60757	-2.17672	-1.12609	74	-1.60757	-1.86767	-1.01203	74	-1.60757	2.2785	0.222921	74	-1.60757	0.34323	1.51715	74	-1.60757	3.31265	-1.79418	74	-1.60757	1.56336	-1.11711	74	-1.60757	-0.209675	-2.03669	74	-1.60757
75	-2.20982	-0.59641	-0.80268	75	-1.58656	-1.41961	-0.683283	75	-1.58656	-1.90981	0.00642704	75	-1.58656	-0.992023	-0.812249	75	-1.58656	0.196846	-1.71394	75	-1.58656	-2.15795	-1.12899	75	-1.58656	-1.84622	-1.01137	75	-1.58656	2.30132	0.221916	75	-1.58656	0.365061	1.52521	75	-1.58656	3.3432	-1.79855	75	-1.58656	1.5962	-1.11844	75	-1.58656	-0.185826	-2.04354	75	-1.58656
76	-2.19723	-0.586256	-0.810126	76	-1.56554	-1.40251	-0.680796	76	-1.56554	-1.88995	0.00789767	76	-1.56554	-0.972383	-0.81327	76	-1.56554	0.216244	-1.71777	76	-1.56554	-2.13917	-1.13168	76	-1.56554	-1.82477	-1.01049	76	-1.56554	2.32414	0.22146	76	-1.56554	0.386899	1.53378	76	-1.56554	3.37377	-1.80268	76	-1.56554	1.62904	-1.11934	76	-1.56554	-0.16197	-2.05017	76	-1.56554
77	-2.18463	-0.576009	-0.817443	77	-1.54453	-1.3854	-0.677853	77	-1.54453	-1.87009	0.00983344	77	-1.54453	-0.952744	-0.814061	77	-1.54453	0.23564	-1.72132	77	-1.54453	-2.1204	-1.13417	77	-1.54453	-1.80331	-1.00938	77	-1.54453	2.34696	0.221552	77	-1.54453	0.408734	1.54286	77	-1.54453	3.40433	-1.80657	77	-1.54453	1.66188	-1.11983	77	-1.54453	-0.138116	-2.0566	77	-1.54453
78	-2.17204	-0.565671	-0.824631	78	-1.52351	-1.3683	-0.674456	78	-1.52351	-1.85025	0.0122335	78	-1.52351	-0.933117	-0.814621	78	-1.52351	0.255025	-1.72459	78	-1.52351	-2.10163	-1.13645	78	-1.52351	-1.78187	-1.00806	78	-1.52351	2.36977	0.222193	78	-1.52351	0.430558	1.55245	78	-1.52351	3.43487	-1.81022	78	-1.52351	1.69471	-1.1199	78	-1.52351	-0.114275	-2.0628	78	-1.52351
79	-2.15945	-0.555243	-0.831688	79	-1.5025	-1.35122	-0.670606	79	-1.5025	-1.83042	0.0150968	79	-1.5025	-0.913509	-0.81495	79	-1.5025	0.274391	-1.72758	79	-1.5025	-2.08289	-1.13853	79	-1.5025	-1.76045	-1.00652	79	-1.5025	2.39255	0.223381	79	-1.5025	0.45236	1.56254	79	-1.5025	3.46539	-1.81363	79	-1.5025	1.7275	-1.11955	79	-1.5025	-0.0904576	-2.06879	79	-1.5025
80	-2.14686	-0.544727	-0.838613	80	-1.48149	-1.33417	-0.666305	80	-1.48149	-1.81062	0.018422	80	-1.48149	-0.893929	-0.815047	80	-1.48149	0.293729	-1.73029	80	-1.48149	-2.06417	-1.1404	80	-1.48149	-1.73906	-1.00476	80	-1.48149	2.41531	0.225118	80	-1.48149	0.47413	1.57313	80	-1.48149	3.49586	-1.8168	80	-1.48149	1.76024	-1.11878	80	-1.48149	-0.0666746	-2.07456	80	-1.48149
81	-2.13427	-0.534125	-0.845406	81	-1.46047	-1.31714	-0.661554	81	-1.46047	-1.79086	0.0222077	81	-1.46047	-0.874386	-0.814913	81	-1.46047	0.313031	-1.73272	81	-1.46047	-2.04549	-1.14206	81	-1.46047	-1.71771	-1.00278	81	-1.46047	2.43801	0.2274	81	-1.46047	0.49586	1.58421	81	-1.46047	3.52627	-1.81972	81	-1.46047	1.79293	-1.1176	81	-1.46047	-0.0429364	-2.0801	81	-1.46047
82	-2.12168	-0.523438	-0.852064	82	-1.43946	-1.30016	-0.656356	82	-1.43946	-1.77115	0.0264522	82	-1.43946	-0.854889	-0.814548	82	-1.43946	0.332287	-1.73486	82	-1.43946	-2.02685	-1.14351	82	-1.43946	-1.69641	-1.00059	82	-1.43946	2.46067	0.230229	82	-1.43946	0.517539	1.59579	82	-1.43946	3.55661	-1.8224	82	-1.43946	1.82553	-1.11599	82	-1.43946	-0.0192534	-2.08541	82	-1.43946
83	-2.10909	-0.512668	-0.858587	83	-1.41844	-1.28322	-0.650713	83	-1.41844	-1.75149	0.0311537	83	-1.41844	-0.835446	-0.813952	83	-1.41844	0.351491	-1.73671	83	-1.41844	-2.00826	-1.14475	83	-1.41844	-1.67517	-0.998183	83	-1.41844	2.48326	0.233602	83	-1.41844	0.539158	1.60784	83	-1.41844	3.58687	-1.82483	83	-1.41844	1.85805	-1.11398	83	-1.41844	0.00436404	-2.09049	83	-1.41844
84	-2.09649	-0.501816	-0.864974	84	-1.39743	-1.26634	-0.644628	84	-1.39743	-1.73189	0.0363101	84	-1.39743	-0.816065	-0.813125	84	-1.39743	0.370632	-1.73829	84	-1.39743	-1.98973	-1.14578	84	-1.39743	-1.65399	-0.995561	84	-1.39743	2.50579	0.237518	84	-1.39743	0.560707	1.62038	84	-1.39743	3.61703	-1.82701	84	-1.39743	1.89046	-1.11154	84	-1.39743	0.0279053	-2.09534	84	-1.39743
85	-2.0839	-0.490885	-0.871224	85	-1.37642	-1.24952	-0.638103	85	-1.37642	-1.71236	0.041919	85	-1.37642	-0.796755	-0.812067	85	-1.37642	0.389704	-1.73957	85	-1.37642	-1.97127	-1.1466	85	-1.37642	-1.6329	-0.992724	85	-1.37642	2.52822	0.241976	85	-1.37642	0.582177	1.63339	85	-1.37642	3.64708	-1.82894	85	-1.37642	1.92275	-1.10869	85	-1.37642	0.0513602	-2.09996	85	-1.37642
86	-2.07131	-0.479877	-0.877336	86	-1.3554	-1.23277	-0.631141	86	-1.3554	-1.69292	0.047978	86	-1.3554	-0.777525	-0.810779	86	-1.3554	0.408696	-1.74057	86	-1.3554	-1.95289	-1.14721	86	-1.3554	-1.61189	-0.989676	86	-1.3554	2.55057	0.246972	86	-1.3554	0.603559	1.64686	86	-1.3554	3.677	-1.83062	86	-1.3554	1.95491	-1.10543	86	-1.3554	0.0747182	-2.10434	86	-1.3554
87	-2.05872	-0.468792	-0.883309	87	-1.33439	-1.2161	-0.623746	87	-1.33439	-1.67356	0.0544845	87	-1.33439	-0.758384	-0.809262	87	-1.33439	0.427602	-1.74128	87	-1.33439	-1.93459	-1.14761	87	-1.33439	-1.59098	-0.986418	87	-1.33439	2.57281	0.252506	87	-1.33439	0.624842	1.6608	87	-1.33439	3.70679	-1.83205	87	-1.33439	1.98692	-1.10176	87	-1.33439	0.097969	-2.10848	87	-1.33439
88	-2.04613	-0.457633	-0.889141	88	-1.31337	-1.19951	-0.61592	88	-1.31337	-1.65431	0.0614356	88	-1.31337	-0.739339	-0.807516	88	-1.31337	0.446412	-1.7417	88	-1.31337	-1.91638	-1.1478	88	-1.31337	-1.57017	-0.982949	88	-1.31337	2.59494	0.258575	88	-1.31337	0.646018	1.67519	88	-1.31337	3.73643	-1.83323	88	-1.31337	2.01877	-1.09767	88	-1.31337	0.121102	-2.11239	88	-1.31337
89	-2.03354	-0.446401	-0.894833	89	-1.29236	-1.18301	-0.607667	89	-1.29236	-1.63516	0.0688281	89	-1.29236	-0.720399	-0.805542	89	-1.29236	0.465118	-1.74184	89	-1.29236	-1.89827	-1.14778	89	-1.29236	-1.54948	-0.979274	89	-1.29236	2.61695	0.265175	89	-1.29236	0.667077	1.69003	89	-1.29236	3.7659	-1.83416	89	-1.29236	2.05045	-1.09318	89	-1.29236	0.144108	-2.11605	89	-1.29236
90	-2.02094	-0.435099	-0.900383	90	-1.27135	-1.16661	-0.59899	90	-1.27135	-1.61612	0.0766589	90	-1.27135	-0.701572	-0.803341	90	-1.27135	0.483712	-1.74168	90	-1.27135	-1.88028	-1.14754	90	-1.27135	-1.52891	-0.975392	90	-1.27135	2.63883	0.272305	90	-1.27135	0.68801	1.70531	90	-1.27135	3.7952	-1.83483	90	-1.27135	2.08193	-1.08828	90	-1.27135	0.166976	-2.11947	90	-1.27135
91	-2.00835	-0.423727	-0.90579	91	-1.25033	-1.15032	-0.589894	91	-1.25033	-1.59721	0.0849244	91	-1.25033	-0.682868	-0.800914	91	-1.25033	0.502186	-1.74124	91	-1.25033	-1.86239	-1.14709	91	-1.25033	-1.50848	-0.971306	91	-1.25033	2.66056	0.27996	91	-1.25033	0.708808	1.72103	91	-1.25033	3.82431	-1.83525	91	-1.25033	2.11321	-1.08297	91	-1.25033	0.189696	-2.12264	91	-1.25033
92	-1.99576	-0.412289	-0.911053	92	-1.22932	-1.13414	-0.580382	92	-1.22932	-1.57842	0.0936211	92	-1.22932	-0.664293	-0.798262	92	-1.22932	0.520531	-1.74051	92	-1.22932	-1.84464	-1.14644	92	-1.22932	-1.48819	-0.967017	92	-1.22932	2.68215	0.288138	92	-1.22932	0.729461	1.73718	92	-1.22932	3.85322	-1.83542	92	-1.22932	2.14428	-1.07727	92	-1.22932	0.212259	-2.12557	92	-1.22932
93	-1.98317	-0.400785	-0.916172	93	-1.2083	-1.11808	-0.570459	93	-1.2083	-1.55978	0.102745	93	-1.2083	-0.645856	-0.795385	93	-1.2083	0.53874	-1.7395	93	-1.2083	-1.82701	-1.14557	93	-1.2083	-1.46805	-0.962527	93	-1.2083	2.70357	0.296835	93	-1.2083	0.749961	1.75375	93	-1.2083	3.88191	-1.83534	93	-1.2083	2.17511	-1.07116	93	-1.2083	0.234653	-2.12825	93	-1.2083
94	-1.97058	-0.389217	-0.921146	94	-1.18729	-1.10215	-0.560129	94	-1.18729	-1.54129	0.112292	94	-1.18729	-0.627566	-0.792286	94	-1.18729	0.556805	-1.73819	94	-1.18729	-1.80953	-1.14449	94	-1.18729	-1.44806	-0.957839	94	-1.18729	2.72482	0.306047	94	-1.18729	0.770297	1.77073	94	-1.18729	3.91037	-1.835	94	-1.18729	2.2057	-1.06466	94	-1.18729	0.256869	-2.13068	94	-1.18729
95	-1.95799	-0.377588	-0.925974	95	-1.16628	-1.08635	-0.549397	95	-1.16628	-1.52295	0.122258	95	-1.16628	-0.60943	-0.788966	95	-1.16628	0.574717	-1.7366	95	-1.16628	-1.79219	-1.1432	95	-1.16628	-1.42825	-0.952954	95	-1.16628	2.7459	0.31577	95	-1.16628	0.790462	1.78812	95	-1.16628	3.93859	-1.83441	95	-1.16628	2.23603	-1.05776	95	-1.16628	0.278898	-2.13286	95	-1.16628
96	-1.9454	-0.365899	-0.930655	96	-1.14526	-1.07069	-0.538266	96	-1.14526	-1.50478	0.132639	96	-1.14526	-0.591457	-0.785426	96	-1.14526	0.592468	-1.73473	96	-1.14526	-1.77501	-1.1417	96	-1.14526	-1.40862	-0.947875	96	-1.14526	2.76678	0.326	96	-1.14526	0.810447	1.80591	96	-1.14526	3.96656	-1.83357	96	-1.14526	2.26609	-1.05048	96	-1.14526	0.30073	-2.13479	96	-1.14526
97	-1.9328	-0.354152	-0.935188	97	-1.12425	-1.05518	-0.526743	97	-1.12425	-1.48678	0.14343	97	-1.12425	-0.573654	-0.781668	97	-1.12425	0.610051	-1.73257	97	-1.12425	-1.75799	-1.13999	97	-1.12425	-1.38917	-0.942603	97	-1.12425	2.78747	0.336732	97	-1.12425	0.830241	1.82409	97	-1.12425	3.99427	-1.83248	97	-1.12425	2.29586	-1.0428	97	-1.12425	0.322355	-2.13647	97	-1.12425
98	-1.92021	-0.342349	-0.939573	98	-1.10323	-1.03983	-0.514833	98	-1.10323	-1.46895	0.154627	98	-1.10323	-0.556029	-0.777693	98	-1.10323	0.627459	-1.73012	98	-1.10323	-1.74114	-1.13808	98	-1.10323	-1.36991	-0.937142	98	-1.10323	2.80795	0.347962	98	-1.10323	0.849838	1.84265	98	-1.10323	4.02169	-1.83113	98	-1.10323	2.32533	-1.03474	98	-1.10323	0.343763	-2.1379	98	-1.10323
99	-1.90762	-0.330491	-0.943809	99	-1.08222	-1.02464	-0.50254	99	-1.08222	-1.45132	0.166223	99	-1.08222	-0.538591	-0.773503	99	-1.08222	0.644682	-1.7274	99	-1.08222	-1.72447	-1.13595	99	-1.08222	-1.35086	-0.931493	99	-1.08222	2.82821	0.359684	99	-1.08222	0.869228	1.86158	99	-1.08222	4.04883	-1.82953	99	-1.08222	2.3545	-1.0263	99	-1.08222	0.364945	-2.13908	99	-1.08222
100	-1.89503	-0.318581	-0.947896	100	-1.06121	-1.00962	-0.48987	100	-1.06121	-1.43388	0.178215	100	-1.06121	-0.521346	-0.7691	100	-1.06121	0.661714	-1.72439	100	-1.06121	-1.70798	-1.13362	100	-1.06121	-1.33202	-0.925659	100	-1.06121	2.84825	0.371893	100	-1.06121	0.888403	1.88089	100	-1.06121	4.07567	-1.82769	100	-1.06121	2.38334	-1.01749	100	-1.06121	0.385892	-2.14	100	-1.06121
101	-1.88244	-0.306621	-0.951832	101	-1.04019	-0.994773	-0.476828	101	-1.04019	-1.41665	0.190597	101	-1.04019	-0.504302	-0.764486	101	-1.04019	0.678548	-1.7211	101	-1.04019	-1.69169	-1.13109	101	-1.04019	-1.3134	-0.919643	101	-1.04019	2.86806	0.384584	101	-1.04019	0.907353	1.90055	101	-1.04019	4.10219	-1.82559	101	-1.04019	2.41184	-1.0083	101	-1.04019	0.406595	-2.14067	101	-1.04019
102	-1.86985	-0.294612	-0.955617	102	-1.01918	-0.980109	-0.463421	102	-1.01918	-1.39963	0.203363	102	-1.01918	-0.487468	-0.759664	102	-1.01918	0.695175	-1.71753	102	-1.01918	-1.67559	-1.12835	102	-1.01918	-1.29501	-0.913447	102	-1.01918	2.88762	0.397752	102	-1.01918	0.926072	1.92056	102	-1.01918	4.12839	-1.82325	102	-1.01918	2.43999	-0.998736	102	-1.01918	0.427043	-2.14108	102	-1.01918
103	-1.85725	-0.282556	-0.959251	103	-0.998165	-0.965633	-0.449654	103	-0.998165	-1.38282	0.216508	103	-0.998165	-0.470849	-0.754634	103	-0.998165	0.711588	-1.71368	103	-0.998165	-1.6597	-1.12541	103	-0.998165	-1.27686	-0.907074	103	-0.998165	2.90693	0.41139	103	-0.998165	0.94455	1.94091	103	-0.998165	4.15425	-1.82065	103	-0.998165	2.46778	-0.988813	103	-0.998165	0.447229	-2.14124	103	-0.998165
104	-1.84466	-0.270456	-0.962732	104	-0.977151	-0.951352	-0.435534	104	-0.977151	-1.36625	0.230026	104	-0.977151	-0.454454	-0.749399	104	-0.977151	0.72778	-1.70956	104	-0.977151	-1.64403	-1.12226	104	-0.977151	-1.25894	-0.900527	104	-0.977151	2.92598	0.425493	104	-0.977151	0.962779	1.96159	104	-0.977151	4.17976	-1.81781	104	-0.977151	2.4952	-0.978528	104	-0.977151	0.467144	-2.14114	104	-0.977151
105	-1.83207	-0.258312	-0.966061	105	-0.956137	-0.937272	-0.421066	105	-0.956137	-1.3499	0.243911	105	-0.956137	-0.43829	-0.743963	105	-0.956137	0.743745	-1.70517	105	-0.956137	-1.62858	-1.11892	105	-0.956137	-1.24129	-0.893808	105	-0.956137	2.94477	0.440054	105	-0.956137	0.980751	1.9826	105	-0.956137	4.20492	-1.81473	105	-0.956137	2.52223	-0.967888	105	-0.956137	0.486778	-2.1408	105	-0.956137
106	-1.81948	-0.246128	-0.969237	106	-0.935123	-0.923399	-0.406257	106	-0.935123	-1.3338	0.258157	106	-0.935123	-0.422364	-0.738326	106	-0.935123	0.759474	-1.7005	106	-0.935123	-1.61335	-1.11538	106	-0.935123	-1.22389	-0.886921	106	-0.935123	2.96327	0.455066	106	-0.935123	0.998459	2.00391	106	-0.935123	4.2297	-1.8114	106	-0.935123	2.54887	-0.956897	106	-0.935123	0.506122	-2.14019	106	-0.935123
107	-1.80689	-0.233904	-0.97226	107	-0.914109	-0.90974	-0.391114	107	-0.914109	-1.31794	0.272757	107	-0.914109	-0.406683	-0.732492	107	-0.914109	0.774962	-1.69557	107	-0.914109	-1.59836	-1.11164	107	-0.914109	-1.20676	-0.879869	107	-0.914109	2.98149	0.470524	107	-0.914109	1.01589	2.02553	107	-0.914109	4.25411	-1.80783	107	-0.914109	2.57509	-0.945559	107	-0.914109	0.52517	-2.13934	107	-0.914109
108	-1.7943	-0.221644	-0.975128	108	-0.893095	-0.8963	-0.375643	108	-0.893095	-1.30234	0.287706	108	-0.893095	-0.391254	-0.726463	108	-0.893095	0.7902	-1.69036	108	-0.893095	-1.58361	-1.1077	108	-0.893095	-1.1899	-0.872654	108	-0.893095	2.99942	0.486421	108	-0.893095	1.03305	2.04745	108	-0.893095	4.27812	-1.80402	108	-0.893095	2.6009	-0.93388	108	-0.893095	0.543911	-2.13823	108	-0.893095
109	-1.7817	-0.209348	-0.977841	109	-0.872081	-0.883086	-0.359851	109	-0.872081	-1.287	0.302997	109	-0.872081	-0.376084	-0.720241	109	-0.872081	0.805183	-1.68489	109	-0.872081	-1.56911	-1.10357	109	-0.872081	-1.17333	-0.865281	109	-0.872081	3.01705	0.502749	109	-0.872081	1.04992	2.06965	109	-0.872081	4.30172	-1.79997	109	-0.872081	2.62627	-0.921865	109	-0.872081	0.562338	-2.13686	109	-0.872081
110	-1.76911	-0.19702	-0.9804	110	-0.851067	-0.870103	-0.343745	110	-0.851067	-1.27193	0.318622	110	-0.851067	-0.36118	-0.713831	110	-0.851067	0.819904	-1.67916	110	-0.851067	-1.55486	-1.09925	110	-0.851067	-1.15704	-0.857752	110	-0.851067	3.03437	0.519501	110	-0.851067	1.06649	2.09212	110	-0.851067	4.32492	-1.79568	110	-0.851067	2.65119	-0.909519	110	-0.851067	0.580442	-2.13525	110	-0.851067
111	-1.75652	-0.18466	-0.982803	111	-0.830053	-0.857357	-0.327332	111	-0.830053	-1.25714	0.334575	111	-0.830053	-0.346547	-0.707233	111	-0.830053	0.834356	-1.67317	111	-0.830053	-1.54087	-1.09474	111	-0.830053	-1.14106	-0.85007	111	-0.830053	3.05137	0.536669	111	-0.830053	1.08276	2.11486	111	-0.830053	4.34769	-1.79116	111	-0.830053	2.67566	-0.896848	111	-0.830053	0.598216	-2.13338	111	-0.830053
112	-1.74393	-0.17227	-0.98505	112	-0.809039	-0.844853	-0.310619	112	-0.809039	-1.24262	0.350849	112	-0.809039	-0.332193	-0.700452	112	-0.809039	0.848533	-1.66692	112	-0.809039	-1.52715	-1.09004	112	-0.809039	-1.12538	-0.842239	112	-0.809039	3.06805	0.554247	112	-0.809039	1.09872	2.13786	112	-0.809039	4.37003	-1.7864	112	-0.809039	2.69967	-0.883857	112	-0.809039	0.615651	-2.13126	112	-0.809039
113	-1.73134	-0.159854	-0.987141	113	-0.788025	-0.832598	-0.293614	113	-0.788025	-1.2284	0.367437	113	-0.788025	-0.318124	-0.69349	113	-0.788025	0.862429	-1.66042	113	-0.788025	-1.5137	-1.08515	113	-0.788025	-1.11001	-0.834263	113	-0.788025	3.0844	0.572226	113	-0.788025	1.11436	2.16109	113	-0.788025	4.39192	-1.78141	113	-0.788025	2.7232	-0.870551	113	-0.788025	0.632741	-2.12889	113	-0.788025
114	-1.71875	-0.147412	-0.989075	114	-0.767011	-0.820596	-0.276325	114	-0.767011	-1.21446	0.384331	114	-0.767011	-0.304345	-0.686351	114	-0.767011	0.876037	-1.65366	114	-0.767011	-1.50053	-1.08009	114	-0.767011	-1.09495	-0.826145	114	-0.767011	3.10041	0.590599	114	-0.767011	1.12968	2.18457	114	-0.767011	4.41336	-1.7762	114	-0.767011	2.74624	-0.856938	114	-0.767011	0.649477	-2.12628	114	-0.767011
115	-1.70616	-0.134946	-0.990853	115	-0.745997	-0.808853	-0.258758	115	-0.745997	-1.20083	0.401524	115	-0.745997	-0.290864	-0.679037	115	-0.745997	0.889351	-1.64665	115	-0.745997	-1.48764	-1.07483	115	-0.745997	-1.08023	-0.817888	115	-0.745997	3.11608	0.609357	115	-0.745997	1.14467	2.20826	115	-0.745997	4.43434	-1.77075	115	-0.745997	2.76878	-0.843022	115	-0.745997	0.665852	-2.12341	115	-0.745997
116	-1.69356	-0.122459	-0.992474	116	-0.724983	-0.797374	-0.240922	116	-0.724983	-1.18751	0.419008	116	-0.724983	-0.277687	-0.671551	116	-0.724983	0.902367	-1.6394	116	-0.724983	-1.47504	-1.0694	116	-0.724983	-1.06583	-0.809496	116	-0.724983	3.13139	0.628493	116	-0.724983	1.15933	2.23217	116	-0.724983	4.45485	-1.76509	116	-0.724983	2.79082	-0.828811	116	-0.724983	0.681859	-2.1203	116	-0.724983
117	-1.68097	-0.109953	-0.993937	117	-0.703969	-0.786165	-0.222825	117	-0.703969	-1.17449	0.436776	117	-0.703969	-0.264818	-0.663898	117	-0.703969	0.915077	-1.63191	117	-0.703969	-1.46274	-1.0638	117	-0.703969	-1.05177	-0.800973	117	-0.703969	3.14634	0.647997	117	-0.703969	1.17363	2.25628	117	-0.703969	4.47488	-1.7592	117	-0.703969	2.81234	-0.814309	117	-0.703969	0.69749	-2.11694	117	-0.703969
118	-1.66838	-0.0974297	-0.995242	118	-0.682955	-0.775229	-0.204474	118	-0.682955	-1.1618	0.45482	118	-0.682955	-0.252263	-0.65608	118	-0.682955	0.927476	-1.62417	118	-0.682955	-1.45074	-1.05802	118	-0.682955	-1.03806	-0.792323	118	-0.682955	3.16093	0.667861	118	-0.682955	1.18759	2.28059	118	-0.682955	4.49441	-1.75309	118	-0.682955	2.83334	-0.799524	118	-0.682955	0.71274	-2.11335	118	-0.682955
119	-1.65579	-0.0848907	-0.99639	119	-0.661941	-0.764572	-0.185877	119	-0.661941	-1.14943	0.473131	119	-0.661941	-0.240029	-0.648101	119	-0.661941	0.93956	-1.6162	119	-0.661941	-1.43904	-1.05206	119	-0.661941	-1.02469	-0.78355	119	-0.661941	3.17515	0.688076	119	-0.661941	1.2012	2.30507	119	-0.661941	4.51345	-1.74676	119	-0.661941	2.8538	-0.784462	119	-0.661941	0.7276	-2.1095	119	-0.661941
120	-1.6432	-0.0723382	-0.99738	120	-0.640927	-0.754198	-0.167044	120	-0.640927	-1.13739	0.491702	120	-0.640927	-0.22812	-0.639964	120	-0.640927	0.951321	-1.608	120	-0.640927	-1.42766	-1.04594	120	-0.640927	-1.01168	-0.774656	120	-0.640927	3.18899	0.708633	120	-0.640927	1.21444	2.32973	120	-0.640927	4.53198	-1.74022	120	-0.640927	2.87371	-0.76913	120	-0.640927	0.742065	-2.10542	120	-0.640927
121	-1.63061	-0.0597742	-0.998212	121	-0.619913	-0.744113	-0.147982	121	-0.619913	-1.12568	0.510525	121	-0.619913	-0.216542	-0.631674	121	-0.619913	0.962756	-1.59957	121	-0.619913	-1.41659	-1.03965	121	-0.619913	-0.999032	-0.765647	121	-0.619913	3.20244	0.729524	121	-0.619913	1.22731	2.35455	121	-0.619913	4.55	-1.73347	121	-0.619913	2.89308	-0.753535	121	-0.619913	0.756129	-2.1011	121	-0.619913
122	-1.61801	-0.0472008	-0.998885	122	-0.598899	-0.734321	-0.128699	122	-0.598899	-1.11431	0.529591	122	-0.598899	-0.2053	-0.623232	122	-0.598899	0.973859	-1.59091	122	-0.598899	-1.40584	-1.0332	122	-0.598899	-0.98675	-0.756526	122	-0.598899	3.2155	0.750739	122	-0.598899	1.23981	2.37951	122	-0.598899	4.5675	-1.72651	122	-0.598899	2.91188	-0.737683	122	-0.598899	0.769784	-2.09654	122	-0.598899
123	-1.60542	-0.0346199	-0.999401	123	-0.577885	-0.724825	-0.109204	123	-0.577885	-1.10329	0.548891	123	-0.577885	-0.194399	-0.614645	123	-0.577885	0.984626	-1.58203	123	-0.577885	-1.39542	-1.02658	123	-0.577885	-0.974841	-0.747298	123	-0.577885	3.22817	0.772268	123	-0.577885	1.25193	2.40461	123	-0.577885	4.58446	-1.71935	123	-0.577885	2.93011	-0.721582	123	-0.577885	0.783025	-2.09175	123	-0.577885
124	-1.59283	-0.0220334	-0.999757	124	-0.556871	-0.715631	-0.0895062	124	-0.556871	-1.09262	0.568418	124	-0.556871	-0.183844	-0.605914	124	-0.556871	0.995051	-1.57294	124	-0.556871	-1.38533	-1.01981	124	-0.556871	-0.96331	-0.737966	124	-0.556871	3.24044	0.794103	124	-0.556871	1.26367	2.42984	124	-0.556871	4.60089	-1.71199	124	-0.556871	2.94776	-0.705238	124	-0.556871	0.795847	-2.08673	124	-0.556871
125	-1.58024	-0.00944352	-0.999955	125	-0.535857	-0.706741	-0.0696136	125	-0.535857	-1.0823	0.588163	125	-0.535857	-0.173639	-0.597045	125	-0.535857	1.00513	-1.56363	125	-0.535857	-1.37557	-1.01288	125	-0.535857	-0.952161	-0.728534	125	-0.535857	3.2523	0.816233	125	-0.535857	1.27501	2.45519	125	-0.535857	4.61677	-1.70442	125	-0.535857	2.96483	-0.688659	125	-0.535857	0.808242	-2.08147	125	-0.535857
126	-1.56765	0.00314788	-0.999995	126	-0.514843	-0.698161	-0.0495352	126	-0.514843	-1.07234	0.608116	126	-0.514843	-0.163789	-0.58804	126	-0.514843	1.01486	-1.55411	126	-0.514843	-1.36616	-1.00581	126	-0.514843	-0.9414	-0.719007	126	-0.514843	3.26374	0.838649	126	-0.514843	1.28597	2.48064	126	-0.514843	4.6321	-1.69666	126	-0.514843	2.9813	-0.671852	126	-0.514843	0.820207	-2.07599	126	-0.514843
127	-1.55506	0.0157388	-0.999876	127	-0.493829	-0.689894	-0.0292798	127	-0.493829	-1.06274	0.62827	127	-0.493829	-0.154298	-0.578904	127	-0.493829	1.02423	-1.54439	127	-0.493829	-1.35708	-0.998578	127	-0.493829	-0.931032	-0.709389	127	-0.493829	3.27477	0.861341	127	-0.493829	1.29652	2.50618	127	-0.493829	4.64687	-1.68871	127	-0.493829	2.99717	-0.654824	127	-0.493829	0.831735	-2.07029	127	-0.493829
128	-1.54247	0.0283272	-0.999599	128	-0.472815	-0.681943	-0.00885638	128	-0.472815	-1.05351	0.648614	128	-0.472815	-0.145171	-0.569641	128	-0.472815	1.03325	-1.53446	128	-0.472815	-1.34836	-0.991204	128	-0.472815	-0.92106	-0.699683	128	-0.472815	3.28538	0.884298	128	-0.472815	1.30667	2.53181	128	-0.472815	4.66107	-1.68057	128	-0.472815	3.01244	-0.637584	128	-0.472815	0.842822	-2.06435	128	-0.472815
129	-1.52987	0.0409111	-0.999163	129	-0.451801	-0.674313	0.011726	129	-0.451801	-1.04466	0.669141	129	-0.451801	-0.136411	-0.560255	129	-0.451801	1.0419	-1.52434	129	-0.451801	-1.33998	-0.983689	129	-0.451801	-0.91149	-0.689896	129	-0.451801	3.29556	0.907511	129	-0.451801	1.31641	2.5575	129	-0.451801	4.6747	-1.67225	129	-0.451801	3.02709	-0.620138	129	-0.451801	0.853463	-2.0582	129	-0.451801
130	-1.51728	0.0534886	-0.998568	130	-0.430787	-0.667005	0.0324583	130	-0.430787	-1.03617	0.689841	130	-0.430787	-0.128022	-0.550751	130	-0.430787	1.05018	-1.51403	130	-0.430787	-1.33196	-0.976034	130	-0.430787	-0.902325	-0.680029	130	-0.430787	3.3053	0.93097	130	-0.430787	1.32574	2.58325	130	-0.430787	4.68776	-1.66375	130	-0.430787	3.04112	-0.602495	130	-0.430787	0.863652	-2.05184	130	-0.430787
131	-1.50469	0.0660575	-0.997816	131	-0.409773	-0.660025	0.0533314	131	-0.409773	-1.02807	0.710705	131	-0.409773	-0.120008	-0.541131	131	-0.409773	1.0581	-1.50353	131	-0.409773	-1.3243	-0.968243	131	-0.409773	-0.893571	-0.670089	131	-0.409773	3.31462	0.954664	131	-0.409773	1.33465	2.60906	131	-0.409773	4.70023	-1.65507	131	-0.409773	3.05452	-0.584662	131	-0.409773	0.873386	-2.04525	131	-0.409773
132	-1.4921	0.078616	-0.996905	132	-0.388759	-0.653374	0.0743359	132	-0.388759	-1.02035	0.731724	132	-0.388759	-0.112373	-0.531402	132	-0.388759	1.06564	-1.49284	132	-0.388759	-1.317	-0.960321	132	-0.388759	-0.88523	-0.66008	132	-0.388759	3.32349	0.978582	132	-0.388759	1.34314	2.63489	132	-0.388759	4.71211	-1.64621	132	-0.388759	3.06729	-0.566646	132	-0.388759	0.882661	-2.03846	132	-0.388759
133	-1.47951	0.091162	-0.995836	133	-0.367745	-0.647056	0.0954628	133	-0.367745	-1.01302	0.752889	133	-0.367745	-0.10512	-0.521566	133	-0.367745	1.0728	-1.48198	133	-0.367745	-1.31007	-0.952269	133	-0.367745	-0.877306	-0.650005	133	-0.367745	3.33192	1.00271	133	-0.367745	1.3512	2.66076	133	-0.367745	4.7234	-1.63719	133	-0.367745	3.07942	-0.548457	133	-0.367745	0.891471	-2.03145	133	-0.367745
134	-1.46692	0.103694	-0.994609	134	-0.346731	-0.641073	0.116703	134	-0.346731	-1.00607	0.774189	134	-0.346731	-0.0982516	-0.511629	134	-0.346731	1.07959	-1.47095	134	-0.346731	-1.3035	-0.944093	134	-0.346731	-0.869802	-0.639869	134	-0.346731	3.3399	1.02705	134	-0.346731	1.35884	2.68663	134	-0.346731	4.73408	-1.628	134	-0.346731	3.0909	-0.530102	134	-0.346731	0.899813	-2.02424	134	-0.346731
135	-1.45432	0.116209	-0.993225	135	-0.325717	-0.635429	0.138046	135	-0.325717	-0.999519	0.795617	135	-0.325717	-0.0917717	-0.501594	135	-0.325717	1.08599	-1.45975	135	-0.325717	-1.29731	-0.935794	135	-0.325717	-0.862723	-0.629678	135	-0.325717	3.34743	1.05158	135	-0.325717	1.36604	2.71251	135	-0.325717	4.74417	-1.61865	135	-0.325717	3.10174	-0.511589	135	-0.325717	0.907684	-2.01683	135	-0.325717
136	-1.44173	0.128705	-0.991683	136	-0.304703	-0.630125	0.159483	136	-0.304703	-0.993362	0.817161	136	-0.304703	-0.0856827	-0.491466	136	-0.304703	1.092	-1.44838	136	-0.304703	-1.29149	-0.927378	136	-0.304703	-0.856071	-0.619434	136	-0.304703	3.3545	1.07629	136	-0.304703	1.37281	2.73838	136	-0.304703	4.75364	-1.60914	136	-0.304703	3.11192	-0.492926	136	-0.304703	0.91508	-2.00922	136	-0.304703
137	-1.42914	0.141182	-0.989984	137	-0.283689	-0.625164	0.181005	137	-0.283689	-0.987604	0.838814	137	-0.283689	-0.0799875	-0.48125	137	-0.283689	1.09763	-1.43685	137	-0.283689	-1.28604	-0.918848	137	-0.283689	-0.849849	-0.609144	137	-0.283689	3.36112	1.10117	137	-0.283689	1.37915	2.76423	137	-0.283689	4.76251	-1.59948	137	-0.283689	3.12145	-0.474122	137	-0.283689	0.921998	-2.00141	137	-0.283689
138	-1.41655	0.153636	-0.988128	138	-0.262675	-0.620548	0.202603	138	-0.262675	-0.982245	0.860564	138	-0.262675	-0.0746885	-0.470949	138	-0.262675	1.10286	-1.42518	138	-0.262675	-1.28098	-0.910207	138	-0.262675	-0.84406	-0.598811	138	-0.262675	3.36728	1.12621	138	-0.262675	1.38504	2.79005	138	-0.262675	4.77075	-1.58967	138	-0.262675	3.13031	-0.455185	138	-0.262675	0.928435	-1.99341	138	-0.262675
139	-1.40396	0.166065	-0.986115	139	-0.241661	-0.61628	0.224266	139	-0.241661	-0.97729	0.882403	139	-0.241661	-0.0697881	-0.46057	139	-0.241661	1.1077	-1.41335	139	-0.241661	-1.27629	-0.90146	139	-0.241661	-0.838707	-0.588439	139	-0.241661	3.37297	1.1514	139	-0.241661	1.39049	2.81582	139	-0.241661	4.77838	-1.57972	139	-0.241661	3.1385	-0.436122	139	-0.241661	0.934387	-1.98522	139	-0.241661
140	-1.39137	0.178468	-0.983946	140	-0.220647	-0.61236	0.245985	140	-0.220647	-0.972741	0.904322	140	-0.220647	-0.0652884	-0.450115	140	-0.220647	1.11214	-1.40138	140	-0.220647	-1.27199	-0.89261	140	-0.220647	-0.833791	-0.578034	140	-0.220647	3.3782	1.17673	140	-0.220647	1.39549	2.84154	140	-0.220647	4.78538	-1.56963	140	-0.220647	3.14603	-0.416944	140	-0.220647	0.939853	-1.97684	140	-0.220647
141	-1.37878	0.190843	-0.981621	141	-0.199633	-0.608791	0.26775	141	-0.199633	-0.968598	0.926309	141	-0.199633	-0.0611914	-0.439591	141	-0.199633	1.11619	-1.38928	141	-0.199633	-1.26807	-0.883661	141	-0.199633	-0.829315	-0.567601	141	-0.199633	3.38296	1.20218	141	-0.199633	1.40004	2.86719	141	-0.199633	4.79176	-1.5594	141	-0.199633	3.15288	-0.397657	141	-0.199633	0.944829	-1.96829	141	-0.199633
142	-1.36618	0.203188	-0.97914	142	-0.178619	-0.605575	0.289552	142	-0.178619	-0.964864	0.948356	142	-0.178619	-0.057499	-0.429001	142	-0.178619	1.11984	-1.37704	142	-0.178619	-1.26454	-0.874617	142	-0.178619	-0.825281	-0.557142	142	-0.178619	3.38725	1.22775	142	-0.178619	1.40415	2.89277	142	-0.178619	4.7975	-1.54904	142	-0.178619	3.15905	-0.378272	142	-0.178619	0.949314	-1.95955	142	-0.178619
143	-1.35359	0.2155	-0.976504	143	-0.157605	-0.602712	0.311382	143	-0.157605	-0.961541	0.970453	143	-0.157605	-0.0542127	-0.418349	143	-0.157605	1.12308	-1.36467	143	-0.157605	-1.2614	-0.865482	143	-0.157605	-0.821691	-0.546665	143	-0.157605	3.39107	1.25343	143	-0.157605	1.4078	2.91825	143	-0.157605	4.80262	-1.53855	143	-0.157605	3.16455	-0.358795	143	-0.157605	0.953306	-1.95064	143	-0.157605
144	-1.341	0.227779	-0.973713	144	-0.136591	-0.600205	0.333229	144	-0.136591	-0.95863	0.99259	144	-0.136591	-0.051334	-0.407642	144	-0.136591	1.12593	-1.35218	144	-0.136591	-1.25865	-0.85626	144	-0.136591	-0.818546	-0.536172	144	-0.136591	3.39442	1.27919	144	-0.136591	1.411	2.94364	144	-0.136591	4.8071	-1.52794	144	-0.136591	3.16936	-0.339236	144	-0.136591	0.956803	-1.94157	144	-0.136591
145	-1.32841	0.240021	-0.970768	145	-0.115577	-0.598053	0.355084	145	-0.115577	-0.956133	1.01476	145	-0.115577	-0.0488642	-0.396884	145	-0.115577	1.12837	-1.33958	145	-0.115577	-1.25629	-0.846956	145	-0.115577	-0.815848	-0.525669	145	-0.115577	3.39729	1.30504	145	-0.115577	1.41375	2.96891	145	-0.115577	4.81094	-1.51721	145	-0.115577	3.1735	-0.319603	145	-0.115577	0.959803	-1.93232	145	-0.115577
146	-1.31582	0.252225	-0.967669	146	-0.094563	-0.596259	0.376937	146	-0.094563	-0.95405	1.03695	146	-0.094563	-0.0468043	-0.386078	146	-0.094563	1.1304	-1.32687	146	-0.094563	-1.25432	-0.837573	146	-0.094563	-0.813598	-0.51516	146	-0.094563	3.39968	1.33096	146	-0.094563	1.41604	2.99407	146	-0.094563	4.81415	-1.50638	146	-0.094563	3.17694	-0.299906	146	-0.094563	0.962305	-1.92291	146	-0.094563
147	-1.30323	0.264389	-0.964416	147	-0.073549	-0.594823	0.398779	147	-0.073549	-0.952383	1.05914	147	-0.073549	-0.0451553	-0.375231	147	-0.073549	1.13203	-1.31405	147	-0.073549	-1.25274	-0.828115	147	-0.073549	-0.811796	-0.504649	147	-0.073549	3.4016	1.35693	147	-0.073549	1.41787	3.01908	147	-0.073549	4.81671	-1.49543	147	-0.073549	3.1797	-0.280152	147	-0.073549	0.964308	-1.91335	147	-0.073549
148	-1.29063	0.276511	-0.961011	148	-0.052535	-0.593745	0.4206	148	-0.052535	-0.951132	1.08134	148	-0.052535	-0.043918	-0.364347	148	-0.052535	1.13325	-1.30113	148	-0.052535	-1.25156	-0.818587	148	-0.052535	-0.810444	-0.494143	148	-0.052535	3.40303	1.38296	148	-0.052535	1.41925	3.04396	148	-0.052535	4.81864	-1.48438	148	-0.052535	3.18177	-0.260351	148	-0.052535	0.965811	-1.90363	148	-0.052535
149	-1.27804	0.28859	-0.957453	149	-0.031521	-0.593026	0.442391	149	-0.031521	-0.950297	1.10353	149	-0.031521	-0.0430928	-0.35343	149	-0.031521	1.13407	-1.28812	149	-0.031521	-1.25077	-0.808993	149	-0.031521	-0.809543	-0.483644	149	-0.031521	3.40399	1.40901	149	-0.031521	1.42017	3.06868	149	-0.031521	4.81992	-1.47323	149	-0.031521	3.18315	-0.240511	149	-0.031521	0.966813	-1.89376	149	-0.031521
150	-1.26545	0.300622	-0.953743	150	-0.010507	-0.592666	0.464141	150	-0.010507	-0.94988	1.12571	150	-0.010507	-0.0426801	-0.342486	150	-0.010507	1.13447	-1.27502	150	-0.010507	-1.25038	-0.799337	150	-0.010507	-0.809092	-0.473158	150	-0.010507	3.40447	1.4351	150	-0.010507	1.42063	3.09323	150	-0.010507	4.82056	-1.46199	150	-0.010507	3.18384	-0.220641	150	-0.010507	0.967315	-1.88375	150	-0.010507
151	-1.25286	0.312607	-0.949882	151	0.010507	-0.592666	0.485841	151	0.010507	-0.94988	1.14785	151	0.010507	-0.0426801	-0.331519	151	0.010507	1.13447	-1.26184	151	0.010507	-1.25038	-0.789623	151	0.010507	-0.809092	-0.46269	151	0.010507	3.40447	1.46119	151	0.010507	1.42063	3.1176	151	0.010507	4.82056	-1.45067	151	0.010507	3.18384	-0.20075	151	0.010507	0.967315	-1.8736	151	0.010507
152	-1.24027	0.324543	-0.945871	152	0.031521	-0.593026	0.507482	152	0.031521	-0.950297	1.16996	152	0.031521	-0.0430928	-0.320534	152	0.031521	1.13407	-1.24858	152	0.031521	-1.25077	-0.779856	152	0.031521	-0.809543	-0.452243	152	0.031521	3.40399	1.48729	152	0.031521	1.42017	3.14179	152	0.031521	4.81992	-1.43926	152	0.031521	3.18315	-0.180847	152	0.031521	0.966813	-1.86331	152	0.031521
153	-1.22768	0.336427	-0.94171	153	0.052535	-0.593745	0.529053	153	0.052535	-0.951132	1.19201	153	0.052535	-0.043918	-0.309536	153	0.052535	1.13325	-1.23525	153	0.052535	-1.25156	-0.77004	153	0.052535	-0.810444	-0.441824	153	0.052535	3.40303	1.51337	153	0.052535	1.41925	3.16577	153	0.052535	4.81864	-1.42777	153	0.052535	3.18177	-0.160939	153	0.052535	0.965811	-1.85289	153	0.052535
154	-1.21508	0.348257	-0.937399	154	0.073549	-0.594823	0.550546	154	0.073549	-0.952383	1.21401	154	0.073549	-0.0451553	-0.29853	154	0.073549	1.13203	-1.22186	154	0.073549	-1.25274	-0.760179	154	0.073549	-0.811796	-0.431435	154	0.073549	3.4016	1.53944	154	0.073549	1.41787	3.18955	154	0.073549	4.81671	-1.41621	154	0.073549	3.1797	-0.141037	154	0.073549	0.964308	-1.84234	154	0.073549
155	-1.20249	0.360033	-0.93294	155	0.094563	-0.596259	0.571952	155	0.094563	-0.95405	1.23594	155	0.094563	-0.0468043	-0.287521	155	0.094563	1.1304	-1.20841	155	0.094563	-1.25432	-0.750278	155	0.094563	-0.813598	-0.421082	155	0.094563	3.39968	1.56546	155	0.094563	1.41604	3.21311	155	0.094563	4.81415	-1.40458	155	0.094563	3.17694	-0.121149	155	0.094563	0.962305	-1.83167	155	0.094563
156	-1.1899	0.371751	-0.928332	156	0.115577	-0.598053	0.593259	156	0.115577	-0.956133	1.2578	156	0.115577	-0.0488642	-0.276514	156	0.115577	1.12837	-1.19491	156	0.115577	-1.25629	-0.740341	156	0.115577	-0.815848	-0.41077	156	0.115577	3.39729	1.59145	156	0.115577	1.41375	3.23644	156	0.115577	4.81094	-1.39288	156	0.115577	3.1735	-0.101284	156	0.115577	0.959803	-1.82088	156	0.115577
157	-1.17731	0.38341	-0.923578	157	0.136591	-0.600205	0.61446	157	0.136591	-0.95863	1.27957	157	0.136591	-0.051334	-0.265513	157	0.136591	1.12593	-1.18136	157	0.136591	-1.25865	-0.730372	157	0.136591	-0.818546	-0.400503	157	0.136591	3.39442	1.61738	157	0.136591	1.411	3.25952	157	0.136591	4.8071	-1.38113	157	0.136591	3.16936	-0.0814495	157	0.136591	0.956803	-1.80998	157	0.136591
158	-1.16472	0.395009	-0.918677	158	0.157605	-0.602712	0.635545	158	0.157605	-0.961541	1.30124	158	0.157605	-0.0542127	-0.254523	158	0.157605	1.12308	-1.16777	158	0.157605	-1.2614	-0.720376	158	0.157605	-0.821691	-0.390285	158	0.157605	3.39107	1.64324	158	0.157605	1.4078	3.28236	158	0.157605	4.80262	-1.36933	158	0.157605	3.16455	-0.0616557	158	0.157605	0.953306	-1.79897	158	0.157605
159	-1.15213	0.406545	-0.913631	159	0.178619	-0.605575	0.656504	159	0.178619	-0.964864	1.32281	159	0.178619	-0.057499	-0.243549	159	0.178619	1.11984	-1.15415	159	0.178619	-1.26454	-0.710357	159	0.178619	-0.825281	-0.380121	159	0.178619	3.38725	1.66902	159	0.178619	1.40415	3.30493	159	0.178619	4.7975	-1.35748	159	0.178619	3.15905	-0.0419109	159	0.178619	0.949314	-1.78786	159	0.178619
160	-1.13954	0.418016	-0.908439	160	0.199633	-0.608791	0.677328	160	0.199633	-0.968598	1.34426	160	0.199633	-0.0611914	-0.232597	160	0.199633	1.11619	-1.1405	160	0.199633	-1.26807	-0.70032	160	0.199633	-0.829315	-0.370016	160	0.199633	3.38296	1.69471	160	0.199633	1.40004	3.32724	160	0.199633	4.79176	-1.34559	160	0.199633	3.15288	-0.0222238	160	0.199633	0.944829	-1.77665	160	0.199633
161	-1.12694	0.429422	-0.903104	161	0.220647	-0.61236	0.698008	161	0.220647	-0.972741	1.36558	161	0.220647	-0.0652884	-0.22167	161	0.220647	1.11214	-1.12682	161	0.220647	-1.27199	-0.690269	161	0.220647	-0.833791	-0.359973	161	0.220647	3.3782	1.72029	161	0.220647	1.39549	3.34926	161	0.220647	4.78538	-1.33366	161	0.220647	3.14603	-0.0026031	161	0.220647	0.939853	-1.76534	161	0.220647
162	-1.11435	0.440759	-0.897626	162	0.241661	-0.61628	0.718535	162	0.241661	-0.97729	1.38677	162	0.241661	-0.0697881	-0.210774	162	0.241661	1.1077	-1.11313	162	0.241661	-1.27629	-0.680208	162	0.241661	-0.838707	-0.349998	162	0.241661	3.37297	1.74577	162	0.241661	1.39049	3.37099	162	0.241661	4.77838	-1.3217	162	0.241661	3.1385	0.0169426	162	0.241661	0.934387	-1.75395	162	0.241661
163	-1.10176	0.452026	-0.892005	163	0.262675	-0.620548	0.7389	163	0.262675	-0.982245	1.40782	163	0.262675	-0.0746885	-0.199913	163	0.262675	1.10286	-1.09943	163	0.262675	-1.28098	-0.670142	163	0.262675	-0.84406	-0.340095	163	0.262675	3.36728	1.77112	163	0.262675	1.38504	3.39243	163	0.262675	4.77075	-1.30972	163	0.262675	3.13031	0.0364046	163	0.262675	0.928435	-1.74248	163	0.262675
164	-1.08917	0.463222	-0.886242	164	0.283689	-0.625164	0.759094	164	0.283689	-0.987604	1.42871	164	0.283689	-0.0799875	-0.189093	164	0.283689	1.09763	-1.08573	164	0.283689	-1.28604	-0.660076	164	0.283689	-0.849849	-0.330267	164	0.283689	3.36112	1.79633	164	0.283689	1.37915	3.41355	164	0.283689	4.76251	-1.29771	164	0.283689	3.12145	0.0557743	164	0.283689	0.921998	-1.73092	164	0.283689
165	-1.07658	0.474344	-0.88034	165	0.304703	-0.630125	0.779108	165	0.304703	-0.993362	1.44945	165	0.304703	-0.0856827	-0.178318	165	0.304703	1.092	-1.07202	165	0.304703	-1.29149	-0.650014	165	0.304703	-0.856071	-0.320521	165	0.304703	3.3545	1.8214	165	0.304703	1.37281	3.43436	165	0.304703	4.75364	-1.28569	165	0.304703	3.11192	0.0750431	165	0.304703	0.91508	-1.7193	165	0.304703
166	-1.06399	0.485391	-0.874297	166	0.325717	-0.635429	0.798932	166	0.325717	-0.999519	1.47001	166	0.325717	-0.0917717	-0.167593	166	0.325717	1.08599	-1.05832	166	0.325717	-1.29731	-0.63996	166	0.325717	-0.862723	-0.310859	166	0.325717	3.34743	1.8463	166	0.325717	1.36604	3.45483	166	0.325717	4.74417	-1.27366	166	0.325717	3.10174	0.0942027	166	0.325717	0.907684	-1.7076	166	0.325717
167	-1.05139	0.496361	-0.868116	167	0.346731	-0.641073	0.818559	167	0.346731	-1.00607	1.49039	167	0.346731	-0.0982516	-0.156922	167	0.346731	1.07959	-1.04464	167	0.346731	-1.3035	-0.629918	167	0.346731	-0.869802	-0.301286	167	0.346731	3.3399	1.87104	167	0.346731	1.35884	3.47497	167	0.346731	4.73408	-1.26162	167	0.346731	3.0909	0.113244	167	0.346731	0.899813	-1.69584	167	0.346731
168	-1.0388	0.507252	-0.861798	168	0.367745	-0.647056	0.83798	168	0.367745	-1.01302	1.51058	168	0.367745	-0.10512	-0.14631	168	0.367745	1.0728	-1.03098	168	0.367745	-1.31007	-0.619894	168	0.367745	-0.877306	-0.291807	168	0.367745	3.33192	1.8956	168	0.367745	1.3512	3.49477	168	0.367745	4.7234	-1.24959	168	0.367745	3.07942	0.13216	168	0.367745	0.891471	-1.68403	168	0.367745
169	-1.02621	0.518063	-0.855343	169	0.388759	-0.653374	0.857185	169	0.388759	-1.02035	1.53057	169	0.388759	-0.112373	-0.135763	169	0.388759	1.06564	-1.01734	169	0.388759	-1.317	-0.609891	169	0.388759	-0.88523	-0.282424	169	0.388759	3.32349	1.91997	169	0.388759	1.34314	3.5142	169	0.388759	4.71211	-1.23755	169	0.388759	3.06729	0.150941	169	0.388759	0.882661	-1.67216	169	0.388759
170	-1.01362	0.528792	-0.848752	170	0.409773	-0.660025	0.876168	170	0.409773	-1.02807	1.55036	170	0.409773	-0.120008	-0.125284	170	0.409773	1.0581	-1.00374	170	0.409773	-1.3243	-0.599914	170	0.409773	-0.893571	-0.273144	170	0.409773	3.31462	1.94414	170	0.409773	1.33465	3.53328	170	0.409773	4.70023	-1.22554	170	0.409773	3.05452	0.169579	170	0.409773	0.873386	-1.66025	170	0.409773
171	-1.00103	0.539437	-0.842026	171	0.430787	-0.667005	0.894918	171	0.430787	-1.03617	1.56992	171	0.430787	-0.128022	-0.114878	171	0.430787	1.05018	-0.990171	171	0.430787	-1.33196	-0.589968	171	0.430787	-0.902325	-0.263969	171	0.430787	3.3053	1.96809	171	0.430787	1.32574	3.55198	171	0.430787	4.68776	-1.21353	171	0.430787	3.04112	0.188066	171	0.430787	0.863652	-1.64829	171	0.430787
172	-0.988437	0.549996	-0.835167	172	0.451801	-0.674313	0.913428	172	0.451801	-1.04466	1.58927	172	0.451801	-0.136411	-0.10455	172	0.451801	1.0419	-0.976648	172	0.451801	-1.33998	-0.580057	172	0.451801	-0.91149	-0.254904	172	0.451801	3.29556	1.99182	172	0.451801	1.31641	3.57031	172	0.451801	4.6747	-1.20155	172	0.451801	3.02709	0.206394	172	0.451801	0.853463	-1.6363	172	0.451801
173	-0.975845	0.560468	-0.828176	173	0.472815	-0.681943	0.93169	173	0.472815	-1.05351	1.60838	173	0.472815	-0.145171	-0.0943044	173	0.472815	1.03325	-0.963175	173	0.472815	-1.34836	-0.570184	173	0.472815	-0.92106	-0.245953	173	0.472815	3.28538	2.01532	173	0.472815	1.30667	3.58824	173	0.472815	4.66107	-1.1896	173	0.472815	3.01244	0.224554	173	0.472815	0.842822	-1.62427	173	0.472815
174	-0.963254	0.570851	-0.821053	174	0.493829	-0.689894	0.949696	174	0.493829	-1.06274	1.62725	174	0.493829	-0.154298	-0.0841458	174	0.493829	1.02423	-0.949757	174	0.493829	-1.35708	-0.560355	174	0.493829	-0.931032	-0.23712	174	0.493829	3.27477	2.03857	174	0.493829	1.29652	3.60578	174	0.493829	4.64687	-1.17767	174	0.493829	2.99717	0.242539	174	0.493829	0.831735	-1.61222	174	0.493829
175	-0.950662	0.581144	-0.813801	175	0.514843	-0.698161	0.967438	175	0.514843	-1.07234	1.64587	175	0.514843	-0.163789	-0.0740785	175	0.514843	1.01486	-0.936402	175	0.514843	-1.36616	-0.550575	175	0.514843	-0.9414	-0.228408	175	0.514843	3.26374	2.06157	175	0.514843	1.28597	3.62292	175	0.514843	4.6321	-1.16579	175	0.514843	2.9813	0.260341	175	0.514843	0.820207	-1.60015	175	0.514843
176	-0.938071	0.591345	-0.806419	176	0.535857	-0.706741	0.984907	176	0.535857	-1.0823	1.66423	176	0.535857	-0.173639	-0.0641072	176	0.535857	1.00513	-0.923114	176	0.535857	-1.37557	-0.540846	176	0.535857	-0.952161	-0.219821	176	0.535857	3.2523	2.08431	176	0.535857	1.27501	3.63964	176	0.535857	4.61677	-1.15395	176	0.535857	2.96483	0.277952	176	0.535857	0.808242	-1.58806	176	0.535857
177	-0.925479	0.601452	-0.798909	177	0.556871	-0.715631	1.0021	177	0.556871	-1.09262	1.68233	177	0.556871	-0.183844	-0.0542361	177	0.556871	0.995051	-0.909899	177	0.556871	-1.38533	-0.531174	177	0.556871	-0.96331	-0.211364	177	0.556871	3.24044	2.10677	177	0.556871	1.26367	3.65595	177	0.556871	4.60089	-1.14215	177	0.556871	2.94776	0.295364	177	0.556871	0.795847	-1.57597	177	0.556871
178	-0.912888	0.611463	-0.791273	178	0.577885	-0.724825	1.019	178	0.577885	-1.10329	1.70015	178	0.577885	-0.194399	-0.0444696	178	0.577885	0.984626	-0.896764	178	0.577885	-1.39542	-0.521562	178	0.577885	-0.974841	-0.20304	178	0.577885	3.22817	2.12895	178	0.577885	1.25193	3.67183	178	0.577885	4.58446	-1.13041	178	0.577885	2.93011	0.312569	178	0.577885	0.783025	-1.56387	178	0.577885
179	-0.900296	0.621378	-0.783511	179	0.598899	-0.734321	1.03561	179	0.598899	-1.11431	1.71769	179	0.598899	-0.2053	-0.034812	179	0.598899	0.973859	-0.883714	179	0.598899	-1.40584	-0.512016	179	0.598899	-0.98675	-0.194853	179	0.598899	3.2155	2.15083	179	0.598899	1.23981	3.68728	179	0.598899	4.5675	-1.11873	179	0.598899	2.91188	0.329559	179	0.598899	0.769784	-1.55177	179	0.598899
180	-0.887705	0.631194	-0.775625	180	0.619913	-0.744113	1.05191	180	0.619913	-1.12568	1.73494	180	0.619913	-0.216542	-0.0252676	180	0.619913	0.962756	-0.870755	180	0.619913	-1.41659	-0.502538	180	0.619913	-0.999032	-0.186806	180	0.619913	3.20244	2.17241	180	0.619913	1.22731	3.70229	180	0.619913	4.55	-1.10711	180	0.619913	2.89308	0.346329	180	0.619913	0.756129	-1.53967	180	0.619913
181	-0.875113	0.64091	-0.767616	181	0.640927	-0.754198	1.06791	181	0.640927	-1.13739	1.75189	181	0.640927	-0.22812	-0.0158406	181	0.640927	0.951321	-0.857893	181	0.640927	-1.42766	-0.493134	181	0.640927	-1.01168	-0.178902	181	0.640927	3.18899	2.19368	181	0.640927	1.21444	3.71685	181	0.640927	4.53198	-1.09556	181	0.640927	2.87371	0.362869	181	0.640927	0.742065	-1.52759	181	0.640927
182	-0.862521	0.650525	-0.759485	182	0.661941	-0.764572	1.08359	182	0.661941	-1.14943	1.76853	182	0.661941	-0.240029	-0.00653519	182	0.661941	0.93956	-0.845133	182	0.661941	-1.43904	-0.483808	182	0.661941	-1.02469	-0.171146	182	0.661941	3.17515	2.21462	182	0.661941	1.2012	3.73096	182	0.661941	4.51345	-1.08408	182	0.661941	2.8538	0.379172	182	0.661941	0.7276	-1.51552	182	0.661941
183	-0.84993	0.660036	-0.751234	183	0.682955	-0.775229	1.09894	183	0.682955	-1.1618	1.78487	183	0.682955	-0.252263	0.00264456	183	0.682955	0.927476	-0.83248	183	0.682955	-1.45074	-0.474563	183	0.682955	-1.03806	-0.163541	183	0.682955	3.16093	2.23524	183	0.682955	1.18759	3.74461	183	0.682955	4.49441	-1.07269	183	0.682955	2.83334	0.395232	183	0.682955	0.71274	-1.50348	183	0.682955
184	-0.837338	0.669442	-0.742864	184	0.703969	-0.786165	1.11397	184	0.703969	-1.17449	1.80088	184	0.703969	-0.264818	0.0116946	184	0.703969	0.915077	-0.819942	184	0.703969	-1.46274	-0.465405	184	0.703969	-1.05177	-0.15609	184	0.703969	3.14634	2.25551	184	0.703969	1.17363	3.75779	184	0.703969	4.47488	-1.06137	184	0.703969	2.81234	0.411041	184	0.703969	0.69749	-1.49146	184	0.703969
185	-0.824747	0.678743	-0.734376	185	0.724983	-0.797374	1.12866	185	0.724983	-1.18751	1.81657	185	0.724983	-0.277687	0.0206109	185	0.724983	0.902367	-0.807522	185	0.724983	-1.47504	-0.456335	185	0.724983	-1.06583	-0.148796	185	0.724983	3.13139	2.27543	185	0.724983	1.15933	3.7705	185	0.724983	4.45485	-1.05015	185	0.724983	2.79082	0.426593	185	0.724983	0.681859	-1.47947	185	0.724983
186	-0.812155	0.687936	-0.725772	186	0.745997	-0.808853	1.143	186	0.745997	-1.20083	1.83193	186	0.745997	-0.290864	0.0293895	186	0.745997	0.889351	-0.795227	186	0.745997	-1.48764	-0.44736	186	0.745997	-1.08023	-0.141663	186	0.745997	3.11608	2.29499	186	0.745997	1.14467	3.78274	186	0.745997	4.43434	-1.03902	186	0.745997	2.76878	0.44188	186	0.745997	0.665852	-1.46753	186	0.745997
187	-0.799564	0.69702	-0.717052	187	0.767011	-0.820596	1.157	187	0.767011	-1.21446	1.84694	187	0.767011	-0.304345	0.0380266	187	0.767011	0.876037	-0.783062	187	0.767011	-1.50053	-0.438483	187	0.767011	-1.09495	-0.134694	187	0.767011	3.10041	2.31419	187	0.767011	1.12968	3.7945	187	0.767011	4.41336	-1.02798	187	0.767011	2.74624	0.456895	187	0.767011	0.649477	-1.45562	187	0.767011
188	-0.786972	0.705993	-0.708219	188	0.788025	-0.832598	1.17064	188	0.788025	-1.2284	1.86161	188	0.788025	-0.318124	0.0465184	188	0.788025	0.862429	-0.771033	188	0.788025	-1.5137	-0.429707	188	0.788025	-1.11001	-0.127892	188	0.788025	3.0844	2.33301	188	0.788025	1.11436	3.80576	188	0.788025	4.39192	-1.01705	188	0.788025	2.7232	0.471633	188	0.788025	0.632741	-1.44377	188	0.788025
189	-0.774381	0.714854	-0.699273	189	0.809039	-0.844853	1.18392	189	0.809039	-1.24262	1.87592	189	0.809039	-0.332193	0.054861	189	0.809039	0.848533	-0.759144	189	0.809039	-1.52715	-0.421037	189	0.809039	-1.12538	-0.121259	189	0.809039	3.06805	2.35145	189	0.809039	1.09872	3.81654	189	0.809039	4.37003	-1.00623	189	0.809039	2.69967	0.486086	189	0.809039	0.615651	-1.43197	189	0.809039
190	-0.761789	0.723602	-0.690217	190	0.830053	-0.857357	1.19683	190	0.830053	-1.25714	1.88988	190	0.830053	-0.346547	0.0630509	190	0.830053	0.834356	-0.747401	190	0.830053	-1.54087	-0.412476	190	0.830053	-1.14106	-0.114799	190	0.830053	3.05137	2.36949	190	0.830053	1.08276	3.82682	190	0.830053	4.34769	-0.995527	190	0.830053	2.67566	0.500248	190	0.830053	0.598216	-1.42022	190	0.830053
191	-0.749197	0.732236	-0.681051	191	0.851067	-0.870103	1.20936	191	0.851067	-1.27193	1.90347	191	0.851067	-0.36118	0.0710844	191	0.851067	0.819904	-0.735809	191	0.851067	-1.55486	-0.404028	191	0.851067	-1.15704	-0.108515	191	0.851067	3.03437	2.38714	191	0.851067	1.06649	3.8366	191	0.851067	4.32492	-0.984938	191	0.851067	2.65119	0.514114	191	0.851067	0.580442	-1.40855	191	0.851067
192	-0.736606	0.740753	-0.671778	192	0.872081	-0.883086	1.22152	192	0.872081	-1.287	1.91668	192	0.872081	-0.376084	0.0789579	192	0.872081	0.805183	-0.724373	192	0.872081	-1.56911	-0.395697	192	0.872081	-1.17333	-0.102409	192	0.872081	3.01705	2.40437	192	0.872081	1.04992	3.84587	192	0.872081	4.30172	-0.974471	192	0.872081	2.62627	0.527676	192	0.872081	0.562338	-1.39694	192	0.872081
193	-0.724014	0.749153	-0.662397	193	0.893095	-0.8963	1.2333	193	0.893095	-1.30234	1.92952	193	0.893095	-0.391254	0.086668	193	0.893095	0.7902	-0.713098	193	0.893095	-1.58361	-0.387487	193	0.893095	-1.1899	-0.0964847	193	0.893095	2.99942	2.42119	193	0.893095	1.03305	3.85463	193	0.893095	4.27812	-0.964131	193	0.893095	2.6009	0.540928	193	0.893095	0.543911	-1.3854	193	0.893095
194	-0.711423	0.757434	-0.652912	194	0.914109	-0.90974	1.24468	194	0.914109	-1.31794	1.94198	194	0.914109	-0.406683	0.0942112	194	0.914109	0.774962	-0.70199	194	0.914109	-1.59836	-0.379401	194	0.914109	-1.20676	-0.0907438	194	0.914109	2.98149	2.43759	194	0.914109	1.01589	3.86288	194	0.914109	4.25411	-0.953924	194	0.914109	2.57509	0.553866	194	0.914109	0.52517	-1.37395	194	0.914109
195	-0.698831	0.765595	-0.643323	195	0.935123	-0.923399	1.25567	195	0.935123	-1.3338	1.95404	195	0.935123	-0.422364	0.101584	195	0.935123	0.759474	-0.691053	195	0.935123	-1.61335	-0.371443	195	0.935123	-1.22389	-0.0851891	195	0.935123	2.96327	2.45356	195	0.935123	0.998459	3.87062	195	0.935123	4.2297	-0.943852	195	0.935123	2.54887	0.566483	195	0.935123	0.506122	-1.36258	195	0.935123
196	-0.68624	0.773634	-0.633633	196	0.956137	-0.937272	1.26626	196	0.956137	-1.3499	1.96571	196	0.956137	-0.43829	0.108784	196	0.956137	0.743745	-0.680292	196	0.956137	-1.62858	-0.363616	196	0.956137	-1.24129	-0.0798231	196	0.956137	2.94477	2.46909	196	0.956137	0.980751	3.87783	196	0.956137	4.20492	-0.933922	196	0.956137	2.52223	0.578774	196	0.956137	0.486778	-1.35129	196	0.956137
197	-0.673648	0.781551	-0.623841	197	0.977151	-0.951352	1.27645	197	0.977151	-1.36625	1.97699	197	0.977151	-0.454454	0.115807	197	0.977151	0.72778	-0.669712	197	0.977151	-1.64403	-0.355923	197	0.977151	-1.25894	-0.0746483	197	0.977151	2.92598	2.48418	197	0.977151	0.962779	3.88451	197	0.977151	4.17976	-0.924136	197	0.977151	2.4952	0.590733	197	0.977151	0.467144	-1.34011	197	0.977151
198	-0.661057	0.789344	-0.613951	198	0.998165	-0.965633	1.28622	198	0.998165	-1.38282	1.98786	198	0.998165	-0.470849	0.122651	198	0.998165	0.711588	-0.659317	198	0.998165	-1.6597	-0.348369	198	0.998165	-1.27686	-0.0696668	198	0.998165	2.90693	2.49881	198	0.998165	0.94455	3.89068	198	0.998165	4.15425	-0.9145	198	0.998165	2.46778	0.602354	198	0.998165	0.447229	-1.32902	198	0.998165
199	-0.648465	0.797012	-0.603964	199	1.01918	-0.980109	1.29559	199	1.01918	-1.39963	1.99832	199	1.01918	-0.487468	0.129311	199	1.01918	0.695175	-0.649112	199	1.01918	-1.67559	-0.340957	199	1.01918	-1.29501	-0.0648809	199	1.01918	2.88762	2.51299	199	1.01918	0.926072	3.89631	199	1.01918	4.12839	-0.905018	199	1.01918	2.43999	0.613634	199	1.01918	0.427043	-1.31804	199	1.01918
200	-0.635873	0.804553	-0.59388	200	1.04019	-0.994773	1.30454	200	1.04019	-1.41665	2.00836	200	1.04019	-0.504302	0.135786	200	1.04019	0.678548	-0.639101	200	1.04019	-1.69169	-0.333689	200	1.04019	-1.3134	-0.0602926	200	1.04019	2.86806	2.5267	200	1.04019	0.907353	3.90141	200	1.04019	4.10219	-0.895693	200	1.04019	2.41184	0.624567	200	1.04019	0.406595	-1.30716	200	1.04019
201	-0.623282	0.811967	-0.583703	201	1.06121	-1.00962	1.31306	201	1.06121	-1.43388	2.01799	201	1.06121	-0.521346	0.142073	201	1.06121	0.661714	-0.62929	201	1.06121	-1.70798	-0.326569	201	1.06121	-1.33202	-0.0559041	201	1.06121	2.84825	2.53995	201	1.06121	0.888403	3.90597	201	1.06121	4.07567	-0.886531	201	1.06121	2.38334	0.635147	201	1.06121	0.385892	-1.2964	201	1.06121
202	-0.61069	0.819252	-0.573433	202	1.08222	-1.02464	1.32117	202	1.08222	-1.45132	2.02719	202	1.08222	-0.538591	0.148168	202	1.08222	0.644682	-0.619681	202	1.08222	-1.72447	-0.3196	202	1.08222	-1.35086	-0.0517172	202	1.08222	2.82821	2.55272	202	1.08222	0.869228	3.91	202	1.08222	4.04883	-0.877534	202	1.08222	2.3545	0.645371	202	1.08222	0.364945	-1.28576	202	1.08222
203	-0.598099	0.826408	-0.563072	203	1.10323	-1.03983	1.32884	203	1.10323	-1.46895	2.03597	203	1.10323	-0.556029	0.154069	203	1.10323	0.627459	-0.610281	203	1.10323	-1.74114	-0.312786	203	1.10323	-1.36991	-0.0477337	203	1.10323	2.80795	2.56501	203	1.10323	0.849838	3.91349	203	1.10323	4.02169	-0.868708	203	1.10323	2.32533	0.655233	203	1.10323	0.343763	-1.27525	203	1.10323
204	-0.585507	0.833432	-0.552622	204	1.12425	-1.05518	1.33608	204	1.12425	-1.48678	2.04432	204	1.12425	-0.573654	0.159774	204	1.12425	0.610051	-0.601092	204	1.12425	-1.75799	-0.306128	204	1.12425	-1.38917	-0.0439556	204	1.12425	2.78747	2.57681	204	1.12425	0.830241	3.91644	204	1.12425	3.99427	-0.860056	204	1.12425	2.29586	0.664731	204	1.12425	0.322355	-1.26486	204	1.12425
205	-0.572916	0.840324	-0.542084	205	1.14526	-1.07069	1.34289	205	1.14526	-1.50478	2.05223	205	1.14526	-0.591457	0.165279	205	1.14526	0.592468	-0.592118	205	1.14526	-1.77501	-0.299631	205	1.14526	-1.40862	-0.0403844	205	1.14526	2.76678	2.58812	205	1.14526	0.810447	3.91885	205	1.14526	3.96656	-0.851581	205	1.14526	2.26609	0.673858	205	1.14526	0.30073	-1.2546	205	1.14526
206	-0.560324	0.847083	-0.531461	206	1.16628	-1.08635	1.34926	206	1.16628	-1.52295	2.05971	206	1.16628	-0.60943	0.170583	206	1.16628	0.574717	-0.583365	206	1.16628	-1.79219	-0.293297	206	1.16628	-1.42825	-0.0370216	206	1.16628	2.7459	2.59893	206	1.16628	0.790462	3.92072	206	1.16628	3.93859	-0.843288	206	1.16628	2.23603	0.682612	206	1.16628	0.278898	-1.24448	206	1.16628
207	-0.547733	0.853707	-0.520753	207	1.18729	-1.10215	1.35519	207	1.18729	-1.54129	2.06675	207	1.18729	-0.627566	0.175683	207	1.18729	0.556805	-0.574834	207	1.18729	-1.80953	-0.287128	207	1.18729	-1.44806	-0.0338689	207	1.18729	2.72482	2.60925	207	1.18729	0.770297	3.92204	207	1.18729	3.91037	-0.83518	207	1.18729	2.2057	0.690987	207	1.18729	0.256869	-1.2345	207	1.18729
208	-0.535141	0.860197	-0.509962	208	1.2083	-1.11808	1.36067	208	1.2083	-1.55978	2.07334	208	1.2083	-0.645856	0.180577	208	1.2083	0.53874	-0.566531	208	1.2083	-1.82701	-0.281128	208	1.2083	-1.46805	-0.0309275	208	1.2083	2.70357	2.61905	208	1.2083	0.749961	3.92283	208	1.2083	3.88191	-0.827261	208	1.2083	2.17511	0.698982	208	1.2083	0.234653	-1.22467	208	1.2083
209	-0.522549	0.86655	-0.499091	209	1.22932	-1.13414	1.36571	209	1.22932	-1.57842	2.07948	209	1.22932	-0.664293	0.185263	209	1.22932	0.520531	-0.55846	209	1.22932	-1.84464	-0.2753	209	1.22932	-1.48819	-0.0281988	209	1.22932	2.68215	2.62835	209	1.22932	0.729461	3.92307	209	1.22932	3.85322	-0.819534	209	1.22932	2.14428	0.706592	209	1.22932	0.212259	-1.21499	209	1.22932
210	-0.509958	0.872765	-0.488141	210	1.25033	-1.15032	1.3703	210	1.25033	-1.59721	2.08518	210	1.25033	-0.682868	0.189738	210	1.25033	0.502186	-0.550622	210	1.25033	-1.86239	-0.269645	210	1.25033	-1.50848	-0.0256839	210	1.25033	2.66056	2.63713	210	1.25033	0.708808	3.92276	210	1.25033	3.82431	-0.812002	210	1.25033	2.11321	0.713814	210	1.25033	0.189696	-1.20546	210	1.25033
211	-0.497366	0.878842	-0.477113	211	1.27135	-1.16661	1.37445	211	1.27135	-1.61612	2.09042	211	1.27135	-0.701572	0.194001	211	1.27135	0.483712	-0.543023	211	1.27135	-1.88028	-0.264166	211	1.27135	-1.52891	-0.0233841	211	1.27135	2.63883	2.64539	211	1.27135	0.68801	3.92191	211	1.27135	3.7952	-0.80467	211	1.27135	2.08193	0.720644	211	1.27135	0.166976	-1.19609	211	1.27135
212	-0.484775	0.88478	-0.466009	212	1.29236	-1.18301	1.37814	212	1.29236	-1.63516	2.09521	212	1.29236	-0.720399	0.19805	212	1.29236	0.465118	-0.535665	212	1.29236	-1.89827	-0.258866	212	1.29236	-1.54948	-0.0213002	212	1.29236	2.61695	2.65313	212	1.29236	0.667077	3.92052	212	1.29236	3.7659	-0.79754	212	1.29236	2.05045	0.727079	212	1.29236	0.144108	-1.18689	212	1.29236
213	-0.472183	0.890577	-0.454832	213	1.31337	-1.19951	1.38137	213	1.31337	-1.65431	2.09954	213	1.31337	-0.739339	0.201883	213	1.31337	0.446412	-0.528551	213	1.31337	-1.91638	-0.253746	213	1.31337	-1.57017	-0.0194333	213	1.31337	2.59494	2.66035	213	1.31337	0.646018	3.91858	213	1.31337	3.73643	-0.790615	213	1.31337	2.01877	0.733118	213	1.31337	0.121102	-1.17785	213	1.31337
214	-0.459592	0.896234	-0.443582	214	1.33439	-1.2161	1.38415	214	1.33439	-1.67356	2.10341	214	1.33439	-0.758384	0.205498	214	1.33439	0.427602	-0.521686	214	1.33439	-1.93459	-0.248811	214	1.33439	-1.59098	-0.0177842	214	1.33439	2.57281	2.66704	214	1.33439	0.624842	3.91611	214	1.33439	3.70679	-0.783898	214	1.33439	1.98692	0.738757	214	1.33439	0.097969	-1.16899	214	1.33439
215	-0.447	0.901748	-0.432262	215	1.3554	-1.23277	1.38648	215	1.3554	-1.69292	2.10683	215	1.3554	-0.777525	0.208893	215	1.3554	0.408696	-0.515071	215	1.3554	-1.95289	-0.24406	215	1.3554	-1.61189	-0.0163535	215	1.3554	2.55057	2.67319	215	1.3554	0.603559	3.91309	215	1.3554	3.677	-0.777393	215	1.3554	1.95491	0.743993	215	1.3554	0.0747182	-1.16029	215	1.3554
216	-0.434409	0.907119	-0.420874	216	1.37642	-1.24952	1.38835	216	1.37642	-1.71236	2.10978	216	1.37642	-0.796755	0.212068	216	1.37642	0.389704	-0.50871	216	1.37642	-1.97127	-0.239497	216	1.37642	-1.6329	-0.0151419	216	1.37642	2.52822	2.67881	216	1.37642	0.582177	3.90953	216	1.37642	3.64708	-0.771102	216	1.37642	1.92275	0.748824	216	1.37642	0.0513602	-1.15178	216	1.37642
217	-0.421817	0.912347	-0.409419	217	1.39743	-1.26634	1.38976	217	1.39743	-1.73189	2.11227	217	1.39743	-0.816065	0.215021	217	1.39743	0.370632	-0.502605	217	1.39743	-1.98973	-0.235124	217	1.39743	-1.65399	-0.0141499	217	1.39743	2.50579	2.6839	217	1.39743	0.560707	3.90544	217	1.39743	3.61703	-0.765029	217	1.39743	1.89046	0.753249	217	1.39743	0.0279053	-1.14345	217	1.39743
218	-0.409225	0.917429	-0.397899	218	1.41844	-1.28322	1.39071	218	1.41844	-1.75149	2.11429	218	1.41844	-0.835446	0.21775	218	1.41844	0.351491	-0.496759	218	1.41844	-2.00826	-0.230942	218	1.41844	-1.67517	-0.0133781	218	1.41844	2.48326	2.68845	218	1.41844	0.539158	3.9008	218	1.41844	3.58687	-0.759175	218	1.41844	1.85805	0.757265	218	1.41844	0.00436404	-1.13531	218	1.41844
219	-0.396634	0.922367	-0.386316	219	1.43946	-1.30016	1.3912	219	1.43946	-1.77115	2.11585	219	1.43946	-0.854889	0.220255	219	1.43946	0.332287	-0.491176	219	1.43946	-2.02685	-0.226954	219	1.43946	-1.69641	-0.0128266	219	1.43946	2.46067	2.69245	219	1.43946	0.517539	3.89564	219	1.43946	3.55661	-0.753543	219	1.43946	1.82553	0.76087	219	1.43946	-0.0192534	-1.12735	219	1.43946
220	-0.384042	0.927158	-0.374671	220	1.46047	-1.31714	1.39124	220	1.46047	-1.79086	2.11694	220	1.46047	-0.874386	0.222533	220	1.46047	0.313031	-0.485856	220	1.46047	-2.04549	-0.22316	220	1.46047	-1.71771	-0.0124959	220	1.46047	2.43801	2.69591	220	1.46047	0.49586	3.88994	220	1.46047	3.52627	-0.748136	220	1.46047	1.79293	0.764063	220	1.46047	-0.0429364	-1.11959	220	1.46047
221	-0.371451	0.931802	-0.362968	221	1.48149	-1.33417	1.39081	221	1.48149	-1.81062	2.11757	221	1.48149	-0.893929	0.224585	221	1.48149	0.293729	-0.480803	221	1.48149	-2.06417	-0.219563	221	1.48149	-1.73906	-0.0123859	221	1.48149	2.41531	2.69883	221	1.48149	0.47413	3.88372	221	1.48149	3.49586	-0.742956	221	1.48149	1.76024	0.766842	221	1.48149	-0.0666746	-1.11203	221	1.48149
222	-0.358859	0.936298	-0.351206	222	1.5025	-1.35122	1.38993	222	1.5025	-1.83042	2.11773	222	1.5025	-0.913509	0.226409	222	1.5025	0.274391	-0.476019	222	1.5025	-2.08289	-0.216165	222	1.5025	-1.76045	-0.0124968	222	1.5025	2.39255	2.7012	222	1.5025	0.45236	3.87696	222	1.5025	3.46539	-0.738006	222	1.5025	1.7275	0.769207	222	1.5025	-0.0904576	-1.10467	222	1.5025
223	-0.346268	0.940646	-0.339389	223	1.52351	-1.3683	1.38858	223	1.52351	-1.85025	2.11743	223	1.52351	-0.933117	0.228005	223	1.52351	0.255025	-0.471506	223	1.52351	-2.10163	-0.212967	223	1.52351	-1.78187	-0.0128285	223	1.52351	2.36977	2.70303	223	1.52351	0.430558	3.86969	223	1.52351	3.43487	-0.733287	223	1.52351	1.69471	0.771155	223	1.52351	-0.114275	-1.09751	223	1.52351
224	-0.333676	0.944845	-0.327519	224	1.54453	-1.3854	1.38678	224	1.54453	-1.87009	2.11666	224	1.54453	-0.952744	0.229371	224	1.54453	0.23564	-0.467266	224	1.54453	-2.1204	-0.20997	224	1.54453	-1.80331	-0.0133809	224	1.54453	2.34696	2.70431	224	1.54453	0.408734	3.86189	224	1.54453	3.40433	-0.728802	224	1.54453	1.66188	0.772687	224	1.54453	-0.138116	-1.09055	224	1.54453
225	-0.321085	0.948894	-0.315596	225	1.56554	-1.40251	1.38452	225	1.56554	-1.88995	2.11542	225	1.56554	-0.972383	0.230508	225	1.56554	0.216244	-0.4633	225	1.56554	-2.13917	-0.207175	225	1.56554	-1.82477	-0.0141537	225	1.56554	2.32414	2.70504	225	1.56554	0.386899	3.85358	225	1.56554	3.37377	-0.724553	225	1.56554	1.62904	0.773802	225	1.56554	-0.16197	-1.08381	225	1.56554
226	-0.308493	0.952792	-0.303623	226	1.58656	-1.41961	1.38181	226	1.58656	-1.90981	2.11371	226	1.58656	-0.992023	0.231414	226	1.58656	0.196846	-0.459612	226	1.58656	-2.15795	-0.204584	226	1.58656	-1.84622	-0.0151466	226	1.58656	2.30132	2.70522	226	1.58656	0.365061	3.84475	226	1.58656	3.3432	-0.720541	226	1.58656	1.5962	0.774499	226	1.58656	-0.185826	-1.07728	226	1.58656
227	-0.295902	0.95654	-0.291602	227	1.60757	-1.43672	1.37864	227	1.60757	-1.92966	2.11155	227	1.60757	-1.01166	0.232089	227	1.60757	0.177454	-0.456201	227	1.60757	-2.17672	-0.202198	227	1.60757	-1.86767	-0.0163591	227	1.60757	2.2785	2.70485	227	1.60757	0.34323	3.83542	227	1.60757	3.31265	-0.716769	227	1.60757	1.56336	0.774777	227	1.60757	-0.209675	-1.07096	227	1.60757
228	-0.28331	0.960135	-0.279535	228	1.62858	-1.45381	1.37501	228	1.62858	-1.9495	2.10891	228	1.62858	-1.03128	0.232533	228	1.62858	0.158078	-0.45307	228	1.62858	-2.19547	-0.200019	228	1.62858	-1.88911	-0.0177907	228	1.62858	2.25571	2.70394	228	1.62858	0.321416	3.82558	228	1.62858	3.28212	-0.713237	228	1.62858	1.53055	0.774637	228	1.62858	-0.233505	-1.06487	228	1.62858
229	-0.270718	0.963579	-0.267424	229	1.6496	-1.47087	1.37094	229	1.6496	-1.96931	2.10582	229	1.6496	-1.05087	0.232747	229	1.6496	0.138724	-0.45022	229	1.6496	-2.2142	-0.198046	229	1.6496	-1.91051	-0.0194408	229	1.6496	2.23294	2.70248	229	1.6496	0.299629	3.81524	229	1.6496	3.25163	-0.709949	229	1.6496	1.49778	0.774079	229	1.6496	-0.257307	-1.05899	229	1.6496
230	-0.258127	0.96687	-0.25527	230	1.67061	-1.48791	1.36641	230	1.67061	-1.98909	2.10226	230	1.67061	-1.07043	0.232728	230	1.67061	0.119404	-0.447652	230	1.67061	-2.23291	-0.196281	230	1.67061	-1.93188	-0.0213087	230	1.67061	2.21021	2.70047	230	1.67061	0.277877	3.8044	230	1.67061	3.22118	-0.706904	230	1.67061	1.46507	0.773103	230	1.67061	-0.281069	-1.05334	230	1.67061
231	-0.245535	0.970007	-0.243076	231	1.69163	-1.50492	1.36144	231	1.69163	-2.00883	2.09825	231	1.69163	-1.08995	0.232479	231	1.69163	0.100123	-0.445368	231	1.69163	-2.25157	-0.194725	231	1.69163	-1.95321	-0.0233934	231	1.69163	2.18752	2.69791	231	1.69163	0.256172	3.79307	231	1.69163	3.1908	-0.704105	231	1.69163	1.43242	0.77171	231	1.69163	-0.304781	-1.04791	231	1.69163
232	-0.232944	0.972991	-0.230843	232	1.71264	-1.52188	1.35601	232	1.71264	-2.02852	2.09378	232	1.71264	-1.10943	0.231998	232	1.71264	0.0808919	-0.443369	232	1.71264	-2.27018	-0.193378	232	1.71264	-1.97448	-0.0256942	232	1.71264	2.16489	2.69481	232	1.71264	0.234522	3.78125	232	1.71264	3.1605	-0.701552	232	1.71264	1.39986	0.769899	232	1.71264	-0.328432	-1.04271	232	1.71264
233	-0.220352	0.975821	-0.218573	233	1.73365	-1.53879	1.35015	233	1.73365	-2.04815	2.08885	233	1.73365	-1.12884	0.231286	233	1.73365	0.0617183	-0.441654	233	1.73365	-2.28874	-0.192241	233	1.73365	-1.99569	-0.0282099	233	1.73365	2.14234	2.69116	233	1.73365	0.212936	3.76896	233	1.73365	3.13029	-0.699247	233	1.73365	1.36739	0.767672	233	1.73365	-0.352013	-1.03775	233	1.73365
234	-0.207761	0.978495	-0.206269	234	1.75467	-1.55564	1.34385	234	1.75467	-2.06771	2.08346	234	1.75467	-1.14819	0.230344	234	1.75467	0.0426108	-0.440226	234	1.75467	-2.30724	-0.191314	234	1.75467	-2.01683	-0.0309396	234	1.75467	2.11986	2.68698	234	1.75467	0.191425	3.75618	234	1.75467	3.10019	-0.697191	234	1.75467	1.33504	0.76503	234	1.75467	-0.375512	-1.03301	234	1.75467
235	-0.195169	0.981015	-0.193932	235	1.77568	-1.57243	1.3371	235	1.77568	-2.0872	2.07763	235	1.77568	-1.16746	0.229171	235	1.77568	0.0235779	-0.439085	235	1.77568	-2.32566	-0.190598	235	1.77568	-2.03788	-0.0338818	235	1.77568	2.09746	2.68225	235	1.77568	0.169998	3.74294	235	1.77568	3.0702	-0.695384	235	1.77568	1.30281	0.761974	235	1.77568	-0.39892	-1.02851	235	1.77568
236	-0.182578	0.983379	-0.181565	236	1.7967	-1.58914	1.32992	236	1.7967	-2.1066	2.07135	236	1.7967	-1.18664	0.227769	236	1.7967	0.00462782	-0.438231	236	1.7967	-2.344	-0.190094	236	1.7967	-2.05884	-0.0370355	236	1.7967	2.07517	2.67698	236	1.7967	0.148665	3.72924	236	1.7967	3.04034	-0.693828	236	1.7967	1.27072	0.758506	236	1.7967	-0.422226	-1.02425	236	1.7967
237	-0.169986	0.985587	-0.169169	237	1.81771	-1.60577	1.32231	237	1.81771	-2.12591	2.06462	237	1.81771	-1.20574	0.226137	237	1.81771	-0.0142309	-0.437664	237	1.81771	-2.36226	-0.1898	237	1.81771	-2.0797	-0.0403991	237	1.81771	2.05298	2.67118	237	1.81771	0.127434	3.71507	237	1.81771	3.01062	-0.692523	237	1.81771	1.23879	0.754626	237	1.81771	-0.445419	-1.02023	237	1.81771
238	-0.157394	0.987639	-0.156745	238	1.83872	-1.62232	1.31427	238	1.83872	-2.14511	2.05744	238	1.83872	-1.22473	0.224277	238	1.83872	-0.03299	-0.437385	238	1.83872	-2.38041	-0.189718	238	1.83872	-2.10045	-0.0439712	238	1.83872	2.03091	2.66485	238	1.83872	0.106315	3.70045	238	1.83872	2.98107	-0.69147	238	1.83872	1.20702	0.750337	238	1.83872	-0.46849	-1.01644	238	1.83872
239	-0.144803	0.989534	-0.144297	239	1.85974	-1.63877	1.30581	239	1.85974	-2.16421	2.04983	239	1.85974	-1.24361	0.222189	239	1.85974	-0.0516412	-0.437395	239	1.85974	-2.39847	-0.189848	239	1.85974	-2.12108	-0.0477503	239	1.85974	2.00896	2.65798	239	1.85974	0.0853178	3.68539	239	1.85974	2.95168	-0.690669	239	1.85974	1.17544	0.74564	239	1.85974	-0.491428	-1.0129	239	1.85974
240	-0.132211	0.991273	-0.131826	240	1.88075	-1.65512	1.29692	240	1.88075	-2.18318	2.04178	240	1.88075	-1.26238	0.219875	240	1.88075	-0.0701763	-0.437692	240	1.88075	-2.41641	-0.190189	240	1.88075	-2.14158	-0.0517346	240	1.88075	1.98716	2.65059	240	1.88075	0.0644513	3.66989	240	1.88075	2.92247	-0.690121	240	1.88075	1.14406	0.740538	240	1.88075	-0.514223	-1.00961	240	1.88075
241	-0.11962	0.992854	-0.119335	241	1.90177	-1.67135	1.28761	241	1.90177	-2.20203	2.0333	241	1.90177	-1.28102	0.217335	241	1.90177	-0.088587	-0.438277	241	1.90177	-2.43423	-0.190742	241	1.90177	-2.16195	-0.0559223	241	1.90177	1.9655	2.64267	241	1.90177	0.0437248	3.65396	241	1.90177	2.89347	-0.689825	241	1.90177	1.11288	0.735032	241	1.90177	-0.536866	-1.00656	241	1.90177
242	-0.107028	0.994278	-0.106824	242	1.92278	-1.68747	1.2779	242	1.92278	-2.22074	2.02439	242	1.92278	-1.29953	0.214571	242	1.92278	-0.106865	-0.43915	242	1.92278	-2.45192	-0.191506	242	1.92278	-2.18217	-0.0603117	242	1.92278	1.94399	2.63423	242	1.92278	0.0231475	3.6376	242	1.92278	2.86467	-0.689782	242	1.92278	1.08193	0.729126	242	1.92278	-0.559345	-1.00375	242	1.92278
243	-0.0944367	0.995544	-0.0942963	243	1.94379	-1.70347	1.26777	243	1.94379	-2.23931	2.01506	243	1.94379	-1.31789	0.211583	243	1.94379	-0.125003	-0.44031	243	1.94379	-2.46948	-0.19248	243	1.94379	-2.20223	-0.0649008	243	1.94379	1.92265	2.62528	243	1.94379	0.00272831	3.62082	243	1.94379	2.83609	-0.689992	243	1.94379	1.05122	0.722822	243	1.94379	-0.581652	-1.0012	243	1.94379
244	-0.0818451	0.996653	-0.0817538	244	1.96481	-1.71934	1.25724	244	1.96481	-2.25773	2.0053	244	1.96481	-1.33611	0.208373	244	1.96481	-0.142992	-0.441757	244	1.96481	-2.48689	-0.193665	244	1.96481	-2.22213	-0.0696876	244	1.96481	1.90149	2.61581	244	1.96481	-0.0175236	3.60364	244	1.96481	2.80774	-0.690455	244	1.96481	1.02076	0.716122	244	1.96481	-0.603776	-0.998889	244	1.96481
245	-0.0692535	0.997603	-0.0691982	245	1.98582	-1.73506	1.24631	245	1.98582	-2.27599	1.99512	245	1.98582	-1.35416	0.204943	245	1.98582	-0.160825	-0.443489	245	1.98582	-2.50415	-0.195059	245	1.98582	-2.24185	-0.0746699	245	1.98582	1.88051	2.60583	245	1.98582	-0.0375994	3.58605	245	1.98582	2.77965	-0.691171	245	1.98582	0.990568	0.70903	245	1.98582	-0.625707	-0.996832	245	1.98582
246	-0.056662	0.998395	-0.0566317	246	2.00684	-1.75065	1.23498	246	2.00684	-2.29408	1.98454	246	2.00684	-1.37205	0.201293	246	2.00684	-0.178493	-0.445508	246	2.00684	-2.52125	-0.196663	246	2.00684	-2.2614	-0.0798456	246	2.00684	1.85972	2.59535	246	2.00684	-0.0574901	3.56806	246	2.00684	2.75181	-0.692139	246	2.00684	0.960651	0.701548	246	2.00684	-0.647437	-0.995026	246	2.00684
247	-0.0440704	0.999029	-0.0440562	247	2.02785	-1.76608	1.22326	247	2.02785	-2.31199	1.97354	247	2.02785	-1.38977	0.197427	247	2.02785	-0.195989	-0.44781	247	2.02785	-2.53819	-0.198475	247	2.02785	-2.28075	-0.0852124	247	2.02785	1.83913	2.58437	247	2.02785	-0.077187	3.54969	247	2.02785	2.72424	-0.693359	247	2.02785	0.931025	0.693681	247	2.02785	-0.668955	-0.993472	247	2.02785
248	-0.0314789	0.999505	-0.0314737	248	2.04886	-1.78135	1.21116	248	2.04886	-2.32972	1.96215	248	2.04886	-1.4073	0.193344	248	2.04886	-0.213306	-0.450396	248	2.04886	-2.55495	-0.200495	248	2.04886	-2.2999	-0.0907678	248	2.04886	1.81876	2.5729	248	2.04886	-0.0966814	3.53094	248	2.04886	2.69695	-0.69483	248	2.04886	0.901704	0.685431	248	2.04886	-0.690251	-0.992171	248	2.04886
249	-0.0188873	0.999822	-0.0188862	249	2.06988	-1.79646	1.19868	249	2.06988	-2.34725	1.95035	249	2.06988	-1.42464	0.189048	249	2.06988	-0.230434	-0.453264	249	2.06988	-2.57153	-0.202721	249	2.06988	-2.31885	-0.0965095	249	2.06988	1.79861	2.56093	249	2.06988	-0.115965	3.51182	249	2.06988	2.66997	-0.696552	249	2.06988	0.872701	0.676802	249	2.06988	-0.711317	-0.991122	249	2.06988
250	-0.00629578	0.99998	-0.00629574	250	2.09089	-1.81139	1.18582	250	2.09089	-2.36459	1.93816	250	2.09089	-1.44179	0.184539	250	2.09089	-0.247368	-0.456413	250	2.09089	-2.58792	-0.205154	250	2.09089	-2.33758	-0.102435	250	2.09089	1.77869	2.54848	250	2.09089	-0.135028	3.49234	250	2.09089	2.64328	-0.698524	250	2.09089	0.844028	0.667798	250	2.09089	-0.732143	-0.990328	250	2.09089
251	0.00629578	0.99998	0.00629574	251	2.11191	-1.82615	1.17259	251	2.11191	-2.38172	1.92559	251	2.11191	-1.45873	0.17982	251	2.11191	-0.264099	-0.459842	251	2.11191	-2.60411	-0.207791	251	2.11191	-2.35609	-0.108541	251	2.11191	1.759	2.53555	251	2.11191	-0.153864	3.4725	251	2.11191	2.61692	-0.700745	251	2.11191	0.815698	0.658423	251	2.11191	-0.752719	-0.989787	251	2.11191
252	0.0188873	0.999822	0.0188862	252	2.13292	-1.84072	1.15901	252	2.13292	-2.39863	1.91263	252	2.13292	-1.47545	0.174894	252	2.13292	-0.28062	-0.463549	252	2.13292	-2.62011	-0.210631	252	2.13292	-2.37436	-0.114826	252	2.13292	1.73956	2.52214	252	2.13292	-0.172463	3.45232	252	2.13292	2.59089	-0.703214	252	2.13292	0.787724	0.648682	252	2.13292	-0.773038	-0.9895	252	2.13292
253	0.0314789	0.999505	0.0314737	253	2.15393	-1.8551	1.14506	253	2.15393	-2.41532	1.8993	253	2.15393	-1.49196	0.169761	253	2.15393	-0.296924	-0.467532	253	2.15393	-2.63589	-0.213674	253	2.15393	-2.39239	-0.121287	253	2.15393	1.72038	2.50827	253	2.15393	-0.190818	3.4318	253	2.15393	2.5652	-0.705931	253	2.15393	0.760117	0.638577	253	2.15393	-0.793089	-0.989467	253	2.15393
254	0.0440704	0.999029	0.0440562	254	2.17495	-1.86928	1.13077	254	2.17495	-2.43179	1.8856	254	2.17495	-1.50824	0.164426	254	2.17495	-0.313003	-0.47179	254	2.17495	-2.65145	-0.216918	254	2.17495	-2.41018	-0.12792	254	2.17495	1.70146	2.49394	254	2.17495	-0.20892	3.41096	254	2.17495	2.53987	-0.708893	254	2.17495	0.732891	0.628114	254	2.17495	-0.812864	-0.989689	254	2.17495
255	0.056662	0.998395	0.0566317	255	2.19596	-1.88326	1.11613	255	2.19596	-2.44801	1.87153	255	2.19596	-1.52429	0.158889	255	2.19596	-0.328851	-0.476321	255	2.19596	-2.66679	-0.220362	255	2.19596	-2.42771	-0.134723	255	2.19596	1.68282	2.47915	255	2.19596	-0.226761	3.38979	255	2.19596	2.5149	-0.712099	255	2.19596	0.706056	0.617298	255	2.19596	-0.832355	-0.990165	255	2.19596
256	0.0692535	0.997603	0.0691982	256	2.21698	-1.89702	1.10115	256	2.21698	-2.46399	1.85711	256	2.21698	-1.54009	0.153153	256	2.21698	-0.34446	-0.481122	256	2.21698	-2.6819	-0.224003	256	2.21698	-2.44498	-0.141693	256	2.21698	1.66445	2.46392	256	2.21698	-0.244334	3.36832	256	2.21698	2.4903	-0.715548	256	2.21698	0.679626	0.606133	256	2.21698	-0.851552	-0.990895	256	2.21698
257	0.0818451	0.996653	0.0817538	257	2.23799	-1.91057	1.08584	257	2.23799	-2.47972	1.84233	257	2.23799	-1.55565	0.147221	257	2.23799	-0.359824	-0.486192	257	2.23799	-2.69677	-0.227841	257	2.23799	-2.46197	-0.148827	257	2.23799	1.64638	2.44824	257	2.23799	-0.26163	3.34655	257	2.23799	2.46609	-0.71924	257	2.23799	0.653611	0.594624	257	2.23799	-0.870447	-0.991879	257	2.23799
258	0.0944367	0.995544	0.0942963	258	2.259	-1.9239	1.07021	258	2.259	-2.49519	1.82721	258	2.259	-1.57095	0.141095	258	2.259	-0.374936	-0.491529	258	2.259	-2.7114	-0.231874	258	2.259	-2.47868	-0.156122	258	2.259	1.6286	2.43213	258	2.259	-0.278642	3.3245	258	2.259	2.44228	-0.723171	258	2.259	0.628023	0.582776	258	2.259	-0.889032	-0.993116	258	2.259
259	0.107028	0.994278	0.106824	259	2.28002	-1.937	1.05426	259	2.28002	-2.5104	1.81175	259	2.28002	-1.58599	0.134779	259	2.28002	-0.389788	-0.49713	259	2.28002	-2.72577	-0.236099	259	2.28002	-2.49511	-0.163573	259	2.28002	1.61112	2.41558	259	2.28002	-0.295363	3.30216	259	2.28002	2.41888	-0.72734	259	2.28002	0.602874	0.570595	259	2.28002	-0.907298	-0.994605	259	2.28002
260	0.11962	0.992854	0.119335	260	2.30103	-1.94987	1.038	260	2.30103	-2.52533	1.79596	260	2.30103	-1.60076	0.128275	260	2.30103	-0.404376	-0.502992	260	2.30103	-2.73989	-0.240515	260	2.30103	-2.51125	-0.171179	260	2.30103	1.59396	2.39862	260	2.30103	-0.311785	3.27955	260	2.30103	2.3959	-0.731745	260	2.30103	0.578174	0.558086	260	2.30103	-0.925239	-0.996347	260	2.30103
261	0.132211	0.991273	0.131826	261	2.32205	-1.96249	1.02144	261	2.32205	-2.53999	1.77985	261	2.32205	-1.61525	0.121585	261	2.32205	-0.418691	-0.509113	261	2.32205	-2.75375	-0.245121	261	2.32205	-2.52708	-0.178936	261	2.32205	1.57712	2.38125	261	2.32205	-0.327901	3.25668	261	2.32205	2.37334	-0.736385	261	2.32205	0.553934	0.545254	261	2.32205	-0.942844	-0.99834	261	2.32205
262	0.144803	0.989534	0.144297	262	2.34306	-1.97487	1.00458	262	2.34306	-2.55436	1.76342	262	2.34306	-1.62946	0.114713	262	2.34306	-0.432728	-0.515491	262	2.34306	-2.76734	-0.249914	262	2.34306	-2.54261	-0.18684	262	2.34306	1.5606	2.36347	262	2.34306	-0.343704	3.23356	262	2.34306	2.35122	-0.741258	262	2.34306	0.530166	0.532105	262	2.34306	-0.960108	-1.00058	262	2.34306
263	0.157394	0.987639	0.156745	263	2.36407	-1.987	0.987429	263	2.36407	-2.56844	1.74668	263	2.36407	-1.64339	0.107662	263	2.36407	-0.446481	-0.522122	263	2.36407	-2.78065	-0.254891	263	2.36407	-2.55782	-0.194887	263	2.36407	1.54442	2.34529	263	2.36407	-0.359186	3.21021	263	2.36407	2.32956	-0.74636	263	2.36407	0.506879	0.518645	263	2.36407	-0.977021	-1.00308	263	2.36407
264	0.169986	0.985587	0.169169	264	2.38509	-1.99887	0.97	264	2.38509	-2.58222	1.72963	264	2.38509	-1.65702	0.100435	264	2.38509	-0.459943	-0.529004	264	2.38509	-2.79368	-0.260052	264	2.38509	-2.57271	-0.203075	264	2.38509	1.52858	2.32673	264	2.38509	-0.374342	3.18662	264	2.38509	2.30834	-0.751691	264	2.38509	0.484085	0.504879	264	2.38509	-0.993578	-1.00582	264	2.38509
265	0.182578	0.983379	0.181565	265	2.4061	-2.01049	0.952298	265	2.4061	-2.5957	1.71229	265	2.4061	-1.67035	0.0930346	265	2.4061	-0.473108	-0.536134	265	2.4061	-2.80642	-0.265393	265	2.4061	-2.58728	-0.2114	265	2.4061	1.51309	2.30778	265	2.4061	-0.389164	3.16282	265	2.4061	2.2876	-0.757247	265	2.4061	0.461792	0.490815	265	2.4061	-1.00977	-1.0088	265	2.4061
266	0.195169	0.981015	0.193932	266	2.42712	-2.02183	0.93433	266	2.42712	-2.60887	1.69466	266	2.42712	-1.68337	0.0854648	266	2.42712	-0.485972	-0.543507	266	2.42712	-2.81887	-0.270912	266	2.42712	-2.6015	-0.219858	266	2.42712	1.49796	2.28846	266	2.42712	-0.403645	3.13881	266	2.42712	2.26733	-0.763026	266	2.42712	0.440011	0.476457	266	2.42712	-1.02559	-1.01204	266	2.42712
267	0.207761	0.978495	0.206269	267	2.44813	-2.0329	0.916105	267	2.44813	-2.62172	1.67676	267	2.44813	-1.69609	0.0777287	267	2.44813	-0.498527	-0.551122	267	2.44813	-2.83103	-0.276606	267	2.44813	-2.61539	-0.228445	267	2.44813	1.48319	2.26877	267	2.44813	-0.41778	3.1146	267	2.44813	2.24755	-0.769026	267	2.44813	0.418751	0.461813	267	2.44813	-1.04103	-1.01552	267	2.44813
268	0.220352	0.975821	0.218573	268	2.46914	-2.0437	0.89763	268	2.46914	-2.63426	1.65858	268	2.46914	-1.70848	0.0698298	268	2.46914	-0.510769	-0.558975	268	2.46914	-2.84288	-0.282474	268	2.46914	-2.62893	-0.237157	268	2.46914	1.46878	2.24873	268	2.46914	-0.431562	3.0902	268	2.46914	2.22826	-0.775244	268	2.46914	0.398022	0.446889	268	2.46914	-1.05609	-1.01924	268	2.46914
269	0.232944	0.972991	0.230843	269	2.49016	-2.05422	0.878915	269	2.49016	-2.64646	1.64014	269	2.49016	-1.72055	0.0617715	269	2.49016	-0.522693	-0.567062	269	2.49016	-2.85442	-0.288512	269	2.49016	-2.64212	-0.245991	269	2.49016	1.45476	2.22834	269	2.49016	-0.444985	3.06563	269	2.49016	2.20947	-0.781677	269	2.49016	0.377833	0.431692	269	2.49016	-1.07075	-1.0232	269	2.49016
270	0.245535	0.970007	0.243076	270	2.51117	-2.06445	0.859966	270	2.51117	-2.65834	1.62144	270	2.51117	-1.7323	0.0535573	270	2.51117	-0.534292	-0.57538	270	2.51117	-2.86564	-0.294719	270	2.51117	-2.65495	-0.254943	270	2.51117	1.44111	2.20762	270	2.51117	-0.458043	3.04089	270	2.51117	2.1912	-0.788322	270	2.51117	0.358193	0.416227	270	2.51117	-1.08502	-1.0274	270	2.51117
271	0.258127	0.96687	0.25527	271	2.53219	-2.07439	0.840792	271	2.53219	-2.66988	1.60249	271	2.53219	-1.74371	0.0451909	271	2.53219	-0.545561	-0.583924	271	2.53219	-2.87655	-0.30109	271	2.53219	-2.66742	-0.264008	271	2.53219	1.42785	2.18656	271	2.53219	-0.47073	3.016	271	2.53219	2.17344	-0.795177	271	2.53219	0.339111	0.400503	271	2.53219	-1.09888	-1.03184	271	2.53219
272	0.270718	0.963579	0.267424	272	2.5532	-2.08403	0.821402	272	2.5532	-2.68107	1.58331	272	2.5532	-1.75478	0.036676	272	2.5532	-0.556497	-0.592692	272	2.5532	-2.88714	-0.307624	272	2.5532	-2.67951	-0.273183	272	2.5532	1.41498	2.16519	272	2.5532	-0.483041	2.99096	272	2.5532	2.15621	-0.802238	272	2.5532	0.320594	0.384525	272	2.5532	-1.11232	-1.03651	272	2.5532
273	0.28331	0.960135	0.279535	273	2.57421	-2.09338	0.801805	273	2.57421	-2.69192	1.56389	273	2.57421	-1.76551	0.0280164	273	2.57421	-0.567093	-0.60168	273	2.57421	-2.89739	-0.314317	273	2.57421	-2.69123	-0.282464	273	2.57421	1.40252	2.14351	273	2.57421	-0.49497	2.96579	273	2.57421	2.13951	-0.809502	273	2.57421	0.302652	0.368301	273	2.57421	-1.12536	-1.04142	273	2.57421
274	0.295902	0.95654	0.291602	274	2.59523	-2.10242	0.782008	274	2.59523	-2.70242	1.54426	274	2.59523	-1.77589	0.0192158	274	2.59523	-0.577346	-0.610883	274	2.59523	-2.90732	-0.321167	274	2.59523	-2.70258	-0.291847	274	2.59523	1.39045	2.12152	274	2.59523	-0.506512	2.94051	274	2.59523	2.12336	-0.816967	274	2.59523	0.285291	0.351839	274	2.59523	-1.13797	-1.04656	274	2.59523
275	0.308493	0.952792	0.303623	275	2.61624	-2.11115	0.762022	275	2.61624	-2.71256	1.52441	275	2.61624	-1.78592	0.0102782	275	2.61624	-0.58725	-0.620297	275	2.61624	-2.91691	-0.32817	275	2.61624	-2.71353	-0.301327	275	2.61624	1.3788	2.09925	275	2.61624	-0.517663	2.91511	275	2.61624	2.10775	-0.824628	275	2.61624	0.268521	0.335145	275	2.61624	-1.15015	-1.05193	275	2.61624
276	0.321085	0.948894	0.315596	276	2.63726	-2.11958	0.741854	276	2.63726	-2.72233	1.50435	276	2.63726	-1.79559	0.00120748	276	2.63726	-0.596802	-0.629919	276	2.63726	-2.92615	-0.335324	276	2.63726	-2.7241	-0.3109	276	2.63726	1.36756	2.0767	276	2.63726	-0.528416	2.88961	276	2.63726	2.0927	-0.832483	276	2.63726	0.252347	0.318227	276	2.63726	-1.16189	-1.05752	276	2.63726
277	0.333676	0.944845	0.327519	277	2.65827	-2.12769	0.721513	277	2.65827	-2.73175	1.4841	277	2.65827	-1.8049	-0.00799234	277	2.65827	-0.605997	-0.639743	277	2.65827	-2.93505	-0.342625	277	2.65827	-2.73427	-0.320562	277	2.65827	1.35675	2.05387	277	2.65827	-0.538767	2.86403	277	2.65827	2.07822	-0.840528	277	2.65827	0.236778	0.301092	277	2.65827	-1.1732	-1.06334	277	2.65827
278	0.346268	0.940646	0.339389	278	2.67928	-2.13548	0.701009	278	2.67928	-2.74079	1.46367	278	2.67928	-1.81384	-0.0173172	278	2.67928	-0.61483	-0.649766	278	2.67928	-2.9436	-0.35007	278	2.67928	-2.74404	-0.330309	278	2.67928	1.34635	2.03078	278	2.67928	-0.548712	2.83836	278	2.67928	2.0643	-0.848759	278	2.67928	0.22182	0.283748	278	2.67928	-1.18407	-1.06938	278	2.67928
279	0.358859	0.936298	0.351206	279	2.7003	-2.14295	0.680351	279	2.7003	-2.74946	1.44305	279	2.7003	-1.82242	-0.0267629	279	2.7003	-0.6233	-0.659984	279	2.7003	-2.9518	-0.357656	279	2.7003	-2.75341	-0.340137	279	2.7003	1.33639	2.00745	279	2.7003	-0.558246	2.81264	279	2.7003	2.05095	-0.857172	279	2.7003	0.20748	0.266202	279	2.7003	-1.19448	-1.07564	279	2.7003
280	0.371451	0.931802	0.362968	280	2.72131	-2.15009	0.659547	280	2.72131	-2.75776	1.42227	280	2.72131	-1.83062	-0.0363254	280	2.72131	-0.6314	-0.670391	280	2.72131	-2.95964	-0.365379	280	2.72131	-2.76237	-0.35004	280	2.72131	1.32686	1.98387	280	2.72131	-0.567366	2.78686	280	2.72131	2.03819	-0.865765	280	2.72131	0.193764	0.248463	280	2.72131	-1.20444	-1.08212	280	2.72131
281	0.384042	0.927158	0.374671	281	2.74233	-2.15691	0.638607	281	2.74233	-2.76567	1.40133	281	2.74233	-1.83844	-0.0460004	281	2.74233	-0.639128	-0.680983	281	2.74233	-2.96712	-0.373236	281	2.74233	-2.77091	-0.360016	281	2.74233	1.31776	1.96006	281	2.74233	-0.576066	2.76104	281	2.74233	2.02601	-0.874533	281	2.74233	0.180678	0.230538	281	2.74233	-1.21395	-1.08881	281	2.74233
282	0.396634	0.922367	0.386316	282	2.76334	-2.16339	0.61754	282	2.76334	-2.7732	1.38023	282	2.76334	-1.84589	-0.0557837	282	2.76334	-0.646481	-0.691756	282	2.76334	-2.97424	-0.381223	282	2.76334	-2.77905	-0.370058	282	2.76334	1.30911	1.93603	282	2.76334	-0.584344	2.73519	282	2.76334	2.01443	-0.883472	282	2.76334	0.168228	0.212435	282	2.76334	-1.22299	-1.09571	282	2.76334
283	0.409225	0.917429	0.397899	283	2.78435	-2.16954	0.596356	283	2.78435	-2.78034	1.359	283	2.78435	-1.85295	-0.0656709	283	2.78435	-0.653455	-0.702704	283	2.78435	-2.98099	-0.389338	283	2.78435	-2.78676	-0.380164	283	2.78435	1.30091	1.9118	283	2.78435	-0.592195	2.70931	283	2.78435	2.00344	-0.892579	283	2.78435	0.156419	0.194162	283	2.78435	-1.23157	-1.10282	283	2.78435
284	0.421817	0.912347	0.409419	284	2.80537	-2.17536	0.575063	284	2.80537	-2.78708	1.33763	284	2.80537	-1.85962	-0.0756576	284	2.80537	-0.660047	-0.713823	284	2.80537	-2.98737	-0.397576	284	2.80537	-2.79405	-0.390328	284	2.80537	1.29315	1.88737	284	2.80537	-0.599616	2.68343	284	2.80537	1.99305	-0.901849	284	2.80537	0.145257	0.175726	284	2.80537	-1.23968	-1.11013	284	2.80537
285	0.434409	0.907119	0.420874	285	2.82638	-2.18083	0.553671	285	2.82638	-2.79344	1.31615	285	2.82638	-1.86591	-0.0857395	285	2.82638	-0.666254	-0.725108	285	2.82638	-2.99338	-0.405933	285	2.82638	-2.80092	-0.400546	285	2.82638	1.28585	1.86274	285	2.82638	-0.606604	2.65756	285	2.82638	1.98327	-0.911279	285	2.82638	0.134747	0.157138	285	2.82638	-1.24731	-1.11764	285	2.82638
286	0.447	0.901748	0.432262	286	2.8474	-2.18596	0.53219	286	2.8474	-2.7994	1.29455	286	2.8474	-1.8718	-0.0959121	286	2.8474	-0.672074	-0.736554	286	2.8474	-2.99901	-0.414407	286	2.8474	-2.80736	-0.410814	286	2.8474	1.279	1.83795	286	2.8474	-0.613156	2.6317	286	2.8474	1.9741	-0.920863	286	2.8474	0.124893	0.138403	286	2.8474	-1.25447	-1.12535	286	2.8474
287	0.459592	0.896234	0.443582	287	2.86841	-2.19075	0.510629	287	2.86841	-2.80496	1.27284	287	2.86841	-1.8773	-0.106171	287	2.86841	-0.677503	-0.748156	287	2.86841	-3.00427	-0.422993	287	2.86841	-2.81336	-0.421126	287	2.86841	1.27261	1.81299	287	2.86841	-0.619268	2.60586	287	2.86841	1.96555	-0.930599	287	2.86841	0.115699	0.119531	287	2.86841	-1.26114	-1.13326	287	2.86841
288	0.472183	0.890577	0.454832	288	2.88942	-2.1952	0.488998	288	2.88942	-2.81011	1.25105	288	2.88942	-1.8824	-0.116511	288	2.88942	-0.68254	-0.759909	288	2.88942	-3.00914	-0.431688	288	2.88942	-2.81893	-0.431479	288	2.88942	1.26669	1.78787	288	2.88942	-0.624939	2.58007	288	2.88942	1.95761	-0.940481	288	2.88942	0.10717	0.10053	288	2.88942	-1.26734	-1.14135	288	2.88942
289	0.484775	0.88478	0.466009	289	2.91044	-2.19929	0.467306	289	2.91044	-2.81487	1.22917	289	2.91044	-1.8871	-0.126929	289	2.91044	-0.687183	-0.771807	289	2.91044	-3.01363	-0.440487	289	2.91044	-2.82407	-0.441868	289	2.91044	1.26123	1.76261	289	2.91044	-0.630165	2.55432	289	2.91044	1.9503	-0.950505	289	2.91044	0.0993093	0.081409	289	2.91044	-1.27305	-1.14964	289	2.91044
290	0.497366	0.878842	0.477113	290	2.93145	-2.20303	0.445563	290	2.93145	-2.81921	1.20721	290	2.93145	-1.8914	-0.137419	290	2.93145	-0.691428	-0.783845	290	2.93145	-3.01774	-0.449387	290	2.93145	-2.82876	-0.452288	290	2.93145	1.25623	1.73722	290	2.93145	-0.634945	2.52863	290	2.93145	1.94361	-0.960667	290	2.93145	0.0921205	0.0621754	290	2.93145	-1.27827	-1.1581	290	2.93145
291	0.509958	0.872765	0.488141	291	2.95247	-2.20643	0.423778	291	2.95247	-2.82315	1.1852	291	2.95247	-1.89529	-0.147977	291	2.95247	-0.695275	-0.796019	291	2.95247	-3.02147	-0.458384	291	2.95247	-2.83302	-0.462734	291	2.95247	1.25171	1.7117	291	2.95247	-0.639276	2.50302	291	2.95247	1.93755	-0.970963	291	2.95247	0.0856068	0.0428382	291	2.95247	-1.283	-1.16675	291	2.95247
292	0.522549	0.86655	0.499091	292	2.97348	-2.20947	0.40196	292	2.97348	-2.82668	1.16312	292	2.97348	-1.89878	-0.158598	292	2.97348	-0.698722	-0.808322	292	2.97348	-3.0248	-0.467474	292	2.97348	-2.83683	-0.473203	292	2.97348	1.24765	1.68608	292	2.97348	-0.643156	2.47749	292	2.97348	1.93212	-0.981387	292	2.97348	0.079771	0.0234059	292	2.97348	-1.28724	-1.17557	292	2.97348
293	0.535141	0.860197	0.509962	293	2.99449	-2.21215	0.380121	293	2.99449	-2.8298	1.141	293	2.99449	-1.90186	-0.169278	293	2.99449	-0.701766	-0.82075	293	2.99449	-3.02775	-0.476652	293	2.99449	-2.8402	-0.483689	293	2.99449	1.24407	1.66036	293	2.99449	-0.646583	2.45205	293	2.99449	1.92732	-0.991936	293	2.99449	0.0746157	0.00388699	293	2.99449	-1.29098	-1.18456	293	2.99449
294	0.547733	0.853707	0.520753	294	3.01551	-2.21448	0.358269	294	3.01551	-2.8325	1.11885	294	3.01551	-1.90454	-0.180012	294	3.01551	-0.704408	-0.833296	294	3.01551	-3.03031	-0.485916	294	3.01551	-2.84312	-0.494187	294	3.01551	1.24096	1.63455	294	3.01551	-0.649557	2.42672	294	3.01551	1.92316	-1.0026	294	3.01551	0.0701431	-0.0157098	294	3.01551	-1.29423	-1.19373	294	3.01551
295	0.560324	0.847083	0.531461	295	3.03652	-2.21645	0.336413	295	3.03652	-2.83479	1.09667	295	3.03652	-1.9068	-0.190794	295	3.03652	-0.706645	-0.845955	295	3.03652	-3.03247	-0.49526	295	3.03652	-2.8456	-0.504694	295	3.03652	1.23833	1.60867	295	3.03652	-0.652075	2.4015	295	3.03652	1.91963	-1.01339	295	3.03652	0.0663553	-0.0353759	295	3.03652	-1.29698	-1.20305	295	3.03652
296	0.572916	0.840324	0.542084	296	3.05754	-2.21807	0.314564	296	3.05754	-2.83667	1.07448	296	3.05754	-1.90866	-0.201621	296	3.05754	-0.708476	-0.858722	296	3.05754	-3.03425	-0.504681	296	3.05754	-2.84762	-0.515204	296	3.05754	1.23617	1.58272	296	3.05754	-0.654137	2.37642	296	3.05754	1.91675	-1.02428	296	3.05754	0.0632539	-0.0551025	296	3.05754	-1.29924	-1.21254	296	3.05754
297	0.585507	0.833432	0.552622	297	3.07855	-2.21933	0.292732	297	3.07855	-2.83812	1.05228	297	3.07855	-1.9101	-0.212488	297	3.07855	-0.709902	-0.871591	297	3.07855	-3.03563	-0.514174	297	3.07855	-2.8492	-0.525713	297	3.07855	1.2345	1.55672	297	3.07855	-0.655742	2.35147	297	3.07855	1.9145	-1.03528	297	3.07855	0.0608402	-0.074881	297	3.07855	-1.30099	-1.22218	297	3.07855
298	0.598099	0.826408	0.563072	298	3.09956	-2.22023	0.270925	298	3.09956	-2.83917	1.03008	298	3.09956	-1.91113	-0.223389	298	3.09956	-0.71092	-0.884556	298	3.09956	-3.03661	-0.523736	298	3.09956	-2.85033	-0.536217	298	3.09956	1.2333	1.53068	298	3.09956	-0.656889	2.32667	298	3.09956	1.91289	-1.04638	298	3.09956	0.0591155	-0.0947026	298	3.09956	-1.30224	-1.23198	298	3.09956
299	0.61069	0.819252	0.573433	299	3.12058	-2.22076	0.249154	299	3.12058	-2.83979	1.0079	299	3.12058	-1.91175	-0.23432	299	3.12058	-0.711532	-0.897612	299	3.12058	-3.0372	-0.533362	299	3.12058	-2.851	-0.546709	299	3.12058	1.23258	1.5046	299	3.12058	-0.657577	2.30204	299	3.12058	1.91193	-1.05757	299	3.12058	0.0580803	-0.114559	299	3.12058	-1.30299	-1.24192	299	3.12058
300	0.623282	0.811967	0.583703	300	3.14159	-2.22094	0.227427	300	3.14159	-2.84	0.985739	300	3.14159	-1.91196	-0.245276	300	3.14159	-0.711736	-0.910752	300	3.14159	-3.0374	-0.543047	300	3.14159	-2.85123	-0.557187	300	3.14159	1.23234	1.47851	300	3.14159	-0.657806	2.27757	300	3.14159	1.91161	-1.06885	300	3.14159	0.0577352	-0.13444	300	3.14159	-1.30325	-1.252	300	3.14159
301	0.635873	0.804553	0.59388
302	0.648465	0.797012	0.603964
303	0.661057	0.789344	0.613951
304	0.673648	0.781551	0.623841
305	0.68624	0.773634	0.633633
306	0.698831	0.765595	0.643323
307	0.711423	0.757434	0.652912
308	0.724014	0.749153	0.662397
309	0.736606	0.740753	0.671778
310	0.749197	0.732236	0.681051
311	0.761789	0.723602	0.690217
312	0.774381	0.714854	0.699273
313	0.786972	0.705993	0.708219
314	0.799564	0.69702	0.717052
315	0.812155	0.687936	0.725772
316	0.824747	0.678743	0.734376
317	0.837338	0.669442	0.742864
318	0.84993	0.660036	0.751234
319	0.862521	0.650525	0.759485
320	0.875113	0.64091	0.767616
321	0.887705	0.631194	0.775625
322	0.900296	0.621378	0.783511
323	0.912888	0.611463	0.791273
324	0.925479	0.601452	0.798909
325	0.938071	0.591345	0.806419
326	0.950662	0.581144	0.813801
327	0.963254	0.570851	0.821053
328	0.975845	0.560468	0.828176
329	0.988437	0.549996	0.835167
330	1.00103	0.539437	0.842026
331	1.01362	0.528792	0.848752
332	1.02621	0.518063	0.855343
333	1.0388	0.507252	0.861798
334	1.05139	0.496361	0.868116
335	1.06399	0.485391	0.874297
336	1.07658	0.474344	0.88034
337	1.08917	0.463222	0.886242
338	1.10176	0.452026	0.892005
339	1.11435	0.440759	0.897626
340	1.12694	0.429422	0.903104
341	1.13954	0.418016	0.908439
342	1.15213	0.406545	0.913631
343	1.16472	0.395009	0.918677
344	1.17731	0.38341	0.923578
345	1.1899	0.371751	0.928332
346	1.20249	0.360033	0.93294
347	1.21508	0.348257	0.937399
348	1.22768	0.336427	0.94171
349	1.24027	0.324543	0.945871
350	1.25286	0.312607	0.949882
351	1.26545	0.300622	0.953743
352	1.27804	0.28859	0.957453
353	1.29063	0.276511	0.961011
354	1.30323	0.264389	0.964416
355	1.31582	0.252225	0.967669
356	1.32841	0.240021	0.970768
357	1.341	0.227779	0.973713
358	1.35359	0.2155	0.976504
359	1.36618	0.203188	0.97914
360	1.37878	0.190843	0.981621
361	1.39137	0.178468	0.983946
362	1.40396	0.166065	0.986115
363	1.41655	0.153636	0.988128
364	1.42914	0.141182	0.989984
365	1.44173	0.128705	0.991683
366	1.45432	0.116209	0.993225
367	1.46692	0.103694	0.994609
368	1.47951	0.091162	0.995836
369	1.4921	0.078616	0.996905
370	1.50469	0.0660575	0.997816
371	1.51728	0.0534886	0.998568
372	1.52987	0.0409111	0.999163
373	1.54247	0.0283272	0.999599
374	1.55506	0.0157388	0.999876
375	1.56765	0.00314788	0.999995
376	1.58024	-0.00944352	0.999955
377	1.59283	-0.0220334	0.999757
378	1.60542	-0.0346199	0.999401
379	1.61801	-0.0472008	0.998885
380	1.63061	-0.0597742	0.998212
381	1.6432	-0.0723382	0.99738
382	1.65579	-0.0848907	0.99639
383	1.66838	-0.0974297	0.995242
384	1.68097	-0.109953	0.993937
385	1.69356	-0.122459	0.992474
386	1.70616	-0.134946	0.990853
387	1.71875	-0.147412	0.989075
388	1.73134	-0.159854	0.987141
389	1.74393	-0.17227	0.98505
390	1.75652	-0.18466	0.982803
391	1.76911	-0.19702	0.9804
392	1.7817	-0.209348	0.977841
393	1.7943	-0.221644	0.975128
394	1.80689	-0.233904	0.97226
395	1.81948	-0.246128	0.969237
396	1.83207	-0.258312	0.966061
397	1.84466	-0.270456	0.962732
398	1.85725	-0.282556	0.959251
399	1.86985	-0.294612	0.955617
400	1.88244	-0.306621	0.951832
401	1.89503	-0.318581	0.947896
402	1.90762	-0.330491	0.943809
403	1.92021	-0.342349	0.939573
404	1.9328	-0.354152	0.935188
405	1.9454	-0.365899	0.930655
406	1.95799	-0.377588	0.925974
407	1.97058	-0.389217	0.921146
408	1.98317	-0.400785	0.916172
409	1.99576	-0.412289	0.911053
410	2.00835	-0.423727	0.90579
411	2.02094	-0.435099	0.900383
412	2.03354	-0.446401	0.894833
413	2.04613	-0.457633	0.889141
414	2.05872	-0.468792	0.883309
415	2.07131	-0.479877	0.877336
416	2.0839	-0.490885	0.871224
417	2.09649	-0.501816	0.864974
418	2.10909	-0.512668	0.858587
419	2.12168	-0.523438	0.852064
420	2.13427	-0.534125	0.845406
421	2.14686	-0.544727	0.838613
422	2.15945	-0.555243	0.831688
423	2.17204	-0.565671	0.824631
424	2.18463	-0.576009	0.817443
425	2.19723	-0.586256	0.810126
426	2.20982	-0.59641	0.80268
427	2.22241	-0.60647	0.795107
428	2.235	-0.616433	0.787407
429	2.24759	-0.626298	0.779583
430	2.26018	-0.636065	0.771636
431	2.27278	-0.64573	0.763566
432	2.28537	-0.655293	0.755375
433	2.29796	-0.664752	0.747064
434	2.31055	-0.674106	0.738635
435	2.32314	-0.683353	0.730088
436	2.33573	-0.692491	0.721426
437	2.34832	-0.70152	0.71265
438	2.36092	-0.710438	0.70376
439	2.37351	-0.719243	0.694759
440	2.3861	-0.727933	0.685648
441	2.39869	-0.736509	0.676428
442	2.41128	-0.744968	0.667101
443	2.42387	-0.753308	0.657668
444	2.43647	-0.761529	0.648131
445	2.44906	-0.76963	0.638491
446	2.46165	-0.777608	0.628749
447	2.47424	-0.785463	0.618909
448	2.48683	-0.793194	0.60897
449	2.49942	-0.800798	0.598934
450	2.51201	-0.808276	0.588803
451	2.52461	-0.815626	0.57858
452	2.5372	-0.822846	0.568264
453	2.54979	-0.829936	0.557858
454	2.56238	-0.836895	0.547364
455	2.57497	-0.84372	0.536783
456	2.58756	-0.850412	0.526117
457	2.60016	-0.856969	0.515368
458	2.61275	-0.86339	0.504537
459	2.62534	-0.869675	0.493626
460	2.63793	-0.875821	0.482636
461	2.65052	-0.881829	0.47157
462	2.66311	-0.887696	0.46043
463	2.67571	-0.893423	0.449216
464	2.6883	-0.899009	0.437931
465	2.70089	-0.904451	0.426577
466	2.71348	-0.909751	0.415155
467	2.72607	-0.914906	0.403667
468	2.73866	-0.919916	0.392115
469	2.75125	-0.92478	0.380501
470	2.76385	-0.929498	0.368827
471	2.77644	-0.934068	0.357094
472	2.78903	-0.938491	0.345305
473	2.80162	-0.942764	0.333461
474	2.81421	-0.946888	0.321564
475	2.8268	-0.950862	0.309616
476	2.8394	-0.954685	0.297619
477	2.85199	-0.958357	0.285574
478	2.86458	-0.961876	0.273485
479	2.87717	-0.965244	0.261352
480	2.88976	-0.968458	0.249178
481	2.90235	-0.971518	0.236964
482	2.91494	-0.974425	0.224712
483	2.92754	-0.977177	0.212425
484	2.94013	-0.979775	0.200105
485	2.95272	-0.982216	0.187752
486	2.96531	-0.984503	0.17537
487	2.9779	-0.986633	0.16296
488	2.99049	-0.988606	0.150524
489	3.00309	-0.990423	0.138065
490	3.01568	-0.992083	0.125583
491	3.02827	-0.993586	0.113082
492	3.04086	-0.994931	0.100562
493	3.05345	-0.996118	0.0880268
494	3.06604	-0.997148	0.0754775
495	3.07863	-0.998019	0.0629162
496	3.09123	-0.998732	0.0503449
497	3.10382	-0.999287	0.0377657
498	3.11641	-0.999683	0.0251804
499	3.129	-0.999921	0.0125912
500	3.14159	-1	-1.36443e-14
[truncated: 26 more columns]

## Sheet: XLSTAT_20231229_113617_1_HID1_H
2.52068	-1.74096	-1.32888	0.19997
2.63767	-0.786528	-2.01862	0.929155
2.78474	0.829979	-0.917939	-0.293746
0.986796	4.20728	0.206093	-1.08389
		-2.09421	-0.599721
		-1.76056	-0.48794
		2.42065	1.46993
		0.313867	2.78842
		3.48092	-1.27388
		1.45768	-0.239441
		-0.242711	-1.4703
		0.766362	-0.553185
		1.49186	0.505736
		-1.05853	1.25986
		0.862299	-0.311008
		0.565013	0.140038
		-1.54018	-0.612798
		-0.603115	-0.3672

[truncated: 74 more sheets: XLSTAT_20231229_113617_1_HID, XLSTAT_20231229_113214_1_HID, XLSTAT_20231229_113127_1_HID4, XLSTAT_20231229_113127_1_HID3, XLSTAT_20231229_113127_1_HID2, XLSTAT_20231229_113127_1_HID1, XLSTAT_20231229_113127_1_HID1_H, XLSTAT_20231229_113127_1_HID, XLSTAT_20231229_113054_1_HID, XLSTAT_20231229_112535_1_HID4, XLSTAT_20231229_112535_1_HID3, XLSTAT_20231229_112535_1_HID2, XLSTAT_20231229_112535_1_HID1, XLSTAT_20231229_112535_1_HID1_H, XLSTAT_20231229_112535_1_HID, XLSTAT_20231229_112253_1_HID, XLSTAT_20231229_111808_1_HID4, XLSTAT_20231229_111808_1_HID3, XLSTAT_20231229_111808_1_HID2, XLSTAT_20231229_111808_1_HID1 …]
